# Supplementary material for: High dispersal capacity and biogeographic breaks shape the genetic diversity of a globally distributed reef‐dwelling calcifier
Source: Ecol Evol. 2020 May 14;10(12):5976–89. doi: 10.1002/ece3.6335 (PMC7319125; doi:10.1002/ece3.6335)
Supplement: Supplementary file 2 — Appendix S1 [file ECE3-10-5976-s002.xlsx]

## Sheet: Supplementary Material 1
SEQUENCE INFORMATION							METADATA						TAXONOMY						Sequence Partitioning											Sequence Quality [N Observation of individual regions]									Automated Taxonomy
Accession number	Original Publication	Amplified following [New sequences only]	Specimen Voucher	Clone/DS	Sequencing type	Extraction Method	Region	Oceanic area	Latitude [Decimal]	Longitude [Decimal]	Collection date	Collection Depth	Quality	Genus	Species	MOTU lvl-1	MOTU lvl-2	MOTU lvl-3	32-37	37F	37-41	41F	39-43	43E	44-45	45E-47F	47-49	49E	50	37F[seq]	37-41[seq]	41F[seq]	39-43[seq]	43E[seq]	44-45[seq]	45E-47F[seq]	47-49[seq]	49E[seq]	individual region observed 2 times	ABGD Initial	ABGD recursive	ABGD recursive grouping	PTP ML Rooted	PTP ML unrooted	PTP recursive grouping	Patristic Validation	Lineage	Genotype	BASEGROUP
KX273972	Schmidt et al. (2016)	Weiner et al [2016]	C512	6	clone	GITC*	Eilat	Red Sea	29.5023	34.918	2013-10-26	0-5m	ASSIGNED	Amphistegina	lobifera	I	a	*	Partial	Complete	Complete	Complete	Complete	Complete	Complete	Complete	Complete	Complete	Partial	131	323	33	258	8	1	52	2	48	NO	*	*	*	*	*	*	*	*	*	*
KX273973	Schmidt et al. (2016)	Weiner et al [2016]	C512	8	clone	GITC*	Eilat	Red Sea	29.5023	34.918	2013-10-26	0-5m	ASSIGNED	Amphistegina	lobifera	I	a	*	Partial	Complete	Complete	Complete	Complete	Complete	Complete	Complete	Complete	Complete	Partial	1	19	33	5	5	15	2	11	3	NO	*	*	*	*	*	*	*	*	*	*
KX273980	Schmidt et al. (2016)	Weiner et al [2016]	C554	5	clone	GITC*	Falasarna	Mediterranean	35.4893	23.578	2014-06-27	0-5m	ASSIGNED	Amphistegina	lobifera	I	a	*	Partial	Complete	Complete	Complete	Complete	Complete	Complete	Complete	Complete	Complete	Partial	131	323	1	1	1	1	1	3	48	NO	*	*	*	*	*	*	*	*	*	*
KX273977	Schmidt et al. (2016)	Weiner et al [2016]	C554	3	clone	GITC*	Falasarna	Mediterranean	35.4893	23.578	2014-06-27	0-5m	ASSIGNED	Amphistegina	lobifera	I	a	*	Partial	Complete	Complete	Complete	Complete	Complete	Complete	Complete	Complete	Complete	Partial	131	323	33	258	13	23	52	1	16	NO	*	*	*	*	*	*	*	*	*	*
KX273979	Schmidt et al. (2016)	Weiner et al [2016]	C554	1	clone	GITC*	Falasarna	Mediterranean	35.4893	23.578	2014-06-27	0-5m	ASSIGNED	Amphistegina	lobifera	I	a	*	Partial	Complete	Complete	Complete	Complete	Complete	Complete	Complete	Complete	Complete	Partial	131	19	1	8	20	15	52	12	48	NO	*	*	*	*	*	*	*	*	*	*
KX273984	Schmidt et al. (2016)	Weiner et al [2016]	C555	3	clone	GITC*	Falasarna	Mediterranean	35.4893	23.578	2014-06-27	0-5m	ASSIGNED	Amphistegina	lobifera	I	a	*	Partial	Complete	Complete	Complete	Complete	Complete	Complete	Complete	Complete	Complete	Partial	131	323	3	258	19	1	52	3	48	NO	*	*	*	*	*	*	*	*	*	*
KX273985	Schmidt et al. (2016)	Weiner et al [2016]	C555	4	clone	GITC*	Falasarna	Mediterranean	35.4893	23.578	2014-06-27	0-5m	ASSIGNED	Amphistegina	lobifera	I	a	*	Partial	Complete	Complete	Complete	Complete	Complete	Complete	Complete	Complete	Complete	Partial	131	323	1	258	13	1	52	1	48	NO	*	*	*	*	*	*	*	*	*	*
KX273986	Schmidt et al. (2016)	Weiner et al [2016]	C555	2	clone	GITC*	Falasarna	Mediterranean	35.4893	23.578	2014-06-27	0-5m	ASSIGNED	Amphistegina	lobifera	I	a	*	Partial	Complete	Complete	Complete	Complete	Complete	Complete	Complete	Complete	Partial	N/A	131	323	10	258	8	23	1	12	N/A	NO	*	*	*	*	*	*	*	*	*	*
KX273976	Schmidt et al. (2016)	Weiner et al [2016]	C554	2	clone	GITC*	Falasarna	Mediterranean	35.4893	23.578	2014-06-27	0-5m	ASSIGNED	Amphistegina	lobifera	I	a	*	N/A	Partial	Complete	Complete	Complete	Complete	Complete	Complete	Partial	N/A	N/A	N/A	1	33	258	13	23	52	N/A	N/A	NO	*	*	*	*	*	*	*	*	*	*
KX273975	Schmidt et al. (2016)	Weiner et al [2016]	C552	4	clone	GITC*	Falasarna	Mediterranean	35.4893	23.578	2014-06-27	0-5m	ASSIGNED	Amphistegina	lobifera	I	a	*	N/A	N/A	Partial	Complete	Complete	Complete	Complete	Complete	Partial	N/A	N/A	N/A	N/A	2	5	5	15	52	N/A	N/A	NO	*	*	*	*	*	*	*	*	*	*
KX273981	Schmidt et al. (2016)	Weiner et al [2016]	C554	6	clone	GITC*	Falasarna	Mediterranean	35.4893	23.578	2014-06-27	0-5m	ASSIGNED	Amphistegina	lobifera	I	a	*	N/A	N/A	Partial	Complete	Complete	Complete	Complete	Complete	Partial	N/A	N/A	N/A	N/A	2	5	5	15	52	N/A	N/A	NO	*	*	*	*	*	*	*	*	*	*
KX273990	Schmidt et al. (2016)	Weiner et al [2016]	C742	2	clone	GITC*	Lizard-Island	Pacific Ocean	-14.4912	145.516	2014-09-10	0-5m	ASSIGNED	Amphistegina	lobifera	II	a	*	N/A	N/A	Partial	Complete	Complete	Complete	Complete	Complete	Complete	Partial	N/A	N/A	N/A	1	258	126	139	48	2	N/A	NO	*	*	*	*	*	*	*	*	*	*
KX273989	Schmidt et al. (2016)	Weiner et al [2016]	C742	1	clone	GITC*	Lizard-Island	Pacific Ocean	-14.4912	145.516	2014-09-10	0-5m	ASSIGNED	Amphistegina	lobifera	II	a	*	N/A	N/A	Partial	Complete	Complete	Complete	Complete	Complete	Partial	N/A	N/A	N/A	N/A	1	258	126	139	48	N/A	N/A	NO	*	*	*	*	*	*	*	*	*	*
KX273971	Schmidt et al. (2016)	Weiner et al [2016]	C154	2	clone	GITC*	Nascholim	Mediterranean	32.6231	34.9194	2013-10-23	0-5m	ASSIGNED	Amphistegina	lobifera	I	a	*	Partial	Complete	Complete	Complete	Complete	Complete	Complete	Complete	Complete	Complete	Partial	2	4	4	258	8	23	52	11	1	NO	*	*	*	*	*	*	*	*	*	*
KX273968	Schmidt et al. (2016)	Weiner et al [2016]	C154	5	clone	GITC*	Nascholim	Mediterranean	32.6231	34.9194	2013-10-23	0-5m	ASSIGNED	Amphistegina	lobifera	I	a	*	Partial	Complete	Complete	Complete	Complete	Complete	Complete	Complete	Complete	Complete	Partial	131	323	33	258	13	22	5	3	1	NO	*	*	*	*	*	*	*	*	*	*
KX273966	Schmidt et al. (2016)	Weiner et al [2016]	C150	3	clone	GITC*	Nascholim	Mediterranean	32.6231	34.9194	2013-10-23	0-5m	ASSIGNED	Amphistegina	lobifera	I	a	*	Partial	Complete	Complete	Complete	Complete	Complete	Complete	Complete	Complete	Partial	N/A	131	2	33	8	20	22	52	2	N/A	NO	*	*	*	*	*	*	*	*	*	*
KX273987	Schmidt et al. (2016)	Weiner et al [2016]	C721	2	clone	GITC*	Lizard-Island	Pacific Ocean	-14.4096	145.437	2014-09-03	0-5m	BASETYPE	Amphistegina	lobifera	II	a	3	Partial	Complete	Complete	Complete	Complete	Complete	Complete	Complete	Complete	Complete	Partial	267	323	3	258	126	33	48	33	49	YES	*	*	*	*	*	*	*	II	a	3
XXXXXX	This publication	Weiner et al [2016]	BC65	C5	clone	GITC*	Indonesia	Pacific Ocean	-4.71898	119.254	2018-05-10	5-m	ASSIGNED	Amphistegina	lobifera	II	c	*	Partial	Complete	Complete	Complete	Complete	Complete	Complete	Complete	Complete	Complete	Partial	267	323	16	258	46	139	1	42	1	NO	*	*	*	*	*	*	*	*	*	*
XXXXXX	This publication	Weiner et al [2016]	BC65	C1	clone	GITC*	Indonesia	Pacific Ocean	-4.71898	119.254	2018-05-10	5-m	ASSIGNED	Amphistegina	lobifera	II	c	*	Partial	Complete	Complete	Complete	Complete	Complete	Complete	Complete	Complete	Complete	Partial	267	323	16	258	126	139	8	42	1	NO	*	*	*	*	*	*	*	*	*	*
XXXXXX	This publication	Weiner et al [2016]	BC65	C10	clone	GITC*	Indonesia	Pacific Ocean	-4.71898	119.254	2018-05-10	5-m	ASSIGNED	Amphistegina	lobifera	II	c	*	Partial	Complete	Complete	Complete	Complete	Complete	Complete	Complete	Complete	Complete	Partial	267	323	7	258	46	22	1	42	1	NO	*	*	*	*	*	*	*	*	*	*
XXXXXX	This publication	Weiner et al [2016]	BC65	C4	clone	GITC*	Indonesia	Pacific Ocean	-4.71898	119.254	2018-05-10	5-m	ASSIGNED	Amphistegina	lobifera	II	c	*	Partial	Complete	Complete	Complete	Complete	Complete	Complete	Complete	Complete	Complete	Partial	267	323	3	258	46	22	16	42	1	NO	*	*	*	*	*	*	*	*	*	*
XXXXXX	This publication	Weiner et al [2016]	BC66	C2	clone	GITC*	Indonesia	Pacific Ocean	-4.71898	119.254	2018-05-10	5-m	ASSIGNED	Amphistegina	lobifera	II	c	*	Partial	Complete	Complete	Complete	Complete	Complete	Complete	Complete	Complete	Complete	Partial	267	323	1	258	46	22	1	1	3	NO	*	*	*	*	*	*	*	*	*	*
XXXXXX	This publication	Weiner et al [2016]	BC68	C4	clone	GITC*	Indonesia	Pacific Ocean	-4.71898	119.254	2018-05-10	5-m	ASSIGNED	Amphistegina	lobifera	II	c	*	Partial	Complete	Complete	Complete	Complete	Complete	Complete	Complete	Complete	Partial	N/A	267	323	3	258	46	139	1	42	N/A	NO	*	*	*	*	*	*	*	*	*	*
XXXXXX	This publication	Weiner et al [2016]	BC62	C9	clone	GITC*	Indonesia	Pacific Ocean	-4.71898	119.254	2018-05-10	5-m	ASSIGNED	Amphistegina	lobifera	II	c	*	Partial	Complete	Complete	Complete	Complete	Complete	Complete	Complete	Partial	N/A	N/A	267	323	8	258	46	22	4	N/A	N/A	NO	*	*	*	*	*	*	*	*	*	*
XXXXXX	This publication	Weiner et al [2016]	MBio46	C10	clone	DNA Micro kit	Indonesia	Pacific Ocean	-4.71898	119.254	2018-05-10	5-m	ASSIGNED	Amphistegina	lobifera	II	c	*	Partial	Complete	Complete	Complete	Complete	Complete	Complete	Complete	Partial	N/A	N/A	267	323	16	10	46	22	16	N/A	N/A	NO	*	*	*	*	*	*	*	*	*	*
XXXXXX	This publication	Weiner et al [2016]	MBio46	C1	clone	DNA Micro kit	Indonesia	Pacific Ocean	-4.71898	119.254	2018-05-10	5-m	ASSIGNED	Amphistegina	lobifera	II	c	*	Partial	Complete	Complete	Complete	Complete	Complete	Complete	Complete	Partial	N/A	N/A	267	323	16	10	46	22	16	N/A	N/A	NO	*	*	*	*	*	*	*	*	*	*
XXXXXX	This publication	Weiner et al [2016]	MBio46	C2	clone	DNA Micro kit	Indonesia	Pacific Ocean	-4.71898	119.254	2018-05-10	5-m	ASSIGNED	Amphistegina	lobifera	II	c	*	Partial	Complete	Complete	Complete	Complete	Complete	Complete	Complete	Partial	N/A	N/A	267	323	16	10	46	22	16	N/A	N/A	NO	*	*	*	*	*	*	*	*	*	*
XXXXXX	This publication	Weiner et al [2016]	MBio46	C3	clone	DNA Micro kit	Indonesia	Pacific Ocean	-4.71898	119.254	2018-05-10	5-m	ASSIGNED	Amphistegina	lobifera	II	c	*	Partial	Complete	Complete	Complete	Complete	Complete	Complete	Complete	Partial	N/A	N/A	267	323	16	10	46	22	16	N/A	N/A	NO	*	*	*	*	*	*	*	*	*	*
XXXXXX	This publication	Weiner et al [2016]	MBio46	C4	clone	DNA Micro kit	Indonesia	Pacific Ocean	-4.71898	119.254	2018-05-10	5-m	ASSIGNED	Amphistegina	lobifera	II	c	*	Partial	Complete	Complete	Complete	Complete	Complete	Complete	Complete	Partial	N/A	N/A	267	323	16	10	46	22	16	N/A	N/A	NO	*	*	*	*	*	*	*	*	*	*
XXXXXX	This publication	Weiner et al [2016]	MBio46	C6	clone	DNA Micro kit	Indonesia	Pacific Ocean	-4.71898	119.254	2018-05-10	5-m	ASSIGNED	Amphistegina	lobifera	II	c	*	Partial	Complete	Complete	Complete	Complete	Complete	Complete	Complete	Partial	N/A	N/A	267	323	16	10	46	22	16	N/A	N/A	NO	*	*	*	*	*	*	*	*	*	*
XXXXXX	This publication	Weiner et al [2016]	MBio46	C7	clone	DNA Micro kit	Indonesia	Pacific Ocean	-4.71898	119.254	2018-05-10	5-m	ASSIGNED	Amphistegina	lobifera	II	c	*	Partial	Complete	Complete	Complete	Complete	Complete	Complete	Complete	Partial	N/A	N/A	267	323	16	10	46	22	16	N/A	N/A	NO	*	*	*	*	*	*	*	*	*	*
XXXXXX	This publication	Weiner et al [2016]	MBio46	C8	clone	DNA Micro kit	Indonesia	Pacific Ocean	-4.71898	119.254	2018-05-10	5-m	ASSIGNED	Amphistegina	lobifera	II	c	*	Partial	Complete	Complete	Complete	Complete	Complete	Complete	Complete	Partial	N/A	N/A	267	323	16	10	46	22	16	N/A	N/A	NO	*	*	*	*	*	*	*	*	*	*
XXXXXX	This publication	Weiner et al [2016]	MBio46	C9	clone	DNA Micro kit	Indonesia	Pacific Ocean	-4.71898	119.254	2018-05-10	5-m	ASSIGNED	Amphistegina	lobifera	II	c	*	Partial	Complete	Complete	Complete	Complete	Complete	Complete	Complete	Partial	N/A	N/A	267	323	16	10	46	22	16	N/A	N/A	NO	*	*	*	*	*	*	*	*	*	*
XXXXXX	This publication	Weiner et al [2016]	MBio48	DS	DS	DNA Micro kit	Indonesia	Pacific Ocean	-4.71898	119.254	2018-05-10	5-m	ASSIGNED	Amphistegina	lobifera	II	c	*	Partial	Complete	Complete	Complete	Complete	Complete	Complete	Complete	Partial	N/A	N/A	267	323	16	10	46	22	16	N/A	N/A	NO	*	*	*	*	*	*	*	*	*	*
XXXXXX	This publication	Weiner et al [2016]	MBio83	C8	clone	DNA Micro kit	Okinawa	Pacific Ocean	26.6518	127.856	2015-04-21	0.2-m	ASSIGNED	Amphistegina	lobifera	II	c	*	Partial	Complete	Complete	Complete	Complete	Complete	Complete	Complete	Complete	Complete	Partial	267	323	8	258	46	139	1	42	1	NO	*	*	*	*	*	*	*	*	*	*
XXXXXX	This publication	Weiner et al [2016]	MBio83	C5	clone	DNA Micro kit	Okinawa	Pacific Ocean	26.6518	127.856	2015-04-21	0.2-m	ASSIGNED	Amphistegina	lobifera	II	c	*	Partial	Complete	Complete	Complete	Complete	Complete	Complete	Complete	Complete	Complete	Partial	267	323	3	258	46	139	1	42	3	NO	*	*	*	*	*	*	*	*	*	*
XXXXXX	This publication	Weiner et al [2016]	MBio83	C1	clone	DNA Micro kit	Okinawa	Pacific Ocean	26.6518	127.856	2015-04-21	0.2-m	ASSIGNED	Amphistegina	lobifera	II	c	*	Partial	Complete	Complete	Complete	Complete	Complete	Complete	Complete	Complete	Complete	Partial	267	323	1	258	46	139	1	42	3	NO	*	*	*	*	*	*	*	*	*	*
XXXXXX	This publication	Weiner et al [2016]	MBio84	C12	clone	DNA Micro kit	Okinawa	Pacific Ocean	26.6518	127.856	2015-04-21	0.2-m	ASSIGNED	Amphistegina	lobifera	II	c	*	Partial	Complete	Complete	Complete	Complete	Complete	Complete	Complete	Complete	Complete	Partial	267	323	73	258	46	139	4	42	1	NO	*	*	*	*	*	*	*	*	*	*
XXXXXX	This publication	Weiner et al [2016]	MBio84	C10	clone	DNA Micro kit	Okinawa	Pacific Ocean	26.6518	127.856	2015-04-21	0.2-m	ASSIGNED	Amphistegina	lobifera	II	c	*	Partial	Complete	Complete	Complete	Complete	Complete	Complete	Complete	Complete	Complete	Partial	267	323	8	258	46	22	1	42	8	NO	*	*	*	*	*	*	*	*	*	*
XXXXXX	This publication	Weiner et al [2016]	MBio84	C2	clone	DNA Micro kit	Okinawa	Pacific Ocean	26.6518	127.856	2015-04-21	0.2-m	ASSIGNED	Amphistegina	lobifera	II	c	*	Partial	Complete	Complete	Complete	Complete	Complete	Complete	Complete	Complete	Complete	Partial	267	323	16	258	46	139	16	42	1	NO	*	*	*	*	*	*	*	*	*	*
XXXXXX	This publication	Weiner et al [2016]	MBio84	C11	clone	DNA Micro kit	Okinawa	Pacific Ocean	26.6518	127.856	2015-04-21	0.2-m	ASSIGNED	Amphistegina	lobifera	II	c	*	Partial	Complete	Complete	Complete	Complete	Complete	Complete	Complete	Complete	Complete	Partial	267	1	8	258	46	139	8	42	1	NO	*	*	*	*	*	*	*	*	*	*
XXXXXX	This publication	Weiner et al [2016]	MBio80	C6	clone	DNA Micro kit	Okinawa	Pacific Ocean	26.6518	127.856	2015-04-21	0.2-m	ASSIGNED	Amphistegina	lobifera	II	c	*	Partial	Complete	Complete	Complete	Complete	Complete	Complete	Complete	Partial	N/A	N/A	267	323	73	258	46	1	16	N/A	N/A	NO	*	*	*	*	*	*	*	*	*	*
XXXXXX	This publication	Weiner et al [2016]	MBio80	C7	clone	DNA Micro kit	Okinawa	Pacific Ocean	26.6518	127.856	2015-04-21	0.2-m	ASSIGNED	Amphistegina	lobifera	II	c	*	Partial	Complete	Complete	Complete	Complete	Complete	Complete	Complete	Partial	N/A	N/A	267	323	73	258	46	22	16	N/A	N/A	NO	*	*	*	*	*	*	*	*	*	*
XXXXXX	This publication	Weiner et al [2016]	MBio80	C9	clone	DNA Micro kit	Okinawa	Pacific Ocean	26.6518	127.856	2015-04-21	0.2-m	ASSIGNED	Amphistegina	lobifera	II	c	*	Partial	Complete	Complete	Complete	Complete	Complete	Complete	Complete	Partial	N/A	N/A	267	323	1	258	46	139	8	N/A	N/A	NO	*	*	*	*	*	*	*	*	*	*
XXXXXX	This publication	Weiner et al [2016]	MBio84	C1	clone	DNA Micro kit	Okinawa	Pacific Ocean	26.6518	127.856	2015-04-21	0.2-m	ASSIGNED	Amphistegina	lobifera	II	c	*	Partial	Complete	Complete	Complete	Complete	Complete	Complete	Complete	Partial	N/A	N/A	267	323	1	34	46	139	2	N/A	N/A	NO	*	*	*	*	*	*	*	*	*	*
XXXXXX	This publication	Weiner et al [2016]	MBio84	C3	clone	DNA Micro kit	Okinawa	Pacific Ocean	26.6518	127.856	2015-04-21	0.2-m	ASSIGNED	Amphistegina	lobifera	II	c	*	Partial	Complete	Complete	Complete	Complete	Complete	Complete	Complete	Partial	N/A	N/A	267	323	73	258	46	22	4	N/A	N/A	NO	*	*	*	*	*	*	*	*	*	*
XXXXXX	This publication	Weiner et al [2016]	MBio84	C5	clone	DNA Micro kit	Okinawa	Pacific Ocean	26.6518	127.856	2015-04-21	0.2-m	ASSIGNED	Amphistegina	lobifera	II	c	*	Partial	Complete	Complete	Complete	Complete	Complete	Complete	Complete	Partial	N/A	N/A	267	323	4	258	46	1	2	N/A	N/A	NO	*	*	*	*	*	*	*	*	*	*
XXXXXX	This publication	Weiner et al [2016]	MBio84	C6	clone	DNA Micro kit	Okinawa	Pacific Ocean	26.6518	127.856	2015-04-21	0.2-m	ASSIGNED	Amphistegina	lobifera	II	c	*	Partial	Complete	Complete	Complete	Complete	Complete	Complete	Complete	Partial	N/A	N/A	267	323	8	258	5	22	4	N/A	N/A	NO	*	*	*	*	*	*	*	*	*	*
XXXXXX	This publication	Weiner et al [2016]	MBio84	C7	clone	DNA Micro kit	Okinawa	Pacific Ocean	26.6518	127.856	2015-04-21	0.2-m	ASSIGNED	Amphistegina	lobifera	II	c	*	Partial	Complete	Complete	Complete	Complete	Complete	Complete	Complete	Partial	N/A	N/A	267	323	73	258	46	139	4	N/A	N/A	NO	*	*	*	*	*	*	*	*	*	*
XXXXXX	This publication	Weiner et al [2016]	MBio84	C8	clone	DNA Micro kit	Okinawa	Pacific Ocean	26.6518	127.856	2015-04-21	0.2-m	ASSIGNED	Amphistegina	lobifera	II	c	*	Partial	Complete	Complete	Complete	Complete	Complete	Complete	Complete	Partial	N/A	N/A	267	323	14	258	46	139	1	N/A	N/A	NO	*	*	*	*	*	*	*	*	*	*
XXXXXX	This publication	Weiner et al [2016]	MBio84	C9	clone	DNA Micro kit	Okinawa	Pacific Ocean	26.6518	127.856	2015-04-21	0.2-m	ASSIGNED	Amphistegina	lobifera	II	c	*	Partial	Complete	Complete	Complete	Complete	Complete	Complete	Complete	Partial	N/A	N/A	267	323	8	258	5	22	4	N/A	N/A	NO	*	*	*	*	*	*	*	*	*	*
XXXXXX	This publication	Weiner et al [2016]	MBio76	C1	clone	DNA Micro kit	Kimbe-Bay	Pacific Ocean	-5.35119	150.486	2016-04-12	3-m	ASSIGNED	Amphistegina	lobifera	II	a	*	Partial	Complete	Complete	Complete	Complete	Complete	Complete	Complete	Complete	Complete	Partial	267	323	14	8	126	33	48	1	49	NO	*	*	*	*	*	*	*	*	*	*
XXXXXX	This publication	Weiner et al [2016]	MBio23	DS	DS	DNA Micro kit	Kimbe-Bay	Pacific Ocean	-5.42119	150.094	2016-04-12	3-m	ASSIGNED	Amphistegina	lobifera	II	a	*	Partial	Complete	Complete	Complete	Complete	Complete	Complete	Complete	Partial	N/A	N/A	267	323	73	258	126	139	28	N/A	N/A	NO	*	*	*	*	*	*	*	*	*	*
XXXXXX	This publication	Weiner et al [2016]	MBio24	C3	clone	DNA Micro kit	Kimbe-Bay	Pacific Ocean	-5.42119	150.094	2016-04-12	3-m	ASSIGNED	Amphistegina	lobifera	II	a	*	Partial	Complete	Complete	Complete	Complete	Complete	Complete	Complete	Partial	N/A	N/A	267	323	2	258	126	139	48	N/A	N/A	NO	*	*	*	*	*	*	*	*	*	*
XXXXXX	This publication	Weiner et al [2016]	MBio24	C4	clone	DNA Micro kit	Kimbe-Bay	Pacific Ocean	-5.42119	150.094	2016-04-12	3-m	ASSIGNED	Amphistegina	lobifera	II	a	*	Partial	Complete	Complete	Complete	Complete	Complete	Complete	Complete	Partial	N/A	N/A	267	323	73	258	126	139	1	N/A	N/A	NO	*	*	*	*	*	*	*	*	*	*
XXXXXX	This publication	Weiner et al [2016]	MBio25	C10	clone	DNA Micro kit	Kimbe-Bay	Pacific Ocean	-5.42119	150.094	2016-04-12	3-m	ASSIGNED	Amphistegina	lobifera	II	a	*	Partial	Complete	Complete	Complete	Complete	Complete	Complete	Complete	Partial	N/A	N/A	267	323	3	4	126	139	48	N/A	N/A	NO	*	*	*	*	*	*	*	*	*	*
XXXXXX	This publication	Weiner et al [2016]	MBio25	C1	clone	DNA Micro kit	Kimbe-Bay	Pacific Ocean	-5.42119	150.094	2016-04-12	3-m	ASSIGNED	Amphistegina	lobifera	II	a	*	Partial	Complete	Complete	Complete	Complete	Complete	Complete	Complete	Partial	N/A	N/A	267	323	4	258	126	139	28	N/A	N/A	NO	*	*	*	*	*	*	*	*	*	*
XXXXXX	This publication	Weiner et al [2016]	MBio25	C2	clone	DNA Micro kit	Kimbe-Bay	Pacific Ocean	-5.42119	150.094	2016-04-12	3-m	ASSIGNED	Amphistegina	lobifera	II	a	*	Partial	Complete	Complete	Complete	Complete	Complete	Complete	Complete	Partial	N/A	N/A	267	323	3	4	126	139	48	N/A	N/A	NO	*	*	*	*	*	*	*	*	*	*
XXXXXX	This publication	Weiner et al [2016]	MBio25	C3	clone	DNA Micro kit	Kimbe-Bay	Pacific Ocean	-5.42119	150.094	2016-04-12	3-m	ASSIGNED	Amphistegina	lobifera	II	a	*	Partial	Complete	Complete	Complete	Complete	Complete	Complete	Complete	Partial	N/A	N/A	267	323	1	1	126	139	3	N/A	N/A	NO	*	*	*	*	*	*	*	*	*	*
XXXXXX	This publication	Weiner et al [2016]	MBio25	C4	clone	DNA Micro kit	Kimbe-Bay	Pacific Ocean	-5.42119	150.094	2016-04-12	3-m	ASSIGNED	Amphistegina	lobifera	II	a	*	Partial	Complete	Complete	Complete	Complete	Complete	Complete	Complete	Partial	N/A	N/A	267	323	3	4	126	139	48	N/A	N/A	NO	*	*	*	*	*	*	*	*	*	*
XXXXXX	This publication	Weiner et al [2016]	MBio25	C6	clone	DNA Micro kit	Kimbe-Bay	Pacific Ocean	-5.42119	150.094	2016-04-12	3-m	ASSIGNED	Amphistegina	lobifera	II	a	*	Partial	Complete	Complete	Complete	Complete	Complete	Complete	Complete	Partial	N/A	N/A	267	323	4	258	126	139	48	N/A	N/A	NO	*	*	*	*	*	*	*	*	*	*
XXXXXX	This publication	Weiner et al [2016]	MBio25	C7	clone	DNA Micro kit	Kimbe-Bay	Pacific Ocean	-5.42119	150.094	2016-04-12	3-m	ASSIGNED	Amphistegina	lobifera	II	a	*	Partial	Complete	Complete	Complete	Complete	Complete	Complete	Complete	Partial	N/A	N/A	267	323	18	1	126	139	48	N/A	N/A	NO	*	*	*	*	*	*	*	*	*	*
XXXXXX	This publication	Weiner et al [2016]	MBio25	DS	DS	DNA Micro kit	Kimbe-Bay	Pacific Ocean	-5.42119	150.094	2016-04-12	3-m	ASSIGNED	Amphistegina	lobifera	II	a	*	Partial	Complete	Complete	Complete	Complete	Complete	Complete	Complete	Partial	N/A	N/A	267	323	18	4	126	139	48	N/A	N/A	NO	*	*	*	*	*	*	*	*	*	*
XXXXXX	This publication	Weiner et al [2016]	BC51	C6	clone	GITC*	Lizard-Island	Pacific Ocean	-14.6838	145.472	2014-09-03	8-m	ASSIGNED	Amphistegina	lobifera	II	a	*	Partial	Complete	Complete	Complete	Complete	Complete	Complete	Complete	Complete	Complete	Partial	1	19	73	258	126	139	28	33	49	NO	*	*	*	*	*	*	*	*	*	*
XXXXXX	This publication	Weiner et al [2016]	BC74	C6	clone	GITC*	Lizard-Island	Pacific Ocean	-14.6838	145.472	2014-09-03	8-m	ASSIGNED	Amphistegina	lobifera	II	a	*	Partial	Complete	Complete	Complete	Complete	Complete	Complete	Complete	Complete	Complete	Partial	267	323	73	258	126	139	48	1	28	NO	*	*	*	*	*	*	*	*	*	*
XXXXXX	This publication	Weiner et al [2016]	BC75	C2	clone	GITC*	Lizard-Island	Pacific Ocean	-14.6838	145.472	2014-09-03	8-m	ASSIGNED	Amphistegina	lobifera	II	a	*	Partial	Complete	Complete	Complete	Complete	Complete	Complete	Complete	Complete	Complete	Partial	267	323	18	258	126	139	1	3	2	NO	*	*	*	*	*	*	*	*	*	*
XXXXXX	This publication	Weiner et al [2016]	BC75	C4	clone	GITC*	Lizard-Island	Pacific Ocean	-14.6838	145.472	2014-09-03	8-m	ASSIGNED	Amphistegina	lobifera	II	a	*	Partial	Complete	Complete	Complete	Complete	Complete	Complete	Complete	Complete	Complete	Partial	267	323	2	258	126	139	1	3	2	NO	*	*	*	*	*	*	*	*	*	*
XXXXXX	This publication	Weiner et al [2016]	BC75	C8	clone	GITC*	Lizard-Island	Pacific Ocean	-14.6838	145.472	2014-09-03	8-m	ASSIGNED	Amphistegina	lobifera	II	a	*	Partial	Complete	Complete	Complete	Complete	Complete	Complete	Complete	Complete	Complete	Partial	267	323	1	258	126	139	48	27	6	NO	*	*	*	*	*	*	*	*	*	*
XXXXXX	This publication	Weiner et al [2016]	BC51	C4	clone	GITC*	Lizard-Island	Pacific Ocean	-14.6838	145.472	2014-09-03	8-m	ASSIGNED	Amphistegina	lobifera	II	a	*	Partial	Complete	Complete	Complete	Complete	Complete	Complete	Complete	Complete	Partial	N/A	267	323	73	258	126	139	28	3	N/A	NO	*	*	*	*	*	*	*	*	*	*
XXXXXX	This publication	Weiner et al [2016]	BC51	DS	DS	GITC*	Lizard-Island	Pacific Ocean	-14.6838	145.472	2014-09-03	8-m	ASSIGNED	Amphistegina	lobifera	II	a	*	Partial	Complete	Complete	Complete	Complete	Complete	Complete	Complete	Complete	Partial	N/A	267	323	1	258	126	139	1	33	N/A	NO	*	*	*	*	*	*	*	*	*	*
XXXXXX	This publication	Weiner et al [2016]	BC74	C5	clone	GITC*	Lizard-Island	Pacific Ocean	-14.6838	145.472	2014-09-03	8-m	ASSIGNED	Amphistegina	lobifera	II	a	*	Partial	Complete	Complete	Complete	Complete	Complete	Complete	Complete	Complete	Partial	N/A	267	323	18	258	126	139	6	27	N/A	NO	*	*	*	*	*	*	*	*	*	*
XXXXXX	This publication	Weiner et al [2016]	BC69	DS	DS	GITC*	Lizard-Island	Pacific Ocean	-14.6838	145.472	2014-09-03	8-m	ASSIGNED	Amphistegina	lobifera	II	a	*	Partial	Complete	Complete	Complete	Complete	Complete	Complete	Complete	Partial	N/A	N/A	267	323	73	258	126	1	3	N/A	N/A	NO	*	*	*	*	*	*	*	*	*	*
XXXXXX	This publication	Weiner et al [2016]	BC73	DS	DS	GITC*	Lizard-Island	Pacific Ocean	-14.6838	145.472	2014-09-03	8-m	ASSIGNED	Amphistegina	lobifera	II	a	*	Partial	Complete	Complete	Complete	Complete	Complete	Complete	Complete	Partial	N/A	N/A	267	323	73	258	126	139	28	N/A	N/A	NO	*	*	*	*	*	*	*	*	*	*
XXXXXX	This publication	Weiner et al [2016]	BC75	C10	clone	GITC*	Lizard-Island	Pacific Ocean	-14.6838	145.472	2014-09-03	8-m	ASSIGNED	Amphistegina	lobifera	II	a	*	Partial	Complete	Complete	Complete	Complete	Complete	Partial	N/A	N/A	N/A	N/A	267	323	18	258	126	N/A	N/A	N/A	N/A	NO	*	*	*	*	*	*	*	*	*	*
XXXXXX	This publication	Weiner et al [2016]	BC75	C1	clone	GITC*	Lizard-Island	Pacific Ocean	-14.6838	145.472	2014-09-03	8-m	ASSIGNED	Amphistegina	lobifera	II	a	*	Partial	Complete	Complete	Complete	Complete	Complete	Partial	N/A	N/A	N/A	N/A	267	323	2	258	126	N/A	N/A	N/A	N/A	NO	*	*	*	*	*	*	*	*	*	*
XXXXXX	This publication	Weiner et al [2016]	BC75	C3	clone	GITC*	Lizard-Island	Pacific Ocean	-14.6838	145.472	2014-09-03	8-m	ASSIGNED	Amphistegina	lobifera	II	a	*	Partial	Complete	Complete	Complete	Complete	Complete	Partial	N/A	N/A	N/A	N/A	267	323	18	258	126	N/A	N/A	N/A	N/A	NO	*	*	*	*	*	*	*	*	*	*
XXXXXX	This publication	Weiner et al [2016]	BC75	C9	clone	GITC*	Lizard-Island	Pacific Ocean	-14.6838	145.472	2014-09-03	8-m	ASSIGNED	Amphistegina	lobifera	II	a	*	N/A	N/A	N/A	Partial	Complete	Complete	Complete	Complete	Partial	N/A	N/A	N/A	N/A	N/A	258	126	139	48	N/A	N/A	NO	*	*	*	*	*	*	*	*	*	*
XXXXXX	This publication	Weiner et al [2016]	BC17	C4	clone	GITC*	Lord-Howe-Island	Pacific Ocean	-31.5196	159.056	2018-03-21	5-m	ASSIGNED	Amphistegina	lobifera	IV	a	*	Partial	Complete	Complete	Complete	Complete	Complete	Complete	Complete	Complete	Complete	Partial	3	9	4	258	13	6	2	2	1	NO	*	*	*	*	*	*	*	*	*	*
XXXXXX	This publication	Weiner et al [2016]	BC17	C6	clone	GITC*	Lord-Howe-Island	Pacific Ocean	-31.5196	159.056	2018-03-21	5-m	ASSIGNED	Amphistegina	lobifera	IV	a	*	Partial	Complete	Complete	Complete	Complete	Complete	Complete	Complete	Complete	Complete	Partial	131	1	1	258	13	6	1	7	1	NO	*	*	*	*	*	*	*	*	*	*
XXXXXX	This publication	Weiner et al [2016]	BC17	C1	clone	GITC*	Lord-Howe-Island	Pacific Ocean	-31.5196	159.056	2018-03-21	5-m	ASSIGNED	Amphistegina	lobifera	IV	a	*	Partial	Complete	Complete	Complete	Complete	Complete	Complete	Complete	Complete	Complete	Partial	131	19	1	258	13	6	2	2	4	NO	*	*	*	*	*	*	*	*	*	*
XXXXXX	This publication	Weiner et al [2016]	BC17	C3	clone	GITC*	Lord-Howe-Island	Pacific Ocean	-31.5196	159.056	2018-03-21	5-m	ASSIGNED	Amphistegina	lobifera	IV	a	*	Partial	Complete	Complete	Complete	Complete	Complete	Complete	Complete	Complete	Complete	Partial	131	19	1	258	13	6	1	7	4	NO	*	*	*	*	*	*	*	*	*	*
XXXXXX	This publication	Weiner et al [2016]	BC18	C1	clone	GITC*	Lord-Howe-Island	Pacific Ocean	-31.5196	159.056	2018-03-21	5-m	ASSIGNED	Amphistegina	lobifera	IV	a	*	Partial	Complete	Complete	Complete	Complete	Complete	Complete	Complete	Complete	Complete	Partial	131	9	3	258	13	1	5	2	1	NO	*	*	*	*	*	*	*	*	*	*
XXXXXX	This publication	Weiner et al [2016]	BC18	C2	clone	GITC*	Lord-Howe-Island	Pacific Ocean	-31.5196	159.056	2018-03-21	5-m	ASSIGNED	Amphistegina	lobifera	IV	a	*	Partial	Complete	Complete	Complete	Complete	Complete	Complete	Complete	Complete	Complete	Partial	131	9	1	258	13	6	5	2	4	NO	*	*	*	*	*	*	*	*	*	*
XXXXXX	This publication	Weiner et al [2016]	BC21	C1	clone	GITC*	Lord-Howe-Island	Pacific Ocean	-31.5196	159.056	2018-03-21	5-m	ASSIGNED	Amphistegina	lobifera	IV	a	*	Partial	Complete	Complete	Complete	Complete	Complete	Complete	Complete	Complete	Complete	Partial	1	9	1	258	13	6	5	1	1	NO	*	*	*	*	*	*	*	*	*	*
XXXXXX	This publication	Weiner et al [2016]	BC17	C2	clone	GITC*	Lord-Howe-Island	Pacific Ocean	-31.5196	159.056	2018-03-21	5-m	ASSIGNED	Amphistegina	lobifera	IV	a	*	Partial	Complete	Complete	Complete	Complete	Complete	Complete	Complete	Partial	N/A	N/A	1	1	1	258	13	1	5	N/A	N/A	NO	*	*	*	*	*	*	*	*	*	*
XXXXXX	This publication	Weiner et al [2016]	BC20	C4	clone	GITC*	Lord-Howe-Island	Pacific Ocean	-31.5196	159.056	2018-03-21	5-m	ASSIGNED	Amphistegina	lobifera	IV	a	*	N/A	N/A	N/A	Partial	Complete	Complete	Complete	Complete	Partial	N/A	N/A	N/A	N/A	N/A	258	1	1	5	N/A	N/A	NO	*	*	*	*	*	*	*	*	*	*
XXXXXX	This publication	Weiner et al [2016]	BC20	C1	clone	GITC*	Lord-Howe-Island	Pacific Ocean	-31.5196	159.056	2018-03-21	5-m	ASSIGNED	Amphistegina	lobifera	IV	a	*	N/A	N/A	N/A	N/A	N/A	N/A	N/A	Partial	Complete	Partial	N/A	N/A	N/A	N/A	N/A	N/A	N/A	N/A	1	N/A	NO	*	*	*	*	*	*	*	*	*	*
XXXXXX	This publication	Weiner et al [2016]	MBio93	C17	clone	DNA Micro kit	Maldives	Indian Ocean	1.92499	73.3997	2018-09-01	8-m	ASSIGNED	Amphistegina	lobifera	II	b	*	Partial	Complete	Complete	Complete	Complete	Complete	Complete	Complete	Complete	Complete	Partial	4	47	41	20	1	20	1	2	17	NO	*	*	*	*	*	*	*	*	*	*
XXXXXX	This publication	Weiner et al [2016]	MBio93	C20	clone	DNA Micro kit	Maldives	Indian Ocean	1.92499	73.3997	2018-09-01	8-m	ASSIGNED	Amphistegina	lobifera	II	b	*	Partial	Complete	Complete	Complete	Complete	Complete	Complete	Complete	Complete	Complete	Partial	267	47	41	20	7	3	1	17	17	NO	*	*	*	*	*	*	*	*	*	*
XXXXXX	This publication	Weiner et al [2016]	MBio94	C23	clone	DNA Micro kit	Maldives	Indian Ocean	1.92499	73.3997	2018-09-01	8-m	ASSIGNED	Amphistegina	lobifera	II	b	*	Partial	Complete	Complete	Complete	Complete	Complete	Complete	Complete	Complete	Complete	Partial	267	47	41	20	7	16	7	17	1	NO	*	*	*	*	*	*	*	*	*	*
XXXXXX	This publication	Weiner et al [2016]	MBio95	C24	clone	DNA Micro kit	Maldives	Indian Ocean	1.92499	73.3997	2018-09-01	8-m	ASSIGNED	Amphistegina	lobifera	II	b	*	Partial	Complete	Complete	Complete	Complete	Complete	Complete	Complete	Complete	Complete	Partial	267	47	11	20	1	1	7	2	17	NO	*	*	*	*	*	*	*	*	*	*
XXXXXX	This publication	Weiner et al [2016]	MBio95	C25	clone	DNA Micro kit	Maldives	Indian Ocean	1.92499	73.3997	2018-09-01	8-m	ASSIGNED	Amphistegina	lobifera	II	b	*	Partial	Complete	Complete	Complete	Complete	Complete	Complete	Complete	Complete	Complete	Partial	267	47	7	20	1	6	1	1	2	NO	*	*	*	*	*	*	*	*	*	*
XXXXXX	This publication	Weiner et al [2016]	MBio95	C22	clone	DNA Micro kit	Maldives	Indian Ocean	1.92499	73.3997	2018-09-01	8-m	ASSIGNED	Amphistegina	lobifera	II	b	*	Partial	Complete	Complete	Complete	Complete	Complete	Complete	Complete	Complete	Complete	Partial	267	47	41	20	7	1	7	17	17	NO	*	*	*	*	*	*	*	*	*	*
XXXXXX	This publication	Weiner et al [2016]	MBio93	C10	clone	DNA Micro kit	Maldives	Indian Ocean	1.92499	73.3997	2018-09-01	8-m	ASSIGNED	Amphistegina	lobifera	II	b	*	Partial	Complete	Complete	Complete	Complete	Complete	Complete	Complete	Partial	N/A	N/A	267	47	41	34	4	16	7	N/A	N/A	NO	*	*	*	*	*	*	*	*	*	*
XXXXXX	This publication	Weiner et al [2016]	MBio93	C12	clone	DNA Micro kit	Maldives	Indian Ocean	1.92499	73.3997	2018-09-01	8-m	ASSIGNED	Amphistegina	lobifera	II	b	*	Partial	Complete	Complete	Complete	Complete	Complete	Complete	Complete	Partial	N/A	N/A	267	47	41	34	4	16	7	N/A	N/A	NO	*	*	*	*	*	*	*	*	*	*
XXXXXX	This publication	Weiner et al [2016]	MBio93	C1	clone	DNA Micro kit	Maldives	Indian Ocean	1.92499	73.3997	2018-09-01	8-m	ASSIGNED	Amphistegina	lobifera	II	b	*	Partial	Complete	Complete	Complete	Complete	Complete	Complete	Complete	Partial	N/A	N/A	267	47	41	34	4	16	7	N/A	N/A	NO	*	*	*	*	*	*	*	*	*	*
XXXXXX	This publication	Weiner et al [2016]	MBio93	C2	clone	DNA Micro kit	Maldives	Indian Ocean	1.92499	73.3997	2018-09-01	8-m	ASSIGNED	Amphistegina	lobifera	II	b	*	Partial	Complete	Complete	Complete	Complete	Complete	Complete	Complete	Partial	N/A	N/A	267	47	41	34	4	16	1	N/A	N/A	NO	*	*	*	*	*	*	*	*	*	*
XXXXXX	This publication	Weiner et al [2016]	MBio93	C3	clone	DNA Micro kit	Maldives	Indian Ocean	1.92499	73.3997	2018-09-01	8-m	ASSIGNED	Amphistegina	lobifera	II	b	*	Partial	Complete	Complete	Complete	Complete	Complete	Complete	Complete	Partial	N/A	N/A	267	47	11	34	15	16	5	N/A	N/A	NO	*	*	*	*	*	*	*	*	*	*
XXXXXX	This publication	Weiner et al [2016]	MBio93	C4	clone	DNA Micro kit	Maldives	Indian Ocean	1.92499	73.3997	2018-09-01	8-m	ASSIGNED	Amphistegina	lobifera	II	b	*	Partial	Complete	Complete	Complete	Complete	Complete	Complete	Complete	Partial	N/A	N/A	267	1	41	34	1	1	1	N/A	N/A	NO	*	*	*	*	*	*	*	*	*	*
XXXXXX	This publication	Weiner et al [2016]	MBio93	C5	clone	DNA Micro kit	Maldives	Indian Ocean	1.92499	73.3997	2018-09-01	8-m	ASSIGNED	Amphistegina	lobifera	II	b	*	Partial	Complete	Complete	Complete	Complete	Complete	Complete	Complete	Partial	N/A	N/A	267	47	41	34	15	20	3	N/A	N/A	NO	*	*	*	*	*	*	*	*	*	*
XXXXXX	This publication	Weiner et al [2016]	MBio93	C6	clone	DNA Micro kit	Maldives	Indian Ocean	1.92499	73.3997	2018-09-01	8-m	ASSIGNED	Amphistegina	lobifera	II	b	*	Partial	Complete	Complete	Complete	Complete	Complete	Complete	Complete	Partial	N/A	N/A	267	47	41	34	15	20	3	N/A	N/A	NO	*	*	*	*	*	*	*	*	*	*
XXXXXX	This publication	Weiner et al [2016]	MBio93	C7	clone	DNA Micro kit	Maldives	Indian Ocean	1.92499	73.3997	2018-09-01	8-m	ASSIGNED	Amphistegina	lobifera	II	b	*	Partial	Complete	Complete	Complete	Complete	Complete	Complete	Complete	Partial	N/A	N/A	267	47	41	34	15	20	3	N/A	N/A	NO	*	*	*	*	*	*	*	*	*	*
XXXXXX	This publication	Weiner et al [2016]	MBio93	C8	clone	DNA Micro kit	Maldives	Indian Ocean	1.92499	73.3997	2018-09-01	8-m	ASSIGNED	Amphistegina	lobifera	II	b	*	Partial	Complete	Complete	Complete	Complete	Complete	Complete	Complete	Partial	N/A	N/A	267	47	11	34	15	16	5	N/A	N/A	NO	*	*	*	*	*	*	*	*	*	*
XXXXXX	This publication	Weiner et al [2016]	MBio93	C9	clone	DNA Micro kit	Maldives	Indian Ocean	1.92499	73.3997	2018-09-01	8-m	ASSIGNED	Amphistegina	lobifera	II	b	*	Partial	Complete	Complete	Complete	Complete	Complete	Complete	Complete	Partial	N/A	N/A	267	47	41	34	15	20	1	N/A	N/A	NO	*	*	*	*	*	*	*	*	*	*
XXXXXX	This publication	Weiner et al [2016]	MBio94	C10	clone	DNA Micro kit	Maldives	Indian Ocean	1.92499	73.3997	2018-09-01	8-m	ASSIGNED	Amphistegina	lobifera	II	b	*	Partial	Complete	Complete	Complete	Complete	Complete	Complete	Complete	Partial	N/A	N/A	267	1	41	34	2	1	7	N/A	N/A	NO	*	*	*	*	*	*	*	*	*	*
XXXXXX	This publication	Weiner et al [2016]	MBio94	C11	clone	DNA Micro kit	Maldives	Indian Ocean	1.92499	73.3997	2018-09-01	8-m	ASSIGNED	Amphistegina	lobifera	II	b	*	Partial	Complete	Complete	Complete	Complete	Complete	Complete	Complete	Partial	N/A	N/A	267	47	11	34	5	6	7	N/A	N/A	NO	*	*	*	*	*	*	*	*	*	*
XXXXXX	This publication	Weiner et al [2016]	MBio94	C12	clone	DNA Micro kit	Maldives	Indian Ocean	1.92499	73.3997	2018-09-01	8-m	ASSIGNED	Amphistegina	lobifera	II	b	*	Partial	Complete	Complete	Complete	Complete	Complete	Complete	Complete	Partial	N/A	N/A	267	323	41	34	15	20	1	N/A	N/A	NO	*	*	*	*	*	*	*	*	*	*
XXXXXX	This publication	Weiner et al [2016]	MBio94	C1	clone	DNA Micro kit	Maldives	Indian Ocean	1.92499	73.3997	2018-09-01	8-m	ASSIGNED	Amphistegina	lobifera	II	b	*	Partial	Complete	Complete	Complete	Complete	Complete	Complete	Complete	Partial	N/A	N/A	267	47	41	34	15	16	2	N/A	N/A	NO	*	*	*	*	*	*	*	*	*	*
XXXXXX	This publication	Weiner et al [2016]	MBio94	C2	clone	DNA Micro kit	Maldives	Indian Ocean	1.92499	73.3997	2018-09-01	8-m	ASSIGNED	Amphistegina	lobifera	II	b	*	Partial	Complete	Complete	Complete	Complete	Complete	Complete	Complete	Partial	N/A	N/A	267	47	11	34	5	6	1	N/A	N/A	NO	*	*	*	*	*	*	*	*	*	*
XXXXXX	This publication	Weiner et al [2016]	MBio94	C3	clone	DNA Micro kit	Maldives	Indian Ocean	1.92499	73.3997	2018-09-01	8-m	ASSIGNED	Amphistegina	lobifera	II	b	*	Partial	Complete	Complete	Complete	Complete	Complete	Complete	Complete	Partial	N/A	N/A	267	323	41	34	15	20	5	N/A	N/A	NO	*	*	*	*	*	*	*	*	*	*
XXXXXX	This publication	Weiner et al [2016]	MBio94	C4	clone	DNA Micro kit	Maldives	Indian Ocean	1.92499	73.3997	2018-09-01	8-m	ASSIGNED	Amphistegina	lobifera	II	b	*	Partial	Complete	Complete	Complete	Complete	Complete	Complete	Complete	Partial	N/A	N/A	267	323	41	34	15	20	1	N/A	N/A	NO	*	*	*	*	*	*	*	*	*	*
XXXXXX	This publication	Weiner et al [2016]	MBio94	C5	clone	DNA Micro kit	Maldives	Indian Ocean	1.92499	73.3997	2018-09-01	8-m	ASSIGNED	Amphistegina	lobifera	II	b	*	Partial	Complete	Complete	Complete	Complete	Complete	Complete	Complete	Partial	N/A	N/A	267	47	41	2	2	1	2	N/A	N/A	NO	*	*	*	*	*	*	*	*	*	*
XXXXXX	This publication	Weiner et al [2016]	MBio94	C6	clone	DNA Micro kit	Maldives	Indian Ocean	1.92499	73.3997	2018-09-01	8-m	ASSIGNED	Amphistegina	lobifera	II	b	*	Partial	Complete	Complete	Complete	Complete	Complete	Complete	Complete	Partial	N/A	N/A	267	47	41	2	2	20	2	N/A	N/A	NO	*	*	*	*	*	*	*	*	*	*
XXXXXX	This publication	Weiner et al [2016]	MBio94	C9	clone	DNA Micro kit	Maldives	Indian Ocean	1.92499	73.3997	2018-09-01	8-m	ASSIGNED	Amphistegina	lobifera	II	b	*	Partial	Complete	Complete	Complete	Complete	Complete	Complete	Complete	Partial	N/A	N/A	267	47	41	34	15	16	2	N/A	N/A	NO	*	*	*	*	*	*	*	*	*	*
XXXXXX	This publication	Weiner et al [2016]	MBio95	C10	clone	DNA Micro kit	Maldives	Indian Ocean	1.92499	73.3997	2018-09-01	8-m	ASSIGNED	Amphistegina	lobifera	II	b	*	Partial	Complete	Complete	Complete	Complete	Complete	Complete	Complete	Partial	N/A	N/A	267	47	41	34	1	16	5	N/A	N/A	NO	*	*	*	*	*	*	*	*	*	*
XXXXXX	This publication	Weiner et al [2016]	MBio95	C11	clone	DNA Micro kit	Maldives	Indian Ocean	1.92499	73.3997	2018-09-01	8-m	ASSIGNED	Amphistegina	lobifera	II	b	*	Partial	Complete	Complete	Complete	Complete	Complete	Complete	Complete	Partial	N/A	N/A	267	47	41	34	1	1	2	N/A	N/A	NO	*	*	*	*	*	*	*	*	*	*
XXXXXX	This publication	Weiner et al [2016]	MBio95	C12	clone	DNA Micro kit	Maldives	Indian Ocean	1.92499	73.3997	2018-09-01	8-m	ASSIGNED	Amphistegina	lobifera	II	b	*	Partial	Complete	Complete	Complete	Complete	Complete	Complete	Complete	Partial	N/A	N/A	267	47	11	34	5	20	1	N/A	N/A	NO	*	*	*	*	*	*	*	*	*	*
XXXXXX	This publication	Weiner et al [2016]	MBio95	C13	clone	DNA Micro kit	Maldives	Indian Ocean	1.92499	73.3997	2018-09-01	8-m	ASSIGNED	Amphistegina	lobifera	II	b	*	Partial	Complete	Complete	Complete	Complete	Complete	Complete	Complete	Partial	N/A	N/A	267	47	41	34	1	1	1	N/A	N/A	NO	*	*	*	*	*	*	*	*	*	*
XXXXXX	This publication	Weiner et al [2016]	MBio95	C1	clone	DNA Micro kit	Maldives	Indian Ocean	1.92499	73.3997	2018-09-01	8-m	ASSIGNED	Amphistegina	lobifera	II	b	*	Partial	Complete	Complete	Complete	Complete	Complete	Complete	Complete	Partial	N/A	N/A	267	47	41	34	15	16	2	N/A	N/A	NO	*	*	*	*	*	*	*	*	*	*
XXXXXX	This publication	Weiner et al [2016]	MBio95	C2	clone	DNA Micro kit	Maldives	Indian Ocean	1.92499	73.3997	2018-09-01	8-m	ASSIGNED	Amphistegina	lobifera	II	b	*	Partial	Complete	Complete	Complete	Complete	Complete	Complete	Complete	Partial	N/A	N/A	267	47	41	34	15	16	2	N/A	N/A	NO	*	*	*	*	*	*	*	*	*	*
XXXXXX	This publication	Weiner et al [2016]	MBio95	C3	clone	DNA Micro kit	Maldives	Indian Ocean	1.92499	73.3997	2018-09-01	8-m	ASSIGNED	Amphistegina	lobifera	II	b	*	Partial	Complete	Complete	Complete	Complete	Complete	Complete	Complete	Partial	N/A	N/A	267	47	11	34	5	20	7	N/A	N/A	NO	*	*	*	*	*	*	*	*	*	*
XXXXXX	This publication	Weiner et al [2016]	MBio95	C4	clone	DNA Micro kit	Maldives	Indian Ocean	1.92499	73.3997	2018-09-01	8-m	ASSIGNED	Amphistegina	lobifera	II	b	*	Partial	Complete	Complete	Complete	Complete	Complete	Complete	Complete	Partial	N/A	N/A	267	47	41	34	2	6	2	N/A	N/A	NO	*	*	*	*	*	*	*	*	*	*
XXXXXX	This publication	Weiner et al [2016]	MBio95	C5	clone	DNA Micro kit	Maldives	Indian Ocean	1.92499	73.3997	2018-09-01	8-m	ASSIGNED	Amphistegina	lobifera	II	b	*	Partial	Complete	Complete	Complete	Complete	Complete	Complete	Complete	Partial	N/A	N/A	267	47	1	1	15	2	2	N/A	N/A	NO	*	*	*	*	*	*	*	*	*	*
XXXXXX	This publication	Weiner et al [2016]	MBio95	C6	clone	DNA Micro kit	Maldives	Indian Ocean	1.92499	73.3997	2018-09-01	8-m	ASSIGNED	Amphistegina	lobifera	II	b	*	Partial	Complete	Complete	Complete	Complete	Complete	Complete	Complete	Partial	N/A	N/A	267	47	41	34	15	16	5	N/A	N/A	NO	*	*	*	*	*	*	*	*	*	*
XXXXXX	This publication	Weiner et al [2016]	MBio95	C7	clone	DNA Micro kit	Maldives	Indian Ocean	1.92499	73.3997	2018-09-01	8-m	ASSIGNED	Amphistegina	lobifera	II	b	*	Partial	Complete	Complete	Complete	Complete	Complete	Complete	Complete	Partial	N/A	N/A	267	47	41	34	2	3	1	N/A	N/A	NO	*	*	*	*	*	*	*	*	*	*
XXXXXX	This publication	Weiner et al [2016]	MBio95	C8	clone	DNA Micro kit	Maldives	Indian Ocean	1.92499	73.3997	2018-09-01	8-m	ASSIGNED	Amphistegina	lobifera	II	b	*	Partial	Complete	Complete	Complete	Complete	Complete	Complete	Complete	Partial	N/A	N/A	267	47	41	34	2	3	2	N/A	N/A	NO	*	*	*	*	*	*	*	*	*	*
XXXXXX	This publication	Weiner et al [2016]	MBio95	C9	clone	DNA Micro kit	Maldives	Indian Ocean	1.92499	73.3997	2018-09-01	8-m	ASSIGNED	Amphistegina	lobifera	II	b	*	Partial	Complete	Complete	Complete	Complete	Complete	Complete	Complete	Partial	N/A	N/A	267	47	11	34	5	6	7	N/A	N/A	NO	*	*	*	*	*	*	*	*	*	*
XXXXXX	This publication	Weiner et al [2016]	MBio91	C2	clone	DNA Micro kit	Mauritius	Indian Ocean	-20.2867	57.361	2018-11-01	2-m	ASSIGNED	Amphistegina	lobifera	I	a	*	Partial	Complete	Complete	Complete	Complete	Complete	Complete	Complete	Complete	Complete	Partial	131	323	25	29	3	15	33	1	48	NO	*	*	*	*	*	*	*	*	*	*
XXXXXX	This publication	Weiner et al [2016]	MBio92	C10	clone	DNA Micro kit	Mauritius	Indian Ocean	-20.2867	57.361	2018-11-01	2-m	ASSIGNED	Amphistegina	lobifera	I	a	*	Partial	Complete	Complete	Complete	Complete	Complete	Complete	Complete	Complete	Complete	Partial	131	323	20	55	1	15	33	6	48	NO	*	*	*	*	*	*	*	*	*	*
XXXXXX	This publication	Weiner et al [2016]	MBio92	C7	clone	DNA Micro kit	Mauritius	Indian Ocean	-20.2867	57.361	2018-11-01	2-m	ASSIGNED	Amphistegina	lobifera	I	a	*	Partial	Complete	Complete	Complete	Complete	Complete	Complete	Complete	Complete	Complete	Partial	131	323	20	55	4	15	1	14	48	NO	*	*	*	*	*	*	*	*	*	*
XXXXXX	This publication	Weiner et al [2016]	MBio92	C5	clone	DNA Micro kit	Mauritius	Indian Ocean	-20.2867	57.361	2018-11-01	2-m	ASSIGNED	Amphistegina	lobifera	I	a	*	Partial	Complete	Complete	Complete	Complete	Complete	Complete	Complete	Complete	Complete	Partial	131	323	20	55	3	1	33	6	48	NO	*	*	*	*	*	*	*	*	*	*
XXXXXX	This publication	Weiner et al [2016]	MBio92	C9	clone	DNA Micro kit	Mauritius	Indian Ocean	-20.2867	57.361	2018-11-01	2-m	ASSIGNED	Amphistegina	lobifera	I	a	*	Partial	Complete	Complete	Complete	Complete	Complete	Complete	Complete	Complete	Complete	Partial	131	323	25	29	1	13	33	6	48	NO	*	*	*	*	*	*	*	*	*	*
XXXXXX	This publication	Weiner et al [2016]	MBio92	C8	clone	DNA Micro kit	Mauritius	Indian Ocean	-20.2867	57.361	2018-11-01	2-m	ASSIGNED	Amphistegina	lobifera	I	a	*	Partial	Complete	Complete	Complete	Complete	Complete	Complete	Complete	Complete	Complete	Partial	131	2	25	55	5	22	1	6	48	NO	*	*	*	*	*	*	*	*	*	*
XXXXXX	This publication	Weiner et al [2016]	BC77	C10	clone	GITC*	Mauritius	Indian Ocean	-20.2867	57.361	2018-11-01	2-m	ASSIGNED	Amphistegina	lobifera	I	a	*	Partial	Complete	Complete	Complete	Complete	Complete	Complete	Complete	Partial	N/A	N/A	131	323	25	258	19	15	1	N/A	N/A	NO	*	*	*	*	*	*	*	*	*	*
XXXXXX	This publication	Weiner et al [2016]	BC77	C1	clone	GITC*	Mauritius	Indian Ocean	-20.2867	57.361	2018-11-01	2-m	ASSIGNED	Amphistegina	lobifera	I	a	*	Partial	Complete	Complete	Complete	Complete	Complete	Complete	Complete	Partial	N/A	N/A	131	323	25	258	19	13	7	N/A	N/A	NO	*	*	*	*	*	*	*	*	*	*
XXXXXX	This publication	Weiner et al [2016]	BC77	C2	clone	GITC*	Mauritius	Indian Ocean	-20.2867	57.361	2018-11-01	2-m	ASSIGNED	Amphistegina	lobifera	I	a	*	Partial	Complete	Complete	Complete	Complete	Complete	Complete	Complete	Partial	N/A	N/A	131	323	3	258	2	13	52	N/A	N/A	NO	*	*	*	*	*	*	*	*	*	*
XXXXXX	This publication	Weiner et al [2016]	BC77	C5	clone	GITC*	Mauritius	Indian Ocean	-20.2867	57.361	2018-11-01	2-m	ASSIGNED	Amphistegina	lobifera	I	a	*	Partial	Complete	Complete	Complete	Complete	Complete	Complete	Complete	Partial	N/A	N/A	131	323	10	258	19	15	1	N/A	N/A	NO	*	*	*	*	*	*	*	*	*	*
XXXXXX	This publication	Weiner et al [2016]	BC77	C6	clone	GITC*	Mauritius	Indian Ocean	-20.2867	57.361	2018-11-01	2-m	ASSIGNED	Amphistegina	lobifera	I	a	*	Partial	Complete	Complete	Complete	Complete	Complete	Complete	Complete	Partial	N/A	N/A	131	1	1	258	7	1	1	N/A	N/A	NO	*	*	*	*	*	*	*	*	*	*
XXXXXX	This publication	Weiner et al [2016]	BC77	C8	clone	GITC*	Mauritius	Indian Ocean	-20.2867	57.361	2018-11-01	2-m	ASSIGNED	Amphistegina	lobifera	I	a	*	Partial	Complete	Complete	Complete	Complete	Complete	Complete	Complete	Partial	N/A	N/A	131	323	3	258	2	13	52	N/A	N/A	NO	*	*	*	*	*	*	*	*	*	*
XXXXXX	This publication	Weiner et al [2016]	BC77	C9	clone	GITC*	Mauritius	Indian Ocean	-20.2867	57.361	2018-11-01	2-m	ASSIGNED	Amphistegina	lobifera	I	a	*	Partial	Complete	Complete	Complete	Complete	Complete	Complete	Complete	Partial	N/A	N/A	131	323	33	258	8	1	52	N/A	N/A	NO	*	*	*	*	*	*	*	*	*	*
XXXXXX	This publication	Weiner et al [2016]	BC81	C10	clone	GITC*	Mauritius	Indian Ocean	-20.2867	57.361	2018-11-01	2-m	ASSIGNED	Amphistegina	lobifera	I	a	*	Partial	Complete	Complete	Complete	Complete	Complete	Complete	Complete	Partial	N/A	N/A	4	323	20	258	5	5	5	N/A	N/A	NO	*	*	*	*	*	*	*	*	*	*
XXXXXX	This publication	Weiner et al [2016]	BC81	C1	clone	GITC*	Mauritius	Indian Ocean	-20.2867	57.361	2018-11-01	2-m	ASSIGNED	Amphistegina	lobifera	I	a	*	Partial	Complete	Complete	Complete	Complete	Complete	Complete	Complete	Partial	N/A	N/A	131	323	20	258	7	1	1	N/A	N/A	NO	*	*	*	*	*	*	*	*	*	*
XXXXXX	This publication	Weiner et al [2016]	BC81	C2	clone	GITC*	Mauritius	Indian Ocean	-20.2867	57.361	2018-11-01	2-m	ASSIGNED	Amphistegina	lobifera	I	a	*	Partial	Complete	Complete	Complete	Complete	Complete	Complete	Complete	Partial	N/A	N/A	131	323	20	258	7	15	5	N/A	N/A	NO	*	*	*	*	*	*	*	*	*	*
XXXXXX	This publication	Weiner et al [2016]	BC81	C3	clone	GITC*	Mauritius	Indian Ocean	-20.2867	57.361	2018-11-01	2-m	ASSIGNED	Amphistegina	lobifera	I	a	*	Partial	Complete	Complete	Complete	Complete	Complete	Complete	Complete	Partial	N/A	N/A	4	323	20	258	5	5	5	N/A	N/A	NO	*	*	*	*	*	*	*	*	*	*
XXXXXX	This publication	Weiner et al [2016]	BC81	C5	clone	GITC*	Mauritius	Indian Ocean	-20.2867	57.361	2018-11-01	2-m	ASSIGNED	Amphistegina	lobifera	I	a	*	Partial	Complete	Complete	Complete	Complete	Complete	Complete	Complete	Partial	N/A	N/A	1	323	20	258	5	5	5	N/A	N/A	NO	*	*	*	*	*	*	*	*	*	*
XXXXXX	This publication	Weiner et al [2016]	BC81	C7	clone	GITC*	Mauritius	Indian Ocean	-20.2867	57.361	2018-11-01	2-m	ASSIGNED	Amphistegina	lobifera	I	a	*	Partial	Complete	Complete	Complete	Complete	Complete	Complete	Complete	Partial	N/A	N/A	4	323	20	258	5	5	5	N/A	N/A	NO	*	*	*	*	*	*	*	*	*	*
XXXXXX	This publication	Weiner et al [2016]	BC81	C8	clone	GITC*	Mauritius	Indian Ocean	-20.2867	57.361	2018-11-01	2-m	ASSIGNED	Amphistegina	lobifera	I	a	*	Partial	Complete	Complete	Complete	Complete	Complete	Complete	Complete	Partial	N/A	N/A	131	323	20	258	7	15	7	N/A	N/A	NO	*	*	*	*	*	*	*	*	*	*
XXXXXX	This publication	Weiner et al [2016]	BC81	C9	clone	GITC*	Mauritius	Indian Ocean	-20.2867	57.361	2018-11-01	2-m	ASSIGNED	Amphistegina	lobifera	I	a	*	Partial	Complete	Complete	Complete	Complete	Complete	Complete	Complete	Partial	N/A	N/A	4	323	20	258	5	5	7	N/A	N/A	NO	*	*	*	*	*	*	*	*	*	*
XXXXXX	This publication	Weiner et al [2016]	BC81	DS	DS	GITC*	Mauritius	Indian Ocean	-20.2867	57.361	2018-11-01	2-m	ASSIGNED	Amphistegina	lobifera	I	a	*	Partial	Complete	Complete	Complete	Complete	Complete	Complete	Complete	Partial	N/A	N/A	131	323	25	258	1	15	52	N/A	N/A	NO	*	*	*	*	*	*	*	*	*	*
XXXXXX	This publication	Weiner et al [2016]	BC83	C10	clone	GITC*	Mauritius	Indian Ocean	-20.2867	57.361	2018-11-01	2-m	ASSIGNED	Amphistegina	lobifera	I	a	*	Partial	Complete	Complete	Complete	Complete	Complete	Complete	Complete	Partial	N/A	N/A	131	323	25	258	20	23	1	N/A	N/A	NO	*	*	*	*	*	*	*	*	*	*
XXXXXX	This publication	Weiner et al [2016]	BC84	C10	clone	GITC*	Mauritius	Indian Ocean	-20.2867	57.361	2018-11-01	2-m	ASSIGNED	Amphistegina	lobifera	I	a	*	Partial	Complete	Complete	Complete	Complete	Complete	Complete	Complete	Partial	N/A	N/A	131	323	25	258	19	15	52	N/A	N/A	NO	*	*	*	*	*	*	*	*	*	*
XXXXXX	This publication	Weiner et al [2016]	BC84	C11	clone	GITC*	Mauritius	Indian Ocean	-20.2867	57.361	2018-11-01	2-m	ASSIGNED	Amphistegina	lobifera	I	a	*	Partial	Complete	Complete	Complete	Complete	Complete	Complete	Complete	Partial	N/A	N/A	131	323	25	258	19	15	52	N/A	N/A	NO	*	*	*	*	*	*	*	*	*	*
XXXXXX	This publication	Weiner et al [2016]	BC84	C1	clone	GITC*	Mauritius	Indian Ocean	-20.2867	57.361	2018-11-01	2-m	ASSIGNED	Amphistegina	lobifera	I	a	*	Partial	Complete	Complete	Complete	Complete	Complete	Complete	Complete	Partial	N/A	N/A	131	323	25	258	19	15	52	N/A	N/A	NO	*	*	*	*	*	*	*	*	*	*
XXXXXX	This publication	Weiner et al [2016]	BC84	C2	clone	GITC*	Mauritius	Indian Ocean	-20.2867	57.361	2018-11-01	2-m	ASSIGNED	Amphistegina	lobifera	I	a	*	Partial	Complete	Complete	Complete	Complete	Complete	Complete	Complete	Partial	N/A	N/A	131	323	25	258	19	15	52	N/A	N/A	NO	*	*	*	*	*	*	*	*	*	*
XXXXXX	This publication	Weiner et al [2016]	BC84	C4	clone	GITC*	Mauritius	Indian Ocean	-20.2867	57.361	2018-11-01	2-m	ASSIGNED	Amphistegina	lobifera	I	a	*	Partial	Complete	Complete	Complete	Complete	Complete	Complete	Complete	Partial	N/A	N/A	131	323	25	258	19	15	52	N/A	N/A	NO	*	*	*	*	*	*	*	*	*	*
XXXXXX	This publication	Weiner et al [2016]	BC84	C5	clone	GITC*	Mauritius	Indian Ocean	-20.2867	57.361	2018-11-01	2-m	ASSIGNED	Amphistegina	lobifera	I	a	*	Partial	Complete	Complete	Complete	Complete	Complete	Complete	Complete	Partial	N/A	N/A	131	323	25	258	19	15	52	N/A	N/A	NO	*	*	*	*	*	*	*	*	*	*
XXXXXX	This publication	Weiner et al [2016]	BC84	C6	clone	GITC*	Mauritius	Indian Ocean	-20.2867	57.361	2018-11-01	2-m	ASSIGNED	Amphistegina	lobifera	I	a	*	Partial	Complete	Complete	Complete	Complete	Complete	Complete	Complete	Partial	N/A	N/A	131	323	25	258	19	15	52	N/A	N/A	NO	*	*	*	*	*	*	*	*	*	*
XXXXXX	This publication	Weiner et al [2016]	BC84	C7	clone	GITC*	Mauritius	Indian Ocean	-20.2867	57.361	2018-11-01	2-m	ASSIGNED	Amphistegina	lobifera	I	a	*	Partial	Complete	Complete	Complete	Complete	Complete	Complete	Complete	Partial	N/A	N/A	131	1	25	258	19	15	52	N/A	N/A	NO	*	*	*	*	*	*	*	*	*	*
XXXXXX	This publication	Weiner et al [2016]	BC84	C8	clone	GITC*	Mauritius	Indian Ocean	-20.2867	57.361	2018-11-01	2-m	ASSIGNED	Amphistegina	lobifera	I	a	*	Partial	Complete	Complete	Complete	Complete	Complete	Complete	Complete	Partial	N/A	N/A	131	323	25	258	19	15	52	N/A	N/A	NO	*	*	*	*	*	*	*	*	*	*
XXXXXX	This publication	Weiner et al [2016]	BC84	C9	clone	GITC*	Mauritius	Indian Ocean	-20.2867	57.361	2018-11-01	2-m	ASSIGNED	Amphistegina	lobifera	I	a	*	Partial	Complete	Complete	Complete	Complete	Complete	Complete	Complete	Partial	N/A	N/A	131	323	25	258	19	15	52	N/A	N/A	NO	*	*	*	*	*	*	*	*	*	*
XXXXXX	This publication	Weiner et al [2016]	BC84	DS	DS	GITC*	Mauritius	Indian Ocean	-20.2867	57.361	2018-11-01	2-m	ASSIGNED	Amphistegina	lobifera	I	a	*	Partial	Complete	Complete	Complete	Complete	Complete	Complete	Complete	Partial	N/A	N/A	131	323	25	258	19	15	52	N/A	N/A	NO	*	*	*	*	*	*	*	*	*	*
XXXXXX	This publication	Weiner et al [2016]	BC85	C10	clone	GITC*	Mauritius	Indian Ocean	-20.2867	57.361	2018-11-01	2-m	ASSIGNED	Amphistegina	lobifera	I	a	*	Partial	Complete	Complete	Complete	Complete	Complete	Complete	Complete	Partial	N/A	N/A	131	323	1	258	1	15	52	N/A	N/A	NO	*	*	*	*	*	*	*	*	*	*
XXXXXX	This publication	Weiner et al [2016]	BC85	C7	clone	GITC*	Mauritius	Indian Ocean	-20.2867	57.361	2018-11-01	2-m	ASSIGNED	Amphistegina	lobifera	I	a	*	Partial	Complete	Complete	Complete	Complete	Complete	Complete	Complete	Partial	N/A	N/A	131	323	4	258	1	1	1	N/A	N/A	NO	*	*	*	*	*	*	*	*	*	*
XXXXXX	This publication	Weiner et al [2016]	BC85	C9	clone	GITC*	Mauritius	Indian Ocean	-20.2867	57.361	2018-11-01	2-m	ASSIGNED	Amphistegina	lobifera	I	a	*	Partial	Complete	Complete	Complete	Complete	Complete	Complete	Complete	Partial	N/A	N/A	131	323	20	258	1	13	52	N/A	N/A	NO	*	*	*	*	*	*	*	*	*	*
XXXXXX	This publication	Weiner et al [2016]	BC86	C1	clone	GITC*	Mauritius	Indian Ocean	-20.2867	57.361	2018-11-01	2-m	ASSIGNED	Amphistegina	lobifera	I	a	*	Partial	Complete	Complete	Complete	Complete	Complete	Complete	Complete	Partial	N/A	N/A	131	323	7	258	20	22	5	N/A	N/A	NO	*	*	*	*	*	*	*	*	*	*
XXXXXX	This publication	Weiner et al [2016]	BC86	C3	clone	GITC*	Mauritius	Indian Ocean	-20.2867	57.361	2018-11-01	2-m	ASSIGNED	Amphistegina	lobifera	I	a	*	Partial	Complete	Complete	Complete	Complete	Complete	Complete	Complete	Partial	N/A	N/A	131	323	7	258	20	22	1	N/A	N/A	NO	*	*	*	*	*	*	*	*	*	*
XXXXXX	This publication	Weiner et al [2016]	BC86	C4	clone	GITC*	Mauritius	Indian Ocean	-20.2867	57.361	2018-11-01	2-m	ASSIGNED	Amphistegina	lobifera	I	a	*	Partial	Complete	Complete	Complete	Complete	Complete	Complete	Complete	Partial	N/A	N/A	131	323	7	258	20	22	5	N/A	N/A	NO	*	*	*	*	*	*	*	*	*	*
XXXXXX	This publication	Weiner et al [2016]	BC86	C8	clone	GITC*	Mauritius	Indian Ocean	-20.2867	57.361	2018-11-01	2-m	ASSIGNED	Amphistegina	lobifera	I	a	*	Partial	Complete	Complete	Complete	Complete	Complete	Complete	Complete	Partial	N/A	N/A	131	323	7	258	20	22	5	N/A	N/A	NO	*	*	*	*	*	*	*	*	*	*
XXXXXX	This publication	Weiner et al [2016]	BC86	C9	clone	GITC*	Mauritius	Indian Ocean	-20.2867	57.361	2018-11-01	2-m	ASSIGNED	Amphistegina	lobifera	I	a	*	Partial	Complete	Complete	Complete	Complete	Complete	Complete	Complete	Partial	N/A	N/A	131	323	7	258	20	22	1	N/A	N/A	NO	*	*	*	*	*	*	*	*	*	*
XXXXXX	This publication	Weiner et al [2016]	BC86	DS	DS	GITC*	Mauritius	Indian Ocean	-20.2867	57.361	2018-11-01	2-m	ASSIGNED	Amphistegina	lobifera	I	a	*	Partial	Complete	Complete	Complete	Complete	Complete	Complete	Complete	Partial	N/A	N/A	131	323	7	258	20	22	5	N/A	N/A	NO	*	*	*	*	*	*	*	*	*	*
XXXXXX	This publication	Weiner et al [2016]	BC85	C2	clone	GITC*	Mauritius	Indian Ocean	-20.2867	57.361	2018-11-01	2-m	ASSIGNED	Amphistegina	lobifera	I	a	*	Partial	Complete	Complete	Complete	Complete	Complete	Partial	N/A	N/A	N/A	N/A	131	323	25	258	20	N/A	N/A	N/A	N/A	NO	*	*	*	*	*	*	*	*	*	*
XXXXXX	This publication	Weiner et al [2016]	MBio59	C2	clone	DNA Micro kit	Ningaloo-reef	Indian Ocean	-23.1501	113.753	2018-09-20	4-m	ASSIGNED	Amphistegina	lobifera	II	c	*	Partial	Complete	Complete	Complete	Complete	Complete	Complete	Complete	Complete	Complete	Partial	267	323	1	258	1	139	11	42	11	NO	*	*	*	*	*	*	*	*	*	*
XXXXXX	This publication	Weiner et al [2016]	MBio54	DS	DS	DNA Micro kit	Ningaloo-reef	Indian Ocean	-23.1501	113.753	2018-09-20	4-m	ASSIGNED	Amphistegina	lobifera	II	*	*	Partial	Complete	Complete	Complete	Complete	Complete	Complete	Complete	Partial	N/A	N/A	267	323	1	258	126	139	28	N/A	N/A	NO	*	*	*	*	*	*	*	*	*	*
XXXXXX	This publication	Weiner et al [2016]	MBio56	DS	DS	DNA Micro kit	Ningaloo-reef	Indian Ocean	-23.1501	113.753	2018-09-20	4-m	ASSIGNED	Amphistegina	lobifera	II	*	*	Partial	Complete	Complete	Complete	Complete	Complete	Complete	Complete	Partial	N/A	N/A	267	323	2	258	126	33	28	N/A	N/A	NO	*	*	*	*	*	*	*	*	*	*
XXXXXX	This publication	Weiner et al [2016]	MBio57	C2	clone	DNA Micro kit	Ningaloo-reef	Indian Ocean	-23.1501	113.753	2018-09-20	4-m	ASSIGNED	Amphistegina	lobifera	II	*	*	Partial	Complete	Complete	Complete	Complete	Complete	Complete	Complete	Partial	N/A	N/A	267	323	5	258	126	139	1	N/A	N/A	NO	*	*	*	*	*	*	*	*	*	*
XXXXXX	This publication	Weiner et al [2016]	MBio57	C7	clone	DNA Micro kit	Ningaloo-reef	Indian Ocean	-23.1501	113.753	2018-09-20	4-m	ASSIGNED	Amphistegina	lobifera	II	*	*	Partial	Complete	Complete	Complete	Complete	Complete	Complete	Complete	Partial	N/A	N/A	267	323	1	258	46	2	1	N/A	N/A	NO	*	*	*	*	*	*	*	*	*	*
XXXXXX	This publication	Weiner et al [2016]	MBio59	C1	clone	DNA Micro kit	Ningaloo-reef	Indian Ocean	-23.1501	113.753	2018-09-20	4-m	ASSIGNED	Amphistegina	lobifera	II	*	*	Partial	Complete	Complete	Complete	Complete	Complete	Complete	Complete	Partial	N/A	N/A	267	323	73	258	126	139	28	N/A	N/A	NO	*	*	*	*	*	*	*	*	*	*
XXXXXX	This publication	Weiner et al [2016]	MBio59	C4	clone	DNA Micro kit	Ningaloo-reef	Indian Ocean	-23.1501	113.753	2018-09-20	4-m	ASSIGNED	Amphistegina	lobifera	II	*	*	Partial	Complete	Complete	Complete	Complete	Complete	Complete	Complete	Partial	N/A	N/A	267	323	1	258	126	139	28	N/A	N/A	NO	*	*	*	*	*	*	*	*	*	*
XXXXXX	This publication	Weiner et al [2016]	MBio59	DS	DS	DNA Micro kit	Ningaloo-reef	Indian Ocean	-23.1501	113.753	2018-09-20	4-m	ASSIGNED	Amphistegina	lobifera	II	*	*	Partial	Complete	Complete	Complete	Complete	Complete	Complete	Complete	Partial	N/A	N/A	267	323	73	258	126	33	1	N/A	N/A	NO	*	*	*	*	*	*	*	*	*	*
XXXXXX	This publication	Weiner et al [2016]	MBio57	C9	clone	DNA Micro kit	Ningaloo-reef	Indian Ocean	-23.1501	113.753	2018-09-20	4-m	ASSIGNED	Amphistegina	lobifera	II	*	*	Partial	Complete	Complete	Complete	Complete	Complete	Partial	N/A	N/A	N/A	N/A	267	323	1	258	126	N/A	N/A	N/A	N/A	NO	*	*	*	*	*	*	*	*	*	*
XXXXXX	This publication	Weiner et al [2016]	MBio59	C3	clone	DNA Micro kit	Ningaloo-reef	Indian Ocean	-23.1501	113.753	2018-09-20	4-m	ASSIGNED	Amphistegina	lobifera	II	*	*	Partial	Complete	Complete	Complete	Complete	Complete	Partial	N/A	N/A	N/A	N/A	267	323	12	258	126	N/A	N/A	N/A	N/A	NO	*	*	*	*	*	*	*	*	*	*
XXXXXX	This publication	Weiner et al [2016]	MBio59	C7	clone	DNA Micro kit	Ningaloo-reef	Indian Ocean	-23.1501	113.753	2018-09-20	4-m	ASSIGNED	Amphistegina	lobifera	II	*	*	Partial	Complete	Complete	Complete	Complete	Complete	Partial	N/A	N/A	N/A	N/A	267	323	12	258	126	N/A	N/A	N/A	N/A	NO	*	*	*	*	*	*	*	*	*	*
XXXXXX	This publication	Weiner et al [2016]	BC34	C4	clone	GITC*	O'ahu	Pacific Ocean	21.6414	-157.918	2018-05-17	2-m	ASSIGNED	Amphistegina	lobifera	III	a	*	Partial	Complete	Complete	Complete	Complete	Complete	Complete	Complete	Complete	Complete	Partial	30	25	2	1	1	1	1	1	6	NO	*	*	*	*	*	*	*	*	*	*
XXXXXX	This publication	Weiner et al [2016]	BC34	C9	clone	GITC*	O'ahu	Pacific Ocean	21.6414	-157.918	2018-05-17	2-m	ASSIGNED	Amphistegina	lobifera	III	a	*	Partial	Complete	Complete	Complete	Complete	Complete	Complete	Complete	Complete	Complete	Partial	30	25	3	258	1	24	5	1	1	NO	*	*	*	*	*	*	*	*	*	*
XXXXXX	This publication	Weiner et al [2016]	BC40	C7	clone	GITC*	O'ahu	Pacific Ocean	21.6414	-157.918	2018-05-17	2-m	ASSIGNED	Amphistegina	lobifera	III	a	*	Partial	Complete	Complete	Complete	Complete	Complete	Complete	Complete	Complete	Complete	Partial	30	25	16	258	5	24	1	5	6	NO	*	*	*	*	*	*	*	*	*	*
XXXXXX	This publication	Weiner et al [2016]	BC45	C4	clone	GITC*	O'ahu	Pacific Ocean	21.6414	-157.918	2018-05-17	2-m	ASSIGNED	Amphistegina	lobifera	III	a	*	Partial	Complete	Complete	Complete	Complete	Complete	Complete	Complete	Complete	Complete	Partial	30	25	1	258	3	24	2	2	1	NO	*	*	*	*	*	*	*	*	*	*
XXXXXX	This publication	Weiner et al [2016]	BC45	C1	clone	GITC*	O'ahu	Pacific Ocean	21.6414	-157.918	2018-05-17	2-m	ASSIGNED	Amphistegina	lobifera	III	a	*	Partial	Complete	Complete	Complete	Complete	Complete	Complete	Complete	Complete	Partial	N/A	30	1	1	1	1	24	2	2	N/A	NO	*	*	*	*	*	*	*	*	*	*
XXXXXX	This publication	Weiner et al [2016]	MBio40	C9	clone	DNA Micro kit	O'ahu	Pacific Ocean	21.6414	-157.918	2018-05-17	2-m	ASSIGNED	Amphistegina	lobifera	III	a	*	Partial	Complete	Complete	Complete	Complete	Complete	Complete	Complete	Complete	Partial	N/A	30	25	16	258	1	24	7	1	N/A	NO	*	*	*	*	*	*	*	*	*	*
XXXXXX	This publication	Weiner et al [2016]	BC34	C10	clone	GITC*	O'ahu	Pacific Ocean	21.6414	-157.918	2018-05-17	2-m	ASSIGNED	Amphistegina	lobifera	III	a	*	Partial	Complete	Complete	Complete	Complete	Complete	Complete	Complete	Partial	N/A	N/A	30	25	16	258	3	24	1	N/A	N/A	NO	*	*	*	*	*	*	*	*	*	*
XXXXXX	This publication	Weiner et al [2016]	BC34	C5	clone	GITC*	O'ahu	Pacific Ocean	21.6414	-157.918	2018-05-17	2-m	ASSIGNED	Amphistegina	lobifera	III	a	*	Partial	Complete	Complete	Complete	Complete	Complete	Complete	Complete	Partial	N/A	N/A	30	25	3	258	6	24	5	N/A	N/A	NO	*	*	*	*	*	*	*	*	*	*
XXXXXX	This publication	Weiner et al [2016]	MBio38	C1	clone	DNA Micro kit	O'ahu	Pacific Ocean	21.6414	-157.918	2018-05-17	2-m	ASSIGNED	Amphistegina	lobifera	III	a	*	Partial	Complete	Complete	Complete	Complete	Complete	Complete	Complete	Partial	N/A	N/A	30	25	3	258	5	24	5	N/A	N/A	NO	*	*	*	*	*	*	*	*	*	*
XXXXXX	This publication	Weiner et al [2016]	MBio38	C2	clone	DNA Micro kit	O'ahu	Pacific Ocean	21.6414	-157.918	2018-05-17	2-m	ASSIGNED	Amphistegina	lobifera	III	a	*	Partial	Complete	Complete	Complete	Complete	Complete	Complete	Complete	Partial	N/A	N/A	30	25	3	258	5	24	5	N/A	N/A	NO	*	*	*	*	*	*	*	*	*	*
XXXXXX	This publication	Weiner et al [2016]	MBio38	C3	clone	DNA Micro kit	O'ahu	Pacific Ocean	21.6414	-157.918	2018-05-17	2-m	ASSIGNED	Amphistegina	lobifera	III	a	*	Partial	Complete	Complete	Complete	Complete	Complete	Complete	Complete	Partial	N/A	N/A	30	25	1	258	5	24	1	N/A	N/A	NO	*	*	*	*	*	*	*	*	*	*
XXXXXX	This publication	Weiner et al [2016]	MBio38	C5	clone	DNA Micro kit	O'ahu	Pacific Ocean	21.6414	-157.918	2018-05-17	2-m	ASSIGNED	Amphistegina	lobifera	III	a	*	Partial	Complete	Complete	Complete	Complete	Complete	Complete	Complete	Partial	N/A	N/A	30	25	3	258	5	24	5	N/A	N/A	NO	*	*	*	*	*	*	*	*	*	*
XXXXXX	This publication	Weiner et al [2016]	MBio38	C7	clone	DNA Micro kit	O'ahu	Pacific Ocean	21.6414	-157.918	2018-05-17	2-m	ASSIGNED	Amphistegina	lobifera	III	a	*	Partial	Complete	Complete	Complete	Complete	Complete	Complete	Complete	Partial	N/A	N/A	30	25	16	258	6	24	7	N/A	N/A	NO	*	*	*	*	*	*	*	*	*	*
XXXXXX	This publication	Weiner et al [2016]	MBio38	C8	clone	DNA Micro kit	O'ahu	Pacific Ocean	21.6414	-157.918	2018-05-17	2-m	ASSIGNED	Amphistegina	lobifera	III	a	*	Partial	Complete	Complete	Complete	Complete	Complete	Complete	Complete	Partial	N/A	N/A	30	25	16	258	6	24	7	N/A	N/A	NO	*	*	*	*	*	*	*	*	*	*
XXXXXX	This publication	Weiner et al [2016]	MBio38	C9	clone	DNA Micro kit	O'ahu	Pacific Ocean	21.6414	-157.918	2018-05-17	2-m	ASSIGNED	Amphistegina	lobifera	III	a	*	Partial	Complete	Complete	Complete	Complete	Complete	Complete	Complete	Partial	N/A	N/A	30	25	16	258	3	24	7	N/A	N/A	NO	*	*	*	*	*	*	*	*	*	*
XXXXXX	This publication	Weiner et al [2016]	MBio38	C10	clone	DNA Micro kit	O'ahu	Pacific Ocean	21.6414	-157.918	2018-05-17	2-m	ASSIGNED	Amphistegina	lobifera	III	a	*	Partial	Complete	Complete	Complete	Complete	Complete	Complete	Complete	Partial	N/A	N/A	30	25	16	258	3	24	7	N/A	N/A	NO	*	*	*	*	*	*	*	*	*	*
XXXXXX	This publication	Weiner et al [2016]	MBio40	C1	clone	DNA Micro kit	O'ahu	Pacific Ocean	21.6414	-157.918	2018-05-17	2-m	ASSIGNED	Amphistegina	lobifera	III	a	*	Partial	Complete	Complete	Complete	Complete	Complete	Complete	Complete	Partial	N/A	N/A	30	25	16	258	6	24	1	N/A	N/A	NO	*	*	*	*	*	*	*	*	*	*
XXXXXX	This publication	Weiner et al [2016]	MBio40	C2	clone	DNA Micro kit	O'ahu	Pacific Ocean	21.6414	-157.918	2018-05-17	2-m	ASSIGNED	Amphistegina	lobifera	III	a	*	Partial	Complete	Complete	Complete	Complete	Complete	Complete	Complete	Partial	N/A	N/A	30	25	16	258	3	24	7	N/A	N/A	NO	*	*	*	*	*	*	*	*	*	*
XXXXXX	This publication	Weiner et al [2016]	MBio40	C3	clone	DNA Micro kit	O'ahu	Pacific Ocean	21.6414	-157.918	2018-05-17	2-m	ASSIGNED	Amphistegina	lobifera	III	a	*	Partial	Complete	Complete	Complete	Complete	Complete	Complete	Complete	Partial	N/A	N/A	30	25	16	258	6	24	2	N/A	N/A	NO	*	*	*	*	*	*	*	*	*	*
XXXXXX	This publication	Weiner et al [2016]	MBio40	C4	clone	DNA Micro kit	O'ahu	Pacific Ocean	21.6414	-157.918	2018-05-17	2-m	ASSIGNED	Amphistegina	lobifera	III	a	*	Partial	Complete	Complete	Complete	Complete	Complete	Complete	Complete	Partial	N/A	N/A	30	1	2	258	3	24	1	N/A	N/A	NO	*	*	*	*	*	*	*	*	*	*
XXXXXX	This publication	Weiner et al [2016]	MBio40	C6	clone	DNA Micro kit	O'ahu	Pacific Ocean	21.6414	-157.918	2018-05-17	2-m	ASSIGNED	Amphistegina	lobifera	III	a	*	Partial	Complete	Complete	Complete	Complete	Complete	Complete	Complete	Partial	N/A	N/A	30	25	16	258	5	1	2	N/A	N/A	NO	*	*	*	*	*	*	*	*	*	*
XXXXXX	This publication	Weiner et al [2016]	MBio40	C7	clone	DNA Micro kit	O'ahu	Pacific Ocean	21.6414	-157.918	2018-05-17	2-m	ASSIGNED	Amphistegina	lobifera	III	a	*	Partial	Complete	Complete	Complete	Complete	Complete	Complete	Complete	Partial	N/A	N/A	30	25	16	258	6	24	7	N/A	N/A	NO	*	*	*	*	*	*	*	*	*	*
XXXXXX	This publication	Weiner et al [2016]	BC40	C8	clone	GITC*	O'ahu	Pacific Ocean	21.6414	-157.918	2018-05-17	2-m	ASSIGNED	Amphistegina	lobifera	III	a	*	Partial	Complete	Complete	Complete	Complete	Complete	Partial	N/A	N/A	N/A	N/A	30	25	3	258	1	N/A	N/A	N/A	N/A	NO	*	*	*	*	*	*	*	*	*	*
XXXXXX	This publication	Weiner et al [2016]	MBio100	C2	clone	DNA Micro kit	Palau	Pacific Ocean	7.30573	134.502	2019-02-11	3-m	ASSIGNED	Amphistegina	lobifera	II	a	*	Partial	Complete	Complete	Complete	Complete	Complete	Complete	Complete	Complete	Complete	Partial	267	323	73	55	40	139	9	18	1	NO	*	*	*	*	*	*	*	*	*	*
XXXXXX	This publication	Weiner et al [2016]	MBio100	C5	clone	DNA Micro kit	Palau	Pacific Ocean	7.30573	134.502	2019-02-11	3-m	ASSIGNED	Amphistegina	lobifera	II	a	*	Partial	Complete	Complete	Complete	Complete	Complete	Complete	Complete	Complete	Complete	Partial	267	323	73	55	40	139	1	23	3	NO	*	*	*	*	*	*	*	*	*	*
XXXXXX	This publication	Weiner et al [2016]	MBio100	C3	clone	DNA Micro kit	Palau	Pacific Ocean	7.30573	134.502	2019-02-11	3-m	ASSIGNED	Amphistegina	lobifera	II	a	*	Partial	Complete	Complete	Complete	Complete	Complete	Complete	Complete	Complete	Complete	Partial	267	323	18	55	40	33	1	1	1	NO	*	*	*	*	*	*	*	*	*	*
XXXXXX	This publication	Weiner et al [2016]	MBio101	C8	clone	DNA Micro kit	Palau	Pacific Ocean	7.30573	134.502	2019-02-11	3-m	ASSIGNED	Amphistegina	lobifera	II	a	*	Partial	Complete	Complete	Complete	Complete	Complete	Complete	Complete	Complete	Complete	Partial	267	323	16	55	4	1	4	2	12	NO	*	*	*	*	*	*	*	*	*	*
XXXXXX	This publication	Weiner et al [2016]	MBio101	C4	clone	DNA Micro kit	Palau	Pacific Ocean	7.30573	134.502	2019-02-11	3-m	ASSIGNED	Amphistegina	lobifera	II	a	*	Partial	Complete	Complete	Complete	Complete	Complete	Complete	Complete	Complete	Complete	Partial	267	323	3	55	4	139	1	23	49	NO	*	*	*	*	*	*	*	*	*	*
XXXXXX	This publication	Weiner et al [2016]	MBio102	C8	clone	DNA Micro kit	Palau	Pacific Ocean	7.30573	134.502	2019-02-11	3-m	ASSIGNED	Amphistegina	lobifera	II	a	*	Partial	Complete	Complete	Complete	Complete	Complete	Complete	Complete	Complete	Complete	Partial	30	1	2	55	4	14	6	18	28	NO	*	*	*	*	*	*	*	*	*	*
XXXXXX	This publication	Weiner et al [2016]	MBio102	C4	clone	DNA Micro kit	Palau	Pacific Ocean	7.30573	134.502	2019-02-11	3-m	ASSIGNED	Amphistegina	lobifera	II	a	*	Partial	Complete	Complete	Complete	Complete	Complete	Complete	Complete	Complete	Complete	Partial	267	323	18	55	40	1	9	23	49	NO	*	*	*	*	*	*	*	*	*	*
XXXXXX	This publication	Weiner et al [2016]	MBio102	C6	clone	DNA Micro kit	Palau	Pacific Ocean	7.30573	134.502	2019-02-11	3-m	ASSIGNED	Amphistegina	lobifera	II	a	*	Partial	Complete	Complete	Complete	Complete	Complete	Complete	Complete	Complete	Complete	Partial	267	323	2	55	40	139	1	23	12	NO	*	*	*	*	*	*	*	*	*	*
XXXXXX	This publication	Weiner et al [2016]	MBio97	C1	clone	DNA Micro kit	Palau	Pacific Ocean	7.30573	134.502	2019-02-11	3-m	ASSIGNED	Amphistegina	lobifera	II	a	*	Partial	Complete	Complete	Complete	Complete	Complete	Complete	Complete	Complete	Complete	Partial	267	323	1	55	40	139	3	18	28	NO	*	*	*	*	*	*	*	*	*	*
XXXXXX	This publication	Weiner et al [2016]	MBio98	C3	clone	DNA Micro kit	Palau	Pacific Ocean	7.30573	134.502	2019-02-11	3-m	ASSIGNED	Amphistegina	lobifera	II	a	*	Partial	Complete	Complete	Complete	Complete	Complete	Complete	Complete	Complete	Complete	Partial	267	323	18	55	1	14	3	23	49	NO	*	*	*	*	*	*	*	*	*	*
XXXXXX	This publication	Weiner et al [2016]	MBio99	C3	clone	DNA Micro kit	Palau	Pacific Ocean	7.30573	134.502	2019-02-11	3-m	ASSIGNED	Amphistegina	lobifera	II	a	*	Partial	Complete	Complete	Complete	Complete	Complete	Complete	Complete	Complete	Complete	Partial	4	323	73	55	40	139	9	18	1	NO	*	*	*	*	*	*	*	*	*	*
XXXXXX	This publication	Weiner et al [2016]	MBio99	C8	clone	DNA Micro kit	Palau	Pacific Ocean	7.30573	134.502	2019-02-11	3-m	ASSIGNED	Amphistegina	lobifera	II	a	*	Partial	Complete	Complete	Complete	Complete	Complete	Complete	Complete	Complete	Complete	Partial	267	323	73	55	40	139	6	1	1	NO	*	*	*	*	*	*	*	*	*	*
XXXXXX	This publication	Weiner et al [2016]	MBio99	C6	clone	DNA Micro kit	Palau	Pacific Ocean	7.30573	134.502	2019-02-11	3-m	ASSIGNED	Amphistegina	lobifera	II	a	*	Partial	Complete	Complete	Complete	Complete	Complete	Complete	Complete	Complete	Complete	Partial	267	1	1	55	40	139	9	23	49	NO	*	*	*	*	*	*	*	*	*	*
XXXXXX	This publication	Weiner et al [2016]	MBio99	C4	clone	DNA Micro kit	Palau	Pacific Ocean	7.30573	134.502	2019-02-11	3-m	ASSIGNED	Amphistegina	lobifera	II	a	*	Partial	Complete	Complete	Complete	Complete	Complete	Complete	Complete	Complete	Complete	Partial	267	1	1	55	40	33	1	23	49	NO	*	*	*	*	*	*	*	*	*	*
XXXXXX	This publication	Weiner et al [2016]	BC53	DS	DS	GITC*	Ponhpei	Pacific Ocean	6.75817	157.917	2017-08-24	5-m	ASSIGNED	Amphistegina	lobifera	II	a	*	Partial	Complete	Complete	Complete	Complete	Complete	Complete	Complete	Complete	Complete	Partial	267	1	73	258	126	33	48	27	10	NO	*	*	*	*	*	*	*	*	*	*
XXXXXX	This publication	Weiner et al [2016]	BC59	DS	DS	GITC*	Ponhpei	Pacific Ocean	6.75817	157.917	2017-08-24	5-m	ASSIGNED	Amphistegina	lobifera	II	a	*	Partial	Complete	Complete	Complete	Complete	Complete	Complete	Complete	Complete	Complete	Partial	267	1	73	258	126	14	28	7	1	NO	*	*	*	*	*	*	*	*	*	*
XXXXXX	This publication	Weiner et al [2016]	MBio26	C2	clone	DNA Micro kit	Ponhpei	Pacific Ocean	6.75817	157.917	2017-08-21	5-m	ASSIGNED	Amphistegina	lobifera	II	a	*	Partial	Complete	Complete	Complete	Complete	Complete	Complete	Complete	Complete	Complete	Partial	267	323	73	258	126	139	28	33	1	NO	*	*	*	*	*	*	*	*	*	*
XXXXXX	This publication	Weiner et al [2016]	MBio28	C12	clone	DNA Micro kit	Ponhpei	Pacific Ocean	6.75817	157.917	2017-08-21	5-m	ASSIGNED	Amphistegina	lobifera	II	a	*	Partial	Complete	Complete	Complete	Complete	Complete	Complete	Complete	Complete	Complete	Partial	267	323	73	258	126	14	1	33	2	NO	*	*	*	*	*	*	*	*	*	*
XXXXXX	This publication	Weiner et al [2016]	MBio28	C11	clone	DNA Micro kit	Ponhpei	Pacific Ocean	6.75817	157.917	2017-08-21	5-m	ASSIGNED	Amphistegina	lobifera	II	a	*	Partial	Complete	Complete	Complete	Complete	Complete	Complete	Complete	Complete	Complete	Partial	267	323	1	1	126	139	48	1	28	NO	*	*	*	*	*	*	*	*	*	*
XXXXXX	This publication	Weiner et al [2016]	MBio28	C7	clone	DNA Micro kit	Ponhpei	Pacific Ocean	6.75817	157.917	2017-08-21	5-m	ASSIGNED	Amphistegina	lobifera	II	a	*	Partial	Complete	Complete	Complete	Complete	Complete	Complete	Complete	Complete	Complete	Partial	267	323	1	258	126	139	28	33	9	NO	*	*	*	*	*	*	*	*	*	*
XXXXXX	This publication	Weiner et al [2016]	MBio28	C9	clone	DNA Micro kit	Ponhpei	Pacific Ocean	6.75817	157.917	2017-08-21	5-m	ASSIGNED	Amphistegina	lobifera	II	a	*	Partial	Complete	Complete	Complete	Complete	Complete	Complete	Complete	Complete	Complete	Partial	267	323	1	258	126	139	48	27	10	NO	*	*	*	*	*	*	*	*	*	*
XXXXXX	This publication	Weiner et al [2016]	MBio29	C3	clone	DNA Micro kit	Ponhpei	Pacific Ocean	6.75817	157.917	2017-08-21	5-m	ASSIGNED	Amphistegina	lobifera	II	a	*	Partial	Complete	Complete	Complete	Complete	Complete	Complete	Complete	Complete	Complete	Partial	267	323	1	258	126	139	48	1	49	NO	*	*	*	*	*	*	*	*	*	*
XXXXXX	This publication	Weiner et al [2016]	MBio29	C8	clone	DNA Micro kit	Ponhpei	Pacific Ocean	6.75817	157.917	2017-08-21	5-m	ASSIGNED	Amphistegina	lobifera	II	a	*	Partial	Complete	Complete	Complete	Complete	Complete	Complete	Complete	Complete	Complete	Partial	267	1	11	258	126	139	28	33	49	NO	*	*	*	*	*	*	*	*	*	*
XXXXXX	This publication	Weiner et al [2016]	MBio27	DS	DS	DNA Micro kit	Ponhpei	Pacific Ocean	6.75817	157.917	2017-08-21	5-m	ASSIGNED	Amphistegina	lobifera	II	a	*	Partial	Complete	Complete	Complete	Complete	Complete	Complete	Complete	Partial	N/A	N/A	267	323	2	258	126	139	3	N/A	N/A	NO	*	*	*	*	*	*	*	*	*	*
XXXXXX	This publication	Weiner et al [2016]	MBio28	DS	DS	DNA Micro kit	Ponhpei	Pacific Ocean	6.75817	157.917	2017-08-21	5-m	ASSIGNED	Amphistegina	lobifera	II	a	*	Partial	Complete	Complete	Complete	Complete	Complete	Complete	Complete	Partial	N/A	N/A	267	323	73	258	1	139	1	N/A	N/A	NO	*	*	*	*	*	*	*	*	*	*
XXXXXX	This publication	Weiner et al [2016]	MBio29	DS	DS	DNA Micro kit	Ponhpei	Pacific Ocean	6.75817	157.917	2017-08-21	5-m	ASSIGNED	Amphistegina	lobifera	II	a	*	Partial	Complete	Complete	Complete	Complete	Complete	Complete	Complete	Partial	N/A	N/A	267	323	73	258	126	1	28	N/A	N/A	NO	*	*	*	*	*	*	*	*	*	*
XXXXXX	This publication	Weiner et al [2016]	MBio30	DS	DS	DNA Micro kit	Ponhpei	Pacific Ocean	6.75817	157.917	2017-08-21	5-m	ASSIGNED	Amphistegina	lobifera	II	a	*	Partial	Complete	Complete	Complete	Complete	Complete	Complete	Complete	Partial	N/A	N/A	267	323	73	258	126	139	28	N/A	N/A	NO	*	*	*	*	*	*	*	*	*	*
XXXXXX	This publication	Weiner et al [2016]	BC96	C5	clone	DNA Micro kit	Sicily	Mediterranean	36.7447	15.1182	2019-04-22	1-m	ASSIGNED	Amphistegina	lobifera	I	a	*	Partial	Complete	Complete	Complete	Complete	Complete	Complete	Complete	Complete	Complete	Partial	131	323	33	29	4	1	33	14	48	NO	*	*	*	*	*	*	*	*	*	*
XXXXXX	This publication	Weiner et al [2016]	BC96	C3	clone	DNA Micro kit	Sicily	Mediterranean	36.7447	15.1182	2019-04-22	1-m	ASSIGNED	Amphistegina	lobifera	I	a	*	Partial	Complete	Complete	Complete	Complete	Complete	Complete	Complete	Complete	Complete	Partial	131	323	6	29	4	22	33	1	48	NO	*	*	*	*	*	*	*	*	*	*
XXXXXX	This publication	Weiner et al [2016]	BC96	C6	clone	DNA Micro kit	Sicily	Mediterranean	36.7447	15.1182	2019-04-22	1-m	ASSIGNED	Amphistegina	lobifera	I	a	*	Partial	Complete	Complete	Complete	Complete	Complete	Complete	Complete	Complete	Complete	Partial	131	323	1	55	1	13	33	6	3	NO	*	*	*	*	*	*	*	*	*	*
XXXXXX	This publication	Weiner et al [2016]	BC97	C7	clone	DNA Micro kit	Sicily	Mediterranean	36.7447	15.1182	2019-04-22	1-m	ASSIGNED	Amphistegina	lobifera	I	a	*	Partial	Complete	Complete	Complete	Complete	Complete	Complete	Complete	Complete	Complete	Partial	131	323	1	29	7	15	6	14	2	NO	*	*	*	*	*	*	*	*	*	*
XXXXXX	This publication	Weiner et al [2016]	MBio43	C12	clone	DNA Micro kit	Zanzibar	Indian Ocean	-6.1456	39.1244	2014-10-01	2-m	ASSIGNED	Amphistegina	lobifera	I	a	*	Partial	Complete	Complete	Complete	Complete	Complete	Complete	Complete	Complete	Complete	Partial	131	323	33	29	3	22	1	14	3	NO	*	*	*	*	*	*	*	*	*	*
XXXXXX	This publication	Weiner et al [2016]	MBio44	C1	clone	DNA Micro kit	Zanzibar	Indian Ocean	-6.1456	39.1244	2014-10-01	2-m	ASSIGNED	Amphistegina	lobifera	I	a	*	Partial	Complete	Complete	Complete	Complete	Complete	Complete	Complete	Complete	Complete	Partial	131	323	33	258	8	23	7	1	48	NO	*	*	*	*	*	*	*	*	*	*
XXXXXX	This publication	Weiner et al [2016]	MBio44	C5	clone	DNA Micro kit	Zanzibar	Indian Ocean	-6.1456	39.1244	2014-10-01	2-m	ASSIGNED	Amphistegina	lobifera	I	a	*	Partial	Complete	Complete	Complete	Complete	Complete	Complete	Complete	Complete	Complete	Partial	131	323	3	29	4	3	52	2	1	NO	*	*	*	*	*	*	*	*	*	*
XXXXXX	This publication	Weiner et al [2016]	MBio42	C10	clone	DNA Micro kit	Zanzibar	Indian Ocean	-6.1456	39.1244	2014-10-01	2-m	ASSIGNED	Amphistegina	lobifera	I	a	*	Partial	Complete	Complete	Complete	Complete	Complete	Complete	Complete	Partial	N/A	N/A	131	323	10	258	13	1	52	N/A	N/A	NO	*	*	*	*	*	*	*	*	*	*
XXXXXX	This publication	Weiner et al [2016]	MBio42	C2	clone	DNA Micro kit	Zanzibar	Indian Ocean	-6.1456	39.1244	2014-10-01	2-m	ASSIGNED	Amphistegina	lobifera	I	a	*	Partial	Complete	Complete	Complete	Complete	Complete	Complete	Complete	Partial	N/A	N/A	131	323	10	258	13	1	52	N/A	N/A	NO	*	*	*	*	*	*	*	*	*	*
XXXXXX	This publication	Weiner et al [2016]	MBio42	C4	clone	DNA Micro kit	Zanzibar	Indian Ocean	-6.1456	39.1244	2014-10-01	2-m	ASSIGNED	Amphistegina	lobifera	I	a	*	Partial	Complete	Complete	Complete	Complete	Complete	Complete	Complete	Partial	N/A	N/A	131	323	7	258	7	1	52	N/A	N/A	NO	*	*	*	*	*	*	*	*	*	*
XXXXXX	This publication	Weiner et al [2016]	MBio44	C8	clone	DNA Micro kit	Zanzibar	Indian Ocean	-6.1456	39.1244	2014-10-01	2-m	ASSIGNED	Amphistegina	lobifera	I	a	*	Partial	Complete	Complete	Complete	Complete	Complete	Complete	Complete	Partial	N/A	N/A	131	323	20	5	1	1	1	N/A	N/A	NO	*	*	*	*	*	*	*	*	*	*
XXXXXX	This publication	Weiner et al [2016]	MBio45	C2	clone	DNA Micro kit	Zanzibar	Indian Ocean	-6.1456	39.1244	2014-10-01	2-m	ASSIGNED	Amphistegina	lobifera	I	a	*	Partial	Complete	Complete	Complete	Complete	Complete	Complete	Complete	Partial	N/A	N/A	131	323	1	1	5	15	52	N/A	N/A	NO	*	*	*	*	*	*	*	*	*	*
XXXXXX	This publication	Weiner et al [2016]	BC87	C4	clone	DNA Micro kit	Sicily	Mediterranean	36.7447	15.1182	2019-04-22	1-m	BASETYPE	Amphistegina	lobifera	I	a	1	Partial	Complete	Complete	Complete	Complete	Complete	Complete	Complete	Complete	Complete	Partial	131	19	33	29	11	23	33	11	48	YES	*	*	*	*	*	*	*	I	a	1
XXXXXX	This publication	Weiner et al [2016]	BC87	C5	clone	DNA Micro kit	Sicily	Mediterranean	36.7447	15.1182	2019-04-22	1-m	BASETYPE	Amphistegina	lobifera	I	a	1	Partial	Complete	Complete	Complete	Complete	Complete	Complete	Complete	Complete	Complete	Partial	131	19	33	29	11	23	33	11	48	YES	*	*	*	*	*	*	*	I	a	1
XXXXXX	This publication	Weiner et al [2016]	BC88	C6	clone	DNA Micro kit	Sicily	Mediterranean	36.7447	15.1182	2019-04-22	1-m	BASETYPE	Amphistegina	lobifera	I	a	1	Partial	Complete	Complete	Complete	Complete	Complete	Complete	Complete	Complete	Complete	Partial	131	19	33	29	11	23	33	11	48	YES	*	*	*	*	*	*	*	I	a	1
XXXXXX	This publication	Weiner et al [2016]	BC88	C7	clone	DNA Micro kit	Sicily	Mediterranean	36.7447	15.1182	2019-04-22	1-m	BASETYPE	Amphistegina	lobifera	I	a	1	Partial	Complete	Complete	Complete	Complete	Complete	Complete	Complete	Complete	Complete	Partial	131	19	33	29	11	23	33	11	48	YES	*	*	*	*	*	*	*	I	a	1
XXXXXX	This publication	Weiner et al [2016]	BC88	C8	clone	DNA Micro kit	Sicily	Mediterranean	36.7447	15.1182	2019-04-22	1-m	BASETYPE	Amphistegina	lobifera	I	a	1	Partial	Complete	Complete	Complete	Complete	Complete	Complete	Complete	Complete	Complete	Partial	131	19	33	29	11	23	33	11	48	YES	*	*	*	*	*	*	*	I	a	1
XXXXXX	This publication	Weiner et al [2016]	BC91	C4	clone	DNA Micro kit	Sicily	Mediterranean	36.7447	15.1182	2019-04-23	1-m	BASETYPE	Amphistegina	lobifera	I	a	1	Partial	Complete	Complete	Complete	Complete	Complete	Complete	Complete	Complete	Complete	Partial	131	19	33	29	11	23	33	11	48	YES	*	*	*	*	*	*	*	I	a	1
XXXXXX	This publication	Weiner et al [2016]	BC91	C4	clone	DNA Micro kit	Sicily	Mediterranean	36.7447	15.1182	2019-04-24	1-m	BASETYPE	Amphistegina	lobifera	I	a	1	Partial	Complete	Complete	Complete	Complete	Complete	Complete	Complete	Complete	Complete	Partial	131	19	33	29	11	23	33	11	48	YES	*	*	*	*	*	*	*	I	a	1
XXXXXX	This publication	Weiner et al [2016]	BC92	C6	clone	DNA Micro kit	Sicily	Mediterranean	36.7447	15.1182	2019-04-25	1-m	BASETYPE	Amphistegina	lobifera	I	a	1	Partial	Complete	Complete	Complete	Complete	Complete	Complete	Complete	Complete	Complete	Partial	131	19	33	29	11	23	33	11	48	YES	*	*	*	*	*	*	*	I	a	1
XXXXXX	This publication	Weiner et al [2016]	BC92	C7	clone	DNA Micro kit	Sicily	Mediterranean	36.7447	15.1182	2019-04-26	1-m	BASETYPE	Amphistegina	lobifera	I	a	1	Partial	Complete	Complete	Complete	Complete	Complete	Complete	Complete	Complete	Complete	Partial	131	19	33	29	11	23	33	11	48	YES	*	*	*	*	*	*	*	I	a	1
XXXXXX	This publication	Weiner et al [2016]	BC92	C8	clone	DNA Micro kit	Sicily	Mediterranean	36.7447	15.1182	2019-04-27	1-m	BASETYPE	Amphistegina	lobifera	I	a	1	Partial	Complete	Complete	Complete	Complete	Complete	Complete	Complete	Complete	Complete	Partial	131	19	33	29	11	23	33	11	48	YES	*	*	*	*	*	*	*	I	a	1
XXXXXX	This publication	Weiner et al [2016]	MBio45	C1	clone	DNA Micro kit	Zanzibar	Indian Ocean	-6.1456	39.1244	2014-10-01	2-m	BASETYPE	Amphistegina	lobifera	I	a	10	Partial	Complete	Complete	Complete	Complete	Complete	Complete	Complete	Complete	Complete	Partial	131	323	6	258	13	22	52	11	16	YES	*	*	*	*	*	*	*	I	a	10
XXXXXX	This publication	Weiner et al [2016]	MBio45	C5	clone	DNA Micro kit	Zanzibar	Indian Ocean	-6.1456	39.1244	2014-10-01	2-m	BASETYPE	Amphistegina	lobifera	I	a	10	Partial	Complete	Complete	Complete	Complete	Complete	Complete	Complete	Complete	Complete	Partial	131	323	6	258	13	22	52	11	16	YES	*	*	*	*	*	*	*	I	a	10
XXXXXX	This publication	Weiner et al [2016]	MBio45	C10	clone	DNA Micro kit	Zanzibar	Indian Ocean	-6.1456	39.1244	2014-10-01	2-m	BASETYPE	Amphistegina	lobifera	I	a	10	Partial	Complete	Complete	Complete	Complete	Complete	Complete	Complete	Complete	Complete	Partial	131	323	6	258	13	22	52	11	16	YES	*	*	*	*	*	*	*	I	a	10
XXXXXX	This publication	Weiner et al [2016]	MBio45	C4	clone	DNA Micro kit	Zanzibar	Indian Ocean	-6.1456	39.1244	2014-10-01	2-m	BASETYPE	Amphistegina	lobifera	I	a	10	Partial	Complete	Complete	Complete	Complete	Complete	Complete	Complete	Complete	Complete	Partial	131	323	25	258	19	15	52	11	4	YES	*	*	*	*	*	*	*	I	a	10
XXXXXX	This publication	Weiner et al [2016]	MBio45	C7	clone	DNA Micro kit	Zanzibar	Indian Ocean	-6.1456	39.1244	2014-10-01	2-m	BASETYPE	Amphistegina	lobifera	I	a	10	Partial	Complete	Complete	Complete	Complete	Complete	Complete	Complete	Complete	Complete	Partial	131	323	25	258	19	15	52	11	4	YES	*	*	*	*	*	*	*	I	a	10
XXXXXX	This publication	Weiner et al [2016]	MBio45	C8	clone	DNA Micro kit	Zanzibar	Indian Ocean	-6.1456	39.1244	2014-10-01	2-m	BASETYPE	Amphistegina	lobifera	I	a	10	Partial	Complete	Complete	Complete	Complete	Complete	Complete	Complete	Complete	Complete	Partial	131	323	25	258	19	15	52	11	4	YES	*	*	*	*	*	*	*	I	a	10
XXXXXX	This publication	Weiner et al [2016]	MBio92	C1	clone	DNA Micro kit	Mauritius	Indian Ocean	-20.2867	57.361	2018-11-01	2-m	BASETYPE	Amphistegina	lobifera	I	a	11	Partial	Complete	Complete	Complete	Complete	Complete	Complete	Complete	Complete	Complete	Partial	131	323	20	55	4	3	33	5	3	YES	*	*	*	*	*	*	*	I	a	11
XXXXXX	This publication	Weiner et al [2016]	MBio92	C3	clone	DNA Micro kit	Mauritius	Indian Ocean	-20.2867	57.361	2018-11-01	2-m	BASETYPE	Amphistegina	lobifera	I	a	11	Partial	Complete	Complete	Complete	Complete	Complete	Complete	Complete	Complete	Complete	Partial	131	323	20	55	4	3	33	5	3	YES	*	*	*	*	*	*	*	I	a	11
XXXXXX	This publication	Weiner et al [2016]	MBio43	C11	clone	DNA Micro kit	Zanzibar	Indian Ocean	-6.1456	39.1244	2014-10-01	2-m	BASETYPE	Amphistegina	lobifera	I	a	2	Partial	Complete	Complete	Complete	Complete	Complete	Complete	Complete	Complete	Complete	Partial	131	323	33	258	20	13	52	12	48	YES	*	*	*	*	*	*	*	I	a	2
XXXXXX	This publication	Weiner et al [2016]	MBio43	C7	clone	DNA Micro kit	Zanzibar	Indian Ocean	-6.1456	39.1244	2014-10-01	2-m	BASETYPE	Amphistegina	lobifera	I	a	2	Partial	Complete	Complete	Complete	Complete	Complete	Complete	Complete	Complete	Complete	Partial	131	323	10	258	8	23	52	12	48	YES	*	*	*	*	*	*	*	I	a	2
XXXXXX	This publication	Weiner et al [2016]	MBio44	C6	clone	DNA Micro kit	Zanzibar	Indian Ocean	-6.1456	39.1244	2014-10-01	2-m	BASETYPE	Amphistegina	lobifera	I	a	2	Partial	Complete	Complete	Complete	Complete	Complete	Complete	Complete	Complete	Complete	Partial	131	323	33	258	20	13	52	12	48	YES	*	*	*	*	*	*	*	I	a	2
XXXXXX	This publication	Weiner et al [2016]	MBio44	C9	clone	DNA Micro kit	Zanzibar	Indian Ocean	-6.1456	39.1244	2014-10-01	2-m	BASETYPE	Amphistegina	lobifera	I	a	2	Partial	Complete	Complete	Complete	Complete	Complete	Complete	Complete	Complete	Complete	Partial	131	323	33	258	20	13	52	12	48	YES	*	*	*	*	*	*	*	I	a	2
XXXXXX	This publication	Weiner et al [2016]	MBio43	C2	clone	DNA Micro kit	Zanzibar	Indian Ocean	-6.1456	39.1244	2014-10-01	2-m	BASETYPE	Amphistegina	lobifera	I	a	2	Partial	Complete	Complete	Complete	Complete	Complete	Complete	Complete	Complete	Complete	Partial	131	323	20	258	7	2	2	12	16	YES	*	*	*	*	*	*	*	I	a	2
XXXXXX	This publication	Weiner et al [2016]	MBio43	C3	clone	DNA Micro kit	Zanzibar	Indian Ocean	-6.1456	39.1244	2014-10-01	2-m	BASETYPE	Amphistegina	lobifera	I	a	2	Partial	Complete	Complete	Complete	Complete	Complete	Complete	Complete	Complete	Complete	Partial	131	323	3	258	13	15	2	3	16	YES	*	*	*	*	*	*	*	I	a	2
XXXXXX	This publication	Weiner et al [2016]	BC96	C1	clone	DNA Micro kit	Sicily	Mediterranean	36.7447	15.1182	2019-04-19	1-m	BASETYPE	Amphistegina	lobifera	I	a	3	Partial	Complete	Complete	Complete	Complete	Complete	Complete	Complete	Complete	Complete	Partial	131	323	33	29	7	2	6	5	3	YES	*	*	*	*	*	*	*	I	a	3
XXXXXX	This publication	Weiner et al [2016]	BC95	C6	clone	DNA Micro kit	Sicily	Mediterranean	36.7447	15.1182	2019-04-22	1-m	BASETYPE	Amphistegina	lobifera	I	a	5	Partial	Complete	Complete	Complete	Complete	N/A	Complete	Complete	Complete	Complete	Partial	131	323	10	5	5	15	33	6	16	YES	*	*	*	*	*	*	*	I	a	5
XXXXXX	This publication	Weiner et al [2016]	BC97	C3	clone	DNA Micro kit	Sicily	Mediterranean	36.7447	15.1182	2019-04-22	1-m	BASETYPE	Amphistegina	lobifera	I	a	5	Partial	Complete	Complete	Complete	Complete	Complete	Complete	Complete	Complete	Complete	Partial	131	323	20	55	3	15	33	14	48	YES	*	*	*	*	*	*	*	I	a	5
XXXXXX	This publication	Weiner et al [2016]	BC97	C4	clone	DNA Micro kit	Sicily	Mediterranean	36.7447	15.1182	2019-04-22	1-m	BASETYPE	Amphistegina	lobifera	I	a	5	Partial	Complete	Complete	Complete	Complete	Complete	Complete	Complete	Complete	Complete	Partial	131	323	33	55	5	13	33	6	48	YES	*	*	*	*	*	*	*	I	a	5
XXXXXX	This publication	Weiner et al [2016]	BC97	C2	clone	DNA Micro kit	Sicily	Mediterranean	36.7447	15.1182	2019-04-22	1-m	BASETYPE	Amphistegina	lobifera	I	a	5	Partial	Complete	Complete	Complete	Complete	Complete	Complete	Complete	Complete	Complete	Partial	131	323	6	29	7	15	6	14	48	YES	*	*	*	*	*	*	*	I	a	5
XXXXXX	This publication	Weiner et al [2016]	BC97	C8	clone	DNA Micro kit	Sicily	Mediterranean	36.7447	15.1182	2019-04-22	1-m	BASETYPE	Amphistegina	lobifera	I	a	5	Partial	Complete	Complete	Complete	Complete	Complete	Complete	Complete	Complete	Complete	Partial	131	323	6	29	7	15	33	14	48	YES	*	*	*	*	*	*	*	I	a	5
XXXXXX	This publication	Weiner et al [2016]	BC97	C5	clone	DNA Micro kit	Sicily	Mediterranean	36.7447	15.1182	2019-04-22	1-m	BASETYPE	Amphistegina	lobifera	I	a	5	Partial	Complete	Complete	Complete	Complete	N/A	Complete	Complete	Complete	Complete	Partial	131	323	10	5	5	15	33	6	16	YES	*	*	*	*	*	*	*	I	a	5
XXXXXX	This publication	Weiner et al [2016]	BC97	C6	clone	DNA Micro kit	Sicily	Mediterranean	36.7447	15.1182	2019-04-22	1-m	BASETYPE	Amphistegina	lobifera	I	a	5	Partial	Complete	Complete	Complete	Complete	N/A	Complete	Complete	Complete	Complete	Partial	131	323	6	5	5	15	2	2	48	YES	*	*	*	*	*	*	*	I	a	5
XXXXXX	This publication	Weiner et al [2016]	BC97	C1	clone	DNA Micro kit	Sicily	Mediterranean	36.7447	15.1182	2019-04-22	1-m	BASETYPE	Amphistegina	lobifera	I	a	5	Partial	Complete	Complete	Complete	Complete	Complete	Complete	Complete	Complete	Complete	Partial	131	323	2	29	3	22	2	14	16	YES	*	*	*	*	*	*	*	I	a	5
XXXXXX	This publication	Weiner et al [2016]	BC59	C2	clone	GITC*	Ponhpei	Pacific Ocean	6.75817	157.917	2017-08-24	5-m	BASETYPE	Amphistegina	lobifera	II	a	10	Partial	Complete	Complete	Complete	Complete	Complete	Complete	Complete	Complete	Complete	Partial	267	323	73	258	126	14	28	7	28	YES	*	*	*	*	*	*	*	II	a	10
XXXXXX	This publication	Weiner et al [2016]	BC59	C4	clone	GITC*	Ponhpei	Pacific Ocean	6.75817	157.917	2017-08-24	5-m	BASETYPE	Amphistegina	lobifera	II	a	10	Partial	Complete	Complete	Complete	Complete	Complete	Complete	Complete	Complete	Complete	Partial	267	323	73	258	126	14	28	7	28	YES	*	*	*	*	*	*	*	II	a	10
XXXXXX	This publication	Weiner et al [2016]	MBio26	C3	clone	DNA Micro kit	Ponhpei	Pacific Ocean	6.75817	157.917	2017-08-21	5-m	BASETYPE	Amphistegina	lobifera	II	a	10	Partial	Complete	Complete	Complete	Complete	Complete	Complete	Complete	Complete	Complete	Partial	267	323	73	258	126	14	28	7	28	YES	*	*	*	*	*	*	*	II	a	10
XXXXXX	This publication	Weiner et al [2016]	MBio26	C8	clone	DNA Micro kit	Ponhpei	Pacific Ocean	6.75817	157.917	2017-08-21	5-m	BASETYPE	Amphistegina	lobifera	II	a	10	Partial	Complete	Complete	Complete	Complete	Complete	Complete	Complete	Complete	Complete	Partial	267	323	73	258	126	14	28	7	28	YES	*	*	*	*	*	*	*	II	a	10
XXXXXX	This publication	Weiner et al [2016]	MBio27	C10	clone	DNA Micro kit	Ponhpei	Pacific Ocean	6.75817	157.917	2017-08-21	5-m	BASETYPE	Amphistegina	lobifera	II	a	10	Partial	Complete	Complete	Complete	Complete	Complete	Complete	Complete	Complete	Complete	Partial	267	323	73	258	126	33	48	33	49	YES	*	*	*	*	*	*	*	II	a	10
XXXXXX	This publication	Weiner et al [2016]	MBio27	C9	clone	DNA Micro kit	Ponhpei	Pacific Ocean	6.75817	157.917	2017-08-21	5-m	BASETYPE	Amphistegina	lobifera	II	a	10	Partial	Complete	Complete	Complete	Complete	Complete	Complete	Complete	Complete	Complete	Partial	267	323	11	258	126	139	28	33	49	YES	*	*	*	*	*	*	*	II	a	10
XXXXXX	This publication	Weiner et al [2016]	MBio27	C8	clone	DNA Micro kit	Ponhpei	Pacific Ocean	6.75817	157.917	2017-08-21	5-m	BASETYPE	Amphistegina	lobifera	II	a	10	Partial	Complete	Complete	Complete	Complete	Complete	Complete	Complete	Complete	Complete	Partial	267	323	11	258	126	33	48	27	49	YES	*	*	*	*	*	*	*	II	a	10
XXXXXX	This publication	Weiner et al [2016]	MBio29	C10	clone	DNA Micro kit	Ponhpei	Pacific Ocean	6.75817	157.917	2017-08-21	5-m	BASETYPE	Amphistegina	lobifera	II	a	10	Partial	Complete	Complete	Complete	Complete	Complete	Complete	Complete	Complete	Complete	Partial	267	323	73	258	126	139	28	33	49	YES	*	*	*	*	*	*	*	II	a	10
XXXXXX	This publication	Weiner et al [2016]	MBio29	C6	clone	DNA Micro kit	Ponhpei	Pacific Ocean	6.75817	157.917	2017-08-21	5-m	BASETYPE	Amphistegina	lobifera	II	a	10	Partial	Complete	Complete	Complete	Complete	Complete	Complete	Complete	Complete	Complete	Partial	267	323	73	258	126	139	48	27	49	YES	*	*	*	*	*	*	*	II	a	10
XXXXXX	This publication	Weiner et al [2016]	MBio29	C7	clone	DNA Micro kit	Ponhpei	Pacific Ocean	6.75817	157.917	2017-08-21	5-m	BASETYPE	Amphistegina	lobifera	II	a	10	Partial	Complete	Complete	Complete	Complete	Complete	Complete	Complete	Complete	Complete	Partial	267	323	11	258	126	139	28	33	49	YES	*	*	*	*	*	*	*	II	a	10
XXXXXX	This publication	Weiner et al [2016]	MBio26	C4	clone	DNA Micro kit	Ponhpei	Pacific Ocean	6.75817	157.917	2017-08-21	5-m	BASETYPE	Amphistegina	lobifera	II	a	10	Partial	Complete	Complete	Complete	Complete	Complete	Complete	Complete	Complete	Complete	Partial	267	323	4	2	126	139	2	27	2	YES	*	*	*	*	*	*	*	II	a	10
XXXXXX	This publication	Weiner et al [2016]	BC53	C2	clone	GITC*	Ponhpei	Pacific Ocean	6.75817	157.917	2017-08-24	5-m	BASETYPE	Amphistegina	lobifera	II	a	2	Partial	Complete	Complete	Complete	Complete	Complete	Complete	Complete	Complete	Complete	Partial	267	323	73	258	126	33	48	27	10	YES	*	*	*	*	*	*	*	II	a	2
XXXXXX	This publication	Weiner et al [2016]	BC53	C3	clone	GITC*	Ponhpei	Pacific Ocean	6.75817	157.917	2017-08-24	5-m	BASETYPE	Amphistegina	lobifera	II	a	2	Partial	Complete	Complete	Complete	Complete	Complete	Complete	Complete	Complete	Complete	Partial	267	323	73	258	126	33	48	27	10	YES	*	*	*	*	*	*	*	II	a	2
XXXXXX	This publication	Weiner et al [2016]	MBio76	C2	clone	DNA Micro kit	Kimbe-Bay	Pacific Ocean	-5.35119	150.486	2016-04-12	3-m	BASETYPE	Amphistegina	lobifera	II	a	4	Partial	Complete	Complete	Complete	Complete	Complete	Complete	Complete	Complete	Complete	Partial	267	323	14	8	126	33	48	33	49	YES	*	*	*	*	*	*	*	II	a	4
XXXXXX	This publication	Weiner et al [2016]	MBio76	C4	clone	DNA Micro kit	Kimbe-Bay	Pacific Ocean	-5.35119	150.486	2016-04-12	3-m	BASETYPE	Amphistegina	lobifera	II	a	4	Partial	Complete	Complete	Complete	Complete	Complete	Complete	Complete	Complete	Complete	Partial	267	323	14	8	126	33	48	33	49	YES	*	*	*	*	*	*	*	II	a	4
XXXXXX	This publication	Weiner et al [2016]	MBio76	C5	clone	DNA Micro kit	Kimbe-Bay	Pacific Ocean	-5.35119	150.486	2016-04-12	3-m	BASETYPE	Amphistegina	lobifera	II	a	4	Partial	Complete	Complete	Complete	Complete	Complete	Complete	Complete	Complete	Complete	Partial	267	323	14	8	126	33	48	33	49	YES	*	*	*	*	*	*	*	II	a	4
XXXXXX	This publication	Weiner et al [2016]	MBio76	C6	clone	DNA Micro kit	Kimbe-Bay	Pacific Ocean	-5.35119	150.486	2016-04-12	3-m	BASETYPE	Amphistegina	lobifera	II	a	4	Partial	Complete	Complete	Complete	Complete	Complete	Complete	Complete	Complete	Complete	Partial	267	323	14	8	126	33	48	33	49	YES	*	*	*	*	*	*	*	II	a	4
XXXXXX	This publication	Weiner et al [2016]	MBio76	C7	clone	DNA Micro kit	Kimbe-Bay	Pacific Ocean	-5.35119	150.486	2016-04-12	3-m	BASETYPE	Amphistegina	lobifera	II	a	4	Partial	Complete	Complete	Complete	Complete	Complete	Complete	Complete	Complete	Complete	Partial	267	323	14	8	126	33	48	33	49	YES	*	*	*	*	*	*	*	II	a	4
XXXXXX	This publication	Weiner et al [2016]	MBio76	C9	clone	DNA Micro kit	Kimbe-Bay	Pacific Ocean	-5.35119	150.486	2016-04-12	3-m	BASETYPE	Amphistegina	lobifera	II	a	4	Partial	Complete	Complete	Complete	Complete	Complete	Complete	Complete	Complete	Complete	Partial	267	323	14	8	126	33	48	33	49	YES	*	*	*	*	*	*	*	II	a	4
XXXXXX	This publication	Weiner et al [2016]	MBio98	C7	clone	DNA Micro kit	Palau	Pacific Ocean	7.30573	134.502	2019-02-11	3-m	BASETYPE	Amphistegina	lobifera	II	a	5	Partial	Complete	Complete	Complete	Complete	Complete	Complete	Complete	Complete	Complete	Partial	267	323	73	55	40	139	3	18	28	YES	*	*	*	*	*	*	*	II	a	5
XXXXXX	This publication	Weiner et al [2016]	MBio99	C7	clone	DNA Micro kit	Palau	Pacific Ocean	7.30573	134.502	2019-02-11	3-m	BASETYPE	Amphistegina	lobifera	II	a	5	Partial	Complete	Complete	Complete	Complete	Complete	Complete	Complete	Complete	Complete	Partial	267	323	14	4	40	139	9	18	28	YES	*	*	*	*	*	*	*	II	a	5
XXXXXX	This publication	Weiner et al [2016]	MBio98	C1	clone	DNA Micro kit	Palau	Pacific Ocean	7.30573	134.502	2019-02-11	3-m	BASETYPE	Amphistegina	lobifera	II	a	5	Partial	Complete	Complete	Complete	Complete	Complete	Complete	Complete	Complete	Complete	Partial	267	323	11	55	40	139	9	23	2	YES	*	*	*	*	*	*	*	II	a	5
XXXXXX	This publication	Weiner et al [2016]	MBio98	C5	clone	DNA Micro kit	Palau	Pacific Ocean	7.30573	134.502	2019-02-11	3-m	BASETYPE	Amphistegina	lobifera	II	a	5	Partial	Complete	Complete	Complete	Complete	Complete	Complete	Complete	Complete	Complete	Partial	267	323	2	55	40	139	2	18	28	YES	*	*	*	*	*	*	*	II	a	5
XXXXXX	This publication	Weiner et al [2016]	BC73	C6	clone	GITC*	Lizard-Island	Pacific Ocean	-14.6838	145.472	2014-09-03	8-m	BASETYPE	Amphistegina	lobifera	II	a	6	Partial	Complete	Complete	Complete	Complete	Complete	Complete	Complete	Complete	Complete	Partial	267	323	3	258	126	139	48	27	5	YES	*	*	*	*	*	*	*	II	a	6
XXXXXX	This publication	Weiner et al [2016]	BC73	C8	clone	GITC*	Lizard-Island	Pacific Ocean	-14.6838	145.472	2014-09-03	8-m	BASETYPE	Amphistegina	lobifera	II	a	6	Partial	Complete	Complete	Complete	Complete	Complete	Complete	Complete	Complete	Complete	Partial	267	323	18	258	126	139	6	27	6	YES	*	*	*	*	*	*	*	II	a	6
XXXXXX	This publication	Weiner et al [2016]	BC74	C7	clone	GITC*	Lizard-Island	Pacific Ocean	-14.6838	145.472	2014-09-03	8-m	BASETYPE	Amphistegina	lobifera	II	a	6	Partial	Complete	Complete	Complete	Complete	Complete	Complete	Complete	Complete	Complete	Partial	267	323	73	258	126	139	5	33	10	YES	*	*	*	*	*	*	*	II	a	6
XXXXXX	This publication	Weiner et al [2016]	BC74	C8	clone	GITC*	Lizard-Island	Pacific Ocean	-14.6838	145.472	2014-09-03	8-m	BASETYPE	Amphistegina	lobifera	II	a	6	Partial	Complete	Complete	Complete	Complete	Complete	Complete	Complete	Complete	Complete	Partial	267	323	73	258	126	139	28	33	3	YES	*	*	*	*	*	*	*	II	a	6
XXXXXX	This publication	Weiner et al [2016]	BC74	C9	clone	GITC*	Lizard-Island	Pacific Ocean	-14.6838	145.472	2014-09-03	8-m	BASETYPE	Amphistegina	lobifera	II	a	6	Partial	Complete	Complete	Complete	Complete	Complete	Complete	Complete	Complete	Complete	Partial	267	323	3	258	126	139	48	27	5	YES	*	*	*	*	*	*	*	II	a	6
XXXXXX	This publication	Weiner et al [2016]	BC74	C2	clone	GITC*	Lizard-Island	Pacific Ocean	-14.6838	145.472	2014-09-03	8-m	BASETYPE	Amphistegina	lobifera	II	a	6	Partial	Complete	Complete	Complete	Complete	Complete	Complete	Complete	Complete	Complete	Partial	267	323	18	258	126	139	6	27	6	YES	*	*	*	*	*	*	*	II	a	6
XXXXXX	This publication	Weiner et al [2016]	BC75	C6	clone	GITC*	Lizard-Island	Pacific Ocean	-14.6838	145.472	2014-09-03	8-m	BASETYPE	Amphistegina	lobifera	II	a	6	Partial	Complete	Complete	Complete	Complete	Complete	Complete	Complete	Complete	Complete	Partial	267	323	18	258	126	139	6	27	6	YES	*	*	*	*	*	*	*	II	a	6
XXXXXX	This publication	Weiner et al [2016]	BC75	C7	clone	GITC*	Lizard-Island	Pacific Ocean	-14.6838	145.472	2014-09-03	8-m	BASETYPE	Amphistegina	lobifera	II	a	6	Partial	Complete	Complete	Complete	Complete	Complete	Complete	Complete	Complete	Complete	Partial	267	323	18	258	126	139	6	27	6	YES	*	*	*	*	*	*	*	II	a	6
XXXXXX	This publication	Weiner et al [2016]	BC73	C2	clone	GITC*	Lizard-Island	Pacific Ocean	-14.6838	145.472	2014-09-03	8-m	BASETYPE	Amphistegina	lobifera	II	a	6	Partial	Complete	Complete	Complete	Complete	Complete	Complete	Complete	Complete	Complete	Partial	267	323	73	258	126	139	2	2	49	YES	*	*	*	*	*	*	*	II	a	6
XXXXXX	This publication	Weiner et al [2016]	BC73	C9	clone	GITC*	Lizard-Island	Pacific Ocean	-14.6838	145.472	2014-09-03	8-m	BASETYPE	Amphistegina	lobifera	II	a	6	Partial	Complete	Complete	Complete	Complete	Complete	Complete	Complete	Complete	Complete	Partial	267	323	73	258	126	139	2	33	9	YES	*	*	*	*	*	*	*	II	a	6
XXXXXX	This publication	Weiner et al [2016]	MBio102	C7	clone	DNA Micro kit	Palau	Pacific Ocean	7.30573	134.502	2019-02-11	3-m	BASETYPE	Amphistegina	lobifera	II	a	7	Partial	Complete	Complete	Complete	Complete	Complete	Complete	Complete	Complete	Complete	Partial	267	323	73	55	40	139	9	23	12	YES	*	*	*	*	*	*	*	II	a	7
XXXXXX	This publication	Weiner et al [2016]	MBio24	C1	clone	DNA Micro kit	Kimbe-Bay	Pacific Ocean	-5.42119	150.094	2016-04-12	3-m	BASETYPE	Amphistegina	lobifera	II	a	8	Partial	Complete	Complete	Complete	Complete	Complete	Complete	Complete	Complete	Complete	Partial	267	323	73	258	126	139	5	27	49	YES	*	*	*	*	*	*	*	II	a	8
XXXXXX	This publication	Weiner et al [2016]	MBio24	C5	clone	DNA Micro kit	Kimbe-Bay	Pacific Ocean	-5.42119	150.094	2016-04-12	3-m	BASETYPE	Amphistegina	lobifera	II	a	8	Partial	Complete	Complete	Complete	Complete	Complete	Complete	Complete	Complete	Complete	Partial	267	323	73	258	126	139	5	27	49	YES	*	*	*	*	*	*	*	II	a	8
XXXXXX	This publication	Weiner et al [2016]	MBio24	C2	clone	DNA Micro kit	Kimbe-Bay	Pacific Ocean	-5.42119	150.094	2016-04-12	3-m	BASETYPE	Amphistegina	lobifera	II	a	8	Partial	Complete	Complete	Complete	Complete	Complete	Complete	Complete	Complete	Complete	Partial	267	323	73	258	126	33	48	3	28	YES	*	*	*	*	*	*	*	II	a	8
XXXXXX	This publication	Weiner et al [2016]	MBio24	C6	clone	DNA Micro kit	Kimbe-Bay	Pacific Ocean	-5.42119	150.094	2016-04-12	3-m	BASETYPE	Amphistegina	lobifera	II	a	8	Partial	Complete	Complete	Complete	Complete	Complete	Complete	Complete	Complete	Complete	Partial	267	323	73	258	126	33	48	3	28	YES	*	*	*	*	*	*	*	II	a	8
XXXXXX	This publication	Weiner et al [2016]	MBio24	C8	clone	DNA Micro kit	Kimbe-Bay	Pacific Ocean	-5.42119	150.094	2016-04-12	3-m	BASETYPE	Amphistegina	lobifera	II	a	8	Partial	Complete	Complete	Complete	Complete	Complete	Complete	Complete	Complete	Complete	Partial	267	323	4	258	46	139	48	33	49	YES	*	*	*	*	*	*	*	II	a	8
XXXXXX	This publication	Weiner et al [2016]	MBio24	C7	clone	DNA Micro kit	Kimbe-Bay	Pacific Ocean	-5.42119	150.094	2016-04-12	3-m	BASETYPE	Amphistegina	lobifera	II	a	8	Partial	Complete	Complete	Complete	Complete	Complete	Complete	Complete	Complete	Complete	Partial	267	323	73	258	126	2	2	2	49	YES	*	*	*	*	*	*	*	II	a	8
XXXXXX	This publication	Weiner et al [2016]	MBio24	C9	clone	DNA Micro kit	Kimbe-Bay	Pacific Ocean	-5.42119	150.094	2016-04-12	3-m	BASETYPE	Amphistegina	lobifera	II	a	8	Partial	Complete	Complete	Complete	Complete	Complete	Complete	Complete	Complete	Complete	Partial	267	323	18	258	126	33	2	27	49	YES	*	*	*	*	*	*	*	II	a	8
XXXXXX	This publication	Weiner et al [2016]	MBio93	C16	clone	DNA Micro kit	Maldives	Indian Ocean	1.92499	73.3997	2018-09-01	8-m	BASETYPE	Amphistegina	lobifera	II	b	1	Partial	Complete	Complete	Complete	Complete	Complete	Complete	Complete	Complete	Complete	Partial	267	47	41	20	10	20	3	17	17	YES	*	*	*	*	*	*	*	II	b	1
XXXXXX	This publication	Weiner et al [2016]	MBio93	C13	clone	DNA Micro kit	Maldives	Indian Ocean	1.92499	73.3997	2018-09-01	8-m	BASETYPE	Amphistegina	lobifera	II	b	1	Partial	Complete	Complete	Complete	Complete	Complete	Complete	Complete	Complete	Complete	Partial	267	47	41	20	10	20	3	17	17	YES	*	*	*	*	*	*	*	II	b	1
XXXXXX	This publication	Weiner et al [2016]	MBio93	C11	clone	DNA Micro kit	Maldives	Indian Ocean	1.92499	73.3997	2018-09-01	8-m	BASETYPE	Amphistegina	lobifera	II	b	1	Partial	Complete	Complete	Complete	Complete	Complete	Complete	Complete	Complete	Complete	Partial	267	47	41	20	10	20	7	17	17	YES	*	*	*	*	*	*	*	II	b	1
XXXXXX	This publication	Weiner et al [2016]	MBio94	C25	clone	DNA Micro kit	Maldives	Indian Ocean	1.92499	73.3997	2018-09-01	8-m	BASETYPE	Amphistegina	lobifera	II	b	1	Partial	Complete	Complete	Complete	Complete	Complete	Complete	Complete	Complete	Complete	Partial	267	47	41	20	10	20	7	17	17	YES	*	*	*	*	*	*	*	II	b	1
XXXXXX	This publication	Weiner et al [2016]	MBio95	C21	clone	DNA Micro kit	Maldives	Indian Ocean	1.92499	73.3997	2018-09-01	8-m	BASETYPE	Amphistegina	lobifera	II	b	1	Partial	Complete	Complete	Complete	Complete	Complete	Complete	Complete	Complete	Complete	Partial	267	47	41	20	7	16	7	17	17	YES	*	*	*	*	*	*	*	II	b	1
XXXXXX	This publication	Weiner et al [2016]	MBio94	C21	clone	DNA Micro kit	Maldives	Indian Ocean	1.92499	73.3997	2018-09-01	8-m	BASETYPE	Amphistegina	lobifera	II	b	1	Partial	Complete	Complete	Complete	Complete	Complete	Complete	Complete	Complete	Complete	Partial	267	2	11	20	10	20	7	17	17	YES	*	*	*	*	*	*	*	II	b	1
XXXXXX	This publication	Weiner et al [2016]	BC62	C6	clone	GITC*	Indonesia	Pacific Ocean	-4.71898	119.254	2018-05-10	5-m	BASETYPE	Amphistegina	lobifera	II	c	1	Partial	Complete	Complete	Complete	Complete	Complete	Complete	Complete	Complete	Complete	Partial	30	19	7	258	46	139	2	42	8	YES	*	*	*	*	*	*	*	II	c	1
XXXXXX	This publication	Weiner et al [2016]	BC62	C1	clone	GITC*	Indonesia	Pacific Ocean	-4.71898	119.254	2018-05-10	5-m	BASETYPE	Amphistegina	lobifera	II	c	1	Partial	Complete	Complete	Complete	Complete	Complete	Complete	Complete	Complete	Complete	Partial	267	323	7	34	5	14	2	42	9	YES	*	*	*	*	*	*	*	II	c	1
XXXXXX	This publication	Weiner et al [2016]	MBio56	C5	clone	DNA Micro kit	Ningaloo-reef	Indian Ocean	-23.1501	113.753	2018-09-20	4-m	BASETYPE	Amphistegina	lobifera	II	c	3	Partial	Complete	Complete	Complete	Complete	Complete	Complete	Complete	Complete	Complete	Partial	267	323	5	258	126	139	4	42	12	YES	*	*	*	*	*	*	*	II	c	3
XXXXXX	This publication	Weiner et al [2016]	MBio56	C7	clone	DNA Micro kit	Ningaloo-reef	Indian Ocean	-23.1501	113.753	2018-09-20	4-m	BASETYPE	Amphistegina	lobifera	II	c	3	Partial	Complete	Complete	Complete	Complete	Complete	Complete	Complete	Complete	Complete	Partial	4	323	2	258	46	139	8	42	12	YES	*	*	*	*	*	*	*	II	c	3
XXXXXX	This publication	Weiner et al [2016]	MBio56	C8	clone	DNA Micro kit	Ningaloo-reef	Indian Ocean	-23.1501	113.753	2018-09-20	4-m	BASETYPE	Amphistegina	lobifera	II	c	3	Partial	Complete	Complete	Complete	Complete	Complete	Complete	Complete	Complete	Complete	Partial	267	323	5	258	126	139	4	42	5	YES	*	*	*	*	*	*	*	II	c	3
XXXXXX	This publication	Weiner et al [2016]	MBio58	C5	clone	DNA Micro kit	Ningaloo-reef	Indian Ocean	-23.1501	113.753	2018-09-20	4-m	BASETYPE	Amphistegina	lobifera	II	c	6	Partial	Complete	Complete	Complete	Complete	Complete	Complete	Complete	Complete	Complete	Partial	267	323	12	258	126	139	11	42	11	YES	*	*	*	*	*	*	*	II	c	6
XXXXXX	This publication	Weiner et al [2016]	MBio58	C6	clone	DNA Micro kit	Ningaloo-reef	Indian Ocean	-23.1501	113.753	2018-09-20	4-m	BASETYPE	Amphistegina	lobifera	II	c	6	Partial	Complete	Complete	Complete	Complete	Complete	Complete	Complete	Complete	Complete	Partial	267	323	12	258	126	139	11	42	11	YES	*	*	*	*	*	*	*	II	c	6
XXXXXX	This publication	Weiner et al [2016]	MBio58	C8	clone	DNA Micro kit	Ningaloo-reef	Indian Ocean	-23.1501	113.753	2018-09-20	4-m	BASETYPE	Amphistegina	lobifera	II	c	6	Partial	Complete	Complete	Complete	Complete	Complete	Complete	Complete	Complete	Complete	Partial	267	323	12	258	126	139	11	42	11	YES	*	*	*	*	*	*	*	II	c	6
XXXXXX	This publication	Weiner et al [2016]	MBio58	C9	clone	DNA Micro kit	Ningaloo-reef	Indian Ocean	-23.1501	113.753	2018-09-20	4-m	BASETYPE	Amphistegina	lobifera	II	c	6	Partial	Complete	Complete	Complete	Complete	Complete	Complete	Complete	Complete	Complete	Partial	267	323	12	258	126	139	11	42	11	YES	*	*	*	*	*	*	*	II	c	6
XXXXXX	This publication	Weiner et al [2016]	MBio59	C10	clone	DNA Micro kit	Ningaloo-reef	Indian Ocean	-23.1501	113.753	2018-09-20	4-m	BASETYPE	Amphistegina	lobifera	II	c	6	Partial	Complete	Complete	Complete	Complete	Complete	Complete	Complete	Complete	Complete	Partial	267	323	12	258	126	139	11	42	11	YES	*	*	*	*	*	*	*	II	c	6
XXXXXX	This publication	Weiner et al [2016]	MBio59	C5	clone	DNA Micro kit	Ningaloo-reef	Indian Ocean	-23.1501	113.753	2018-09-20	4-m	BASETYPE	Amphistegina	lobifera	II	c	6	Partial	Complete	Complete	Complete	Complete	Complete	Complete	Complete	Complete	Complete	Partial	267	323	12	258	126	139	11	42	11	YES	*	*	*	*	*	*	*	II	c	6
XXXXXX	This publication	Weiner et al [2016]	MBio59	C6	clone	DNA Micro kit	Ningaloo-reef	Indian Ocean	-23.1501	113.753	2018-09-20	4-m	BASETYPE	Amphistegina	lobifera	II	c	6	Partial	Complete	Complete	Complete	Complete	Complete	Complete	Complete	Complete	Complete	Partial	267	323	12	258	126	139	11	42	11	YES	*	*	*	*	*	*	*	II	c	6
XXXXXX	This publication	Weiner et al [2016]	MBio59	C8	clone	DNA Micro kit	Ningaloo-reef	Indian Ocean	-23.1501	113.753	2018-09-20	4-m	BASETYPE	Amphistegina	lobifera	II	c	6	Partial	Complete	Complete	Complete	Complete	Complete	Complete	Complete	Complete	Complete	Partial	267	323	12	258	126	139	11	42	11	YES	*	*	*	*	*	*	*	II	c	6
XXXXXX	This publication	Weiner et al [2016]	MBio59	C9	clone	DNA Micro kit	Ningaloo-reef	Indian Ocean	-23.1501	113.753	2018-09-20	4-m	BASETYPE	Amphistegina	lobifera	II	c	6	Partial	Complete	Complete	Complete	Complete	Complete	Complete	Complete	Complete	Complete	Partial	267	323	12	258	126	139	11	42	11	YES	*	*	*	*	*	*	*	II	c	6
XXXXXX	This publication	Weiner et al [2016]	BC40	C2	clone	GITC*	O'ahu	Pacific Ocean	21.6414	-157.918	2018-05-17	2-m	BASETYPE	Amphistegina	lobifera	III	a	1	Partial	Complete	Complete	Complete	Complete	Complete	Complete	Complete	Complete	Complete	Partial	30	25	16	258	5	24	4	5	6	YES	*	*	*	*	*	*	*	III	a	1
XXXXXX	This publication	Weiner et al [2016]	BC40	C3	clone	GITC*	O'ahu	Pacific Ocean	21.6414	-157.918	2018-05-17	2-m	BASETYPE	Amphistegina	lobifera	III	a	1	Partial	Complete	Complete	Complete	Complete	Complete	Complete	Complete	Complete	Complete	Partial	30	25	16	258	5	24	4	5	6	YES	*	*	*	*	*	*	*	III	a	1
XXXXXX	This publication	Weiner et al [2016]	BC40	C6	clone	GITC*	O'ahu	Pacific Ocean	21.6414	-157.918	2018-05-17	2-m	BASETYPE	Amphistegina	lobifera	III	a	1	Partial	Complete	Complete	Complete	Complete	Complete	Complete	Complete	Complete	Complete	Partial	30	25	16	258	5	24	4	5	6	YES	*	*	*	*	*	*	*	III	a	1
XXXXXX	This publication	Weiner et al [2016]	BC18	C3	clone	GITC*	Lord-Howe-Island	Pacific Ocean	-31.5196	159.056	2018-03-21	5-m	BASETYPE	Amphistegina	lobifera	IV	a	1	Partial	Complete	Complete	Complete	Complete	Complete	Complete	Complete	Complete	Complete	Partial	131	9	4	258	13	3	3	7	4	YES	*	*	*	*	*	*	*	IV	a	1
XXXXXX	This publication	Weiner et al [2016]	BC18	C6	clone	GITC*	Lord-Howe-Island	Pacific Ocean	-31.5196	159.056	2018-03-21	5-m	BASETYPE	Amphistegina	lobifera	IV	a	1	Partial	Complete	Complete	Complete	Complete	Complete	Complete	Complete	Complete	Complete	Partial	131	9	4	258	13	3	3	7	4	YES	*	*	*	*	*	*	*	IV	a	1
XXXXXX	This publication	Weiner et al [2016]	BC18	C4	clone	GITC*	Lord-Howe-Island	Pacific Ocean	-31.5196	159.056	2018-03-21	5-m	BASETYPE	Amphistegina	lobifera	IV	a	1	Partial	Complete	Complete	Complete	Complete	Complete	Complete	Complete	Complete	Complete	Partial	3	9	3	258	13	2	2	7	4	YES	*	*	*	*	*	*	*	IV	a	1
KX273988	Schmidt et al. (2016)	Weiner et al [2016]	C721	1	clone	GITC*	Lizard-Island	Pacific Ocean	-14.4096	145.437	2014-09-03	0-5m	BASETYPE	Amphistegina	lobifera	II	a	3	Partial	Complete	Complete	Complete	Complete	Complete	Complete	Complete	Complete	Complete	Partial	267	323	3	258	126	33	48	33	49	YES	3	21	B	4	11	A	VALIDATED	II	a	3
XXXXXX	This publication	Weiner et al [2016]	BC59	C3	clone	GITC*	Ponhpei	Pacific Ocean	6.75817	157.917	2017-08-24	5-m	BASETYPE	Amphistegina	lobifera	II	a	10	Partial	Complete	Complete	Complete	Complete	Complete	Complete	Complete	Complete	Complete	Partial	267	323	73	258	126	14	28	7	28	YES	3	10	B	4	9	A	VALIDATED	II	a	10
XXXXXX	This publication	Weiner et al [2016]	MBio26	C7	clone	DNA Micro kit	Ponhpei	Pacific Ocean	6.75817	157.917	2017-08-21	5-m	BASETYPE	Amphistegina	lobifera	II	a	10	Partial	Complete	Complete	Complete	Complete	Complete	Complete	Complete	Complete	Complete	Partial	267	323	73	258	126	139	28	33	49	YES	3	21	B	4	11	A	VALIDATED	II	a	10
XXXXXX	This publication	Weiner et al [2016]	MBio27	C6	clone	DNA Micro kit	Ponhpei	Pacific Ocean	6.75817	157.917	2017-08-21	5-m	BASETYPE	Amphistegina	lobifera	II	a	10	Partial	Complete	Complete	Complete	Complete	Complete	Complete	Complete	Complete	Complete	Partial	267	323	73	258	126	33	28	33	10	YES	3	21	B	4	11	A	VALIDATED	II	a	10
XXXXXX	This publication	Weiner et al [2016]	MBio27	C5	clone	DNA Micro kit	Ponhpei	Pacific Ocean	6.75817	157.917	2017-08-21	5-m	BASETYPE	Amphistegina	lobifera	II	a	10	Partial	Complete	Complete	Complete	Complete	Complete	Complete	Complete	Complete	Complete	Partial	267	323	73	258	126	33	48	33	49	YES	3	21	B	4	11	A	VALIDATED	II	a	10
XXXXXX	This publication	Weiner et al [2016]	MBio27	C4	clone	DNA Micro kit	Ponhpei	Pacific Ocean	6.75817	157.917	2017-08-21	5-m	BASETYPE	Amphistegina	lobifera	II	a	10	Partial	Complete	Complete	Complete	Complete	Complete	Complete	Complete	Complete	Complete	Partial	267	323	11	258	126	139	28	33	49	YES	3	16	B	4	12	A	VALIDATED	II	a	10
XXXXXX	This publication	Weiner et al [2016]	MBio27	C3	clone	DNA Micro kit	Ponhpei	Pacific Ocean	6.75817	157.917	2017-08-21	5-m	BASETYPE	Amphistegina	lobifera	II	a	10	Partial	Complete	Complete	Complete	Complete	Complete	Complete	Complete	Complete	Complete	Partial	267	323	11	258	126	33	48	27	49	YES	3	16	B	4	12	A	VALIDATED	II	a	10
XXXXXX	This publication	Weiner et al [2016]	MBio28	C1	clone	DNA Micro kit	Ponhpei	Pacific Ocean	6.75817	157.917	2017-08-21	5-m	BASETYPE	Amphistegina	lobifera	II	a	10	Partial	Complete	Complete	Complete	Complete	Complete	Complete	Complete	Complete	Complete	Partial	267	323	73	258	126	139	48	27	49	YES	3	21	B	4	11	A	VALIDATED	II	a	10
XXXXXX	This publication	Weiner et al [2016]	MBio28	C5	clone	DNA Micro kit	Ponhpei	Pacific Ocean	6.75817	157.917	2017-08-21	5-m	BASETYPE	Amphistegina	lobifera	II	a	10	Partial	Complete	Complete	Complete	Complete	Complete	Complete	Complete	Complete	Complete	Partial	267	323	11	258	126	33	48	33	49	YES	3	16	B	4	12	A	VALIDATED	II	a	10
XXXXXX	This publication	Weiner et al [2016]	MBio29	C2	clone	DNA Micro kit	Ponhpei	Pacific Ocean	6.75817	157.917	2017-08-21	5-m	BASETYPE	Amphistegina	lobifera	II	a	10	Partial	Complete	Complete	Complete	Complete	Complete	Complete	Complete	Complete	Complete	Partial	267	323	73	258	126	139	48	7	28	YES	3	10	B	4	4	A	VALIDATED	II	a	10
XXXXXX	This publication	Weiner et al [2016]	MBio29	C9	clone	DNA Micro kit	Ponhpei	Pacific Ocean	6.75817	157.917	2017-08-21	5-m	BASETYPE	Amphistegina	lobifera	II	a	10	Partial	Complete	Complete	Complete	Complete	Complete	Complete	Complete	Complete	Complete	Partial	267	323	73	258	126	33	48	27	49	YES	3	21	B	4	11	A	VALIDATED	II	a	10
XXXXXX	This publication	Weiner et al [2016]	MBio26	C9	clone	DNA Micro kit	Ponhpei	Pacific Ocean	6.75817	157.917	2017-08-21	5-m	BASETYPE	Amphistegina	lobifera	II	a	10	Partial	Complete	Complete	Complete	Complete	Complete	Complete	Complete	Complete	Complete	Partial	267	323	4	2	126	139	2	27	2	YES	3	22	B	4	11	A	VALIDATED	II	a	10
XXXXXX	This publication	Weiner et al [2016]	MBio28	C10	clone	DNA Micro kit	Ponhpei	Pacific Ocean	6.75817	157.917	2017-08-21	5-m	BASETYPE	Amphistegina	lobifera	II	a	10	Partial	Complete	Complete	Complete	Complete	Complete	Complete	Complete	Complete	Complete	Partial	267	323	73	258	126	14	48	33	2	YES	3	21	B	4	11	A	VALIDATED	II	a	10
XXXXXX	This publication	Weiner et al [2016]	MBio29	C1	clone	DNA Micro kit	Ponhpei	Pacific Ocean	6.75817	157.917	2017-08-21	5-m	BASETYPE	Amphistegina	lobifera	II	a	10	Partial	Complete	Complete	Complete	Complete	Complete	Complete	Complete	Complete	Complete	Partial	267	323	11	258	126	139	48	2	28	YES	3	9	B	4	19	A	VALIDATED	II	a	10
XXXXXX	This publication	Weiner et al [2016]	BC53	C1	clone	GITC*	Ponhpei	Pacific Ocean	6.75817	157.917	2017-08-24	5-m	BASETYPE	Amphistegina	lobifera	II	a	2	Partial	Complete	Complete	Complete	Complete	Complete	Complete	Complete	Complete	Complete	Partial	267	323	73	258	126	33	48	27	10	YES	3	21	B	4	11	A	VALIDATED	II	a	2
XXXXXX	This publication	Weiner et al [2016]	MBio76	C10	clone	DNA Micro kit	Kimbe-Bay	Pacific Ocean	-5.35119	150.486	2016-04-12	3-m	BASETYPE	Amphistegina	lobifera	II	a	4	Partial	Complete	Complete	Complete	Complete	Complete	Complete	Complete	Complete	Complete	Partial	267	323	14	8	126	33	48	33	49	YES	3	13	B	4	13	A	VALIDATED	II	a	4
XXXXXX	This publication	Weiner et al [2016]	MBio97	C8	clone	DNA Micro kit	Palau	Pacific Ocean	7.30573	134.502	2019-02-11	3-m	BASETYPE	Amphistegina	lobifera	II	a	5	Partial	Complete	Complete	Complete	Complete	Complete	Complete	Complete	Complete	Complete	Partial	267	323	73	55	4	14	9	18	28	YES	3	10	B	4	9	A	VALIDATED	II	a	5
XXXXXX	This publication	Weiner et al [2016]	MBio97	C2	clone	DNA Micro kit	Palau	Pacific Ocean	7.30573	134.502	2019-02-11	3-m	BASETYPE	Amphistegina	lobifera	II	a	5	Partial	Complete	Complete	Complete	Complete	Complete	Complete	Complete	Complete	Complete	Partial	267	323	73	55	40	139	3	18	28	YES	3	10	B	4	5	A	VALIDATED	II	a	5
XXXXXX	This publication	Weiner et al [2016]	MBio97	C5	clone	DNA Micro kit	Palau	Pacific Ocean	7.30573	134.502	2019-02-11	3-m	BASETYPE	Amphistegina	lobifera	II	a	5	Partial	Complete	Complete	Complete	Complete	Complete	Complete	Complete	Complete	Complete	Partial	267	323	73	55	40	139	9	18	28	YES	3	10	B	4	9	A	VALIDATED	II	a	5
XXXXXX	This publication	Weiner et al [2016]	MBio97	C3	clone	DNA Micro kit	Palau	Pacific Ocean	7.30573	134.502	2019-02-11	3-m	BASETYPE	Amphistegina	lobifera	II	a	5	Partial	Complete	Complete	Complete	Complete	Complete	Complete	Complete	Complete	Complete	Partial	267	323	73	55	40	33	6	18	28	YES	3	10	B	4	8	A	VALIDATED	II	a	5
XXXXXX	This publication	Weiner et al [2016]	MBio97	C6	clone	DNA Micro kit	Palau	Pacific Ocean	7.30573	134.502	2019-02-11	3-m	BASETYPE	Amphistegina	lobifera	II	a	5	Partial	Complete	Complete	Complete	Complete	Complete	Complete	Complete	Complete	Complete	Partial	267	323	14	4	40	139	3	23	49	YES	3	13	B	4	13	A	VALIDATED	II	a	5
XXXXXX	This publication	Weiner et al [2016]	MBio97	C7	clone	DNA Micro kit	Palau	Pacific Ocean	7.30573	134.502	2019-02-11	3-m	BASETYPE	Amphistegina	lobifera	II	a	5	Partial	Complete	Complete	Complete	Complete	Complete	Complete	Complete	Complete	Complete	Partial	267	323	4	55	40	14	6	23	49	YES	3	21	B	4	11	A	VALIDATED	II	a	5
XXXXXX	This publication	Weiner et al [2016]	MBio98	C4	clone	DNA Micro kit	Palau	Pacific Ocean	7.30573	134.502	2019-02-11	3-m	BASETYPE	Amphistegina	lobifera	II	a	5	Partial	Complete	Complete	Complete	Complete	Complete	Complete	Complete	Complete	Complete	Partial	267	323	14	4	40	139	9	18	28	YES	3	12	B	4	3	A	VALIDATED	II	a	5
XXXXXX	This publication	Weiner et al [2016]	MBio98	C2	clone	DNA Micro kit	Palau	Pacific Ocean	7.30573	134.502	2019-02-11	3-m	BASETYPE	Amphistegina	lobifera	II	a	5	Partial	Complete	Complete	Complete	Complete	Complete	Complete	Complete	Complete	Complete	Partial	267	323	14	4	40	139	3	18	28	YES	3	12	B	4	3	A	VALIDATED	II	a	5
XXXXXX	This publication	Weiner et al [2016]	MBio99	C1	clone	DNA Micro kit	Palau	Pacific Ocean	7.30573	134.502	2019-02-11	3-m	BASETYPE	Amphistegina	lobifera	II	a	5	Partial	Complete	Complete	Complete	Complete	Complete	Complete	Complete	Complete	Complete	Partial	267	323	3	55	40	139	9	18	28	YES	3	10	B	4	10	A	VALIDATED	II	a	5
XXXXXX	This publication	Weiner et al [2016]	MBio99	C2	clone	DNA Micro kit	Palau	Pacific Ocean	7.30573	134.502	2019-02-11	3-m	BASETYPE	Amphistegina	lobifera	II	a	5	Partial	Complete	Complete	Complete	Complete	Complete	Complete	Complete	Complete	Complete	Partial	267	323	18	55	40	139	9	23	49	YES	3	13	B	4	13	A	VALIDATED	II	a	5
XXXXXX	This publication	Weiner et al [2016]	MBio99	C5	clone	DNA Micro kit	Palau	Pacific Ocean	7.30573	134.502	2019-02-11	3-m	BASETYPE	Amphistegina	lobifera	II	a	5	Partial	Complete	Complete	Complete	Complete	Complete	Complete	Complete	Complete	Complete	Partial	267	323	18	55	40	139	4	23	12	YES	3	13	B	4	13	A	VALIDATED	II	a	5
XXXXXX	This publication	Weiner et al [2016]	MBio97	C4	clone	DNA Micro kit	Palau	Pacific Ocean	7.30573	134.502	2019-02-11	3-m	BASETYPE	Amphistegina	lobifera	II	a	5	Partial	Complete	Complete	Complete	Complete	Complete	Complete	Complete	Complete	Complete	Partial	267	323	11	55	40	139	9	23	2	YES	3	36	B	4	12	A	VALIDATED	II	a	5
XXXXXX	This publication	Weiner et al [2016]	MBio98	C8	clone	DNA Micro kit	Palau	Pacific Ocean	7.30573	134.502	2019-02-11	3-m	BASETYPE	Amphistegina	lobifera	II	a	5	Partial	Complete	Complete	Complete	Complete	Complete	Complete	Complete	Complete	Complete	Partial	267	323	73	55	40	139	2	18	28	YES	3	11	B	4	8	A	VALIDATED	II	a	5
XXXXXX	This publication	Weiner et al [2016]	MBio98	C6	clone	DNA Micro kit	Palau	Pacific Ocean	7.30573	134.502	2019-02-11	3-m	BASETYPE	Amphistegina	lobifera	II	a	5	Partial	Complete	Complete	Complete	Complete	Complete	Complete	Complete	Complete	Complete	Partial	267	323	2	55	40	139	2	18	28	YES	3	3	B	4	18	A	VALIDATED	II	a	5
XXXXXX	This publication	Weiner et al [2016]	BC73	C4	clone	GITC*	Lizard-Island	Pacific Ocean	-14.6838	145.472	2014-09-03	8-m	BASETYPE	Amphistegina	lobifera	II	a	6	Partial	Complete	Complete	Complete	Complete	Complete	Complete	Complete	Complete	Complete	Partial	267	323	18	258	126	139	6	27	6	YES	3	13	B	4	13	A	VALIDATED	II	a	6
XXXXXX	This publication	Weiner et al [2016]	BC74	C1	clone	GITC*	Lizard-Island	Pacific Ocean	-14.6838	145.472	2014-09-03	8-m	BASETYPE	Amphistegina	lobifera	II	a	6	Partial	Complete	Complete	Complete	Complete	Complete	Complete	Complete	Complete	Complete	Partial	267	323	73	258	126	139	5	33	10	YES	3	23	B	4	11	A	VALIDATED	II	a	6
XXXXXX	This publication	Weiner et al [2016]	BC74	C3	clone	GITC*	Lizard-Island	Pacific Ocean	-14.6838	145.472	2014-09-03	8-m	BASETYPE	Amphistegina	lobifera	II	a	6	Partial	Complete	Complete	Complete	Complete	Complete	Complete	Complete	Complete	Complete	Partial	267	323	73	258	126	139	28	33	3	YES	3	21	B	4	11	A	VALIDATED	II	a	6
XXXXXX	This publication	Weiner et al [2016]	BC74	C4	clone	GITC*	Lizard-Island	Pacific Ocean	-14.6838	145.472	2014-09-03	8-m	BASETYPE	Amphistegina	lobifera	II	a	6	Partial	Complete	Complete	Complete	Complete	Complete	Complete	Complete	Complete	Complete	Partial	267	323	3	258	126	139	48	27	5	YES	3	15	B	4	12	A	VALIDATED	II	a	6
XXXXXX	This publication	Weiner et al [2016]	BC73	C7	clone	GITC*	Lizard-Island	Pacific Ocean	-14.6838	145.472	2014-09-03	8-m	BASETYPE	Amphistegina	lobifera	II	a	6	Partial	Complete	Complete	Complete	Complete	Complete	Complete	Complete	Complete	Complete	Partial	267	323	73	258	126	139	2	2	49	YES	3	24	B	4	11	A	VALIDATED	II	a	6
XXXXXX	This publication	Weiner et al [2016]	BC73	C5	clone	GITC*	Lizard-Island	Pacific Ocean	-14.6838	145.472	2014-09-03	8-m	BASETYPE	Amphistegina	lobifera	II	a	6	Partial	Complete	Complete	Complete	Complete	Complete	Complete	Complete	Complete	Complete	Partial	267	323	73	258	126	139	2	33	9	YES	3	21	B	4	11	A	VALIDATED	II	a	6
XXXXXX	This publication	Weiner et al [2016]	MBio100	C1	clone	DNA Micro kit	Palau	Pacific Ocean	7.30573	134.502	2019-02-11	3-m	BASETYPE	Amphistegina	lobifera	II	a	7	Partial	Complete	Complete	Complete	Complete	Complete	Complete	Complete	Complete	Complete	Partial	267	323	73	55	40	139	9	23	12	YES	3	21	B	4	11	A	VALIDATED	II	a	7
XXXXXX	This publication	Weiner et al [2016]	MBio102	C1	clone	DNA Micro kit	Palau	Pacific Ocean	7.30573	134.502	2019-02-11	3-m	BASETYPE	Amphistegina	lobifera	II	a	7	Partial	Complete	Complete	Complete	Complete	Complete	Complete	Complete	Complete	Complete	Partial	267	323	73	55	40	139	9	18	28	YES	3	10	B	4	6	A	VALIDATED	II	a	7
XXXXXX	This publication	Weiner et al [2016]	MBio102	C3	clone	DNA Micro kit	Palau	Pacific Ocean	7.30573	134.502	2019-02-11	3-m	BASETYPE	Amphistegina	lobifera	II	a	7	Partial	Complete	Complete	Complete	Complete	Complete	Complete	Complete	Complete	Complete	Partial	267	323	11	55	40	139	6	23	49	YES	3	16	B	4	12	A	VALIDATED	II	a	7
XXXXXX	This publication	Weiner et al [2016]	MBio100	C6	clone	DNA Micro kit	Palau	Pacific Ocean	7.30573	134.502	2019-02-11	3-m	BASETYPE	Amphistegina	lobifera	II	a	7	Partial	Complete	Complete	Complete	Complete	Complete	Complete	Complete	Complete	Complete	Partial	267	323	2	55	40	139	6	23	10	YES	3	13	B	4	13	A	VALIDATED	II	a	7
XXXXXX	This publication	Weiner et al [2016]	MBio100	C4	clone	DNA Micro kit	Palau	Pacific Ocean	7.30573	134.502	2019-02-11	3-m	BASETYPE	Amphistegina	lobifera	II	a	7	Partial	Complete	Complete	Complete	Complete	Complete	Complete	Complete	Complete	Complete	Partial	267	323	2	55	40	139	4	23	9	YES	3	13	B	4	13	A	VALIDATED	II	a	7
XXXXXX	This publication	Weiner et al [2016]	MBio100	C7	clone	DNA Micro kit	Palau	Pacific Ocean	7.30573	134.502	2019-02-11	3-m	BASETYPE	Amphistegina	lobifera	II	a	7	Partial	Complete	Complete	Complete	Complete	Complete	Complete	Complete	Complete	Complete	Partial	267	323	73	55	40	139	4	2	49	YES	3	21	B	4	11	A	VALIDATED	II	a	7
XXXXXX	This publication	Weiner et al [2016]	MBio102	C5	clone	DNA Micro kit	Palau	Pacific Ocean	7.30573	134.502	2019-02-11	3-m	BASETYPE	Amphistegina	lobifera	II	a	7	Partial	Complete	Complete	Complete	Complete	Complete	Complete	Complete	Complete	Complete	Partial	267	323	73	55	40	33	2	23	12	YES	3	21	B	4	11	A	VALIDATED	II	a	7
XXXXXX	This publication	Weiner et al [2016]	MBio102	C2	clone	DNA Micro kit	Palau	Pacific Ocean	7.30573	134.502	2019-02-11	3-m	BASETYPE	Amphistegina	lobifera	II	a	7	Partial	Complete	Complete	Complete	Complete	Complete	Complete	Complete	Complete	Complete	Partial	267	323	2	55	40	33	9	23	10	YES	3	13	B	4	13	A	VALIDATED	II	a	7
XXXXXX	This publication	Weiner et al [2016]	MBio23	C1	clone	DNA Micro kit	Kimbe-Bay	Pacific Ocean	-5.42119	150.094	2016-04-12	3-m	BASETYPE	Amphistegina	lobifera	II	a	8	Partial	Complete	Complete	Complete	Complete	Complete	Complete	Complete	Complete	Complete	Partial	267	323	73	258	126	139	5	27	49	YES	3	23	B	4	11	A	VALIDATED	II	a	8
XXXXXX	This publication	Weiner et al [2016]	MBio23	C2	clone	DNA Micro kit	Kimbe-Bay	Pacific Ocean	-5.42119	150.094	2016-04-12	3-m	BASETYPE	Amphistegina	lobifera	II	a	8	Partial	Complete	Complete	Complete	Complete	Complete	Complete	Complete	Complete	Complete	Partial	267	323	73	258	126	33	48	3	28	YES	3	10	B	4	7	A	VALIDATED	II	a	8
XXXXXX	This publication	Weiner et al [2016]	MBio23	C4	clone	DNA Micro kit	Kimbe-Bay	Pacific Ocean	-5.42119	150.094	2016-04-12	3-m	BASETYPE	Amphistegina	lobifera	II	a	8	Partial	Complete	Complete	Complete	Complete	Complete	Complete	Complete	Complete	Complete	Partial	267	323	4	258	46	139	48	33	49	YES	3	13	B	4	13	A	VALIDATED	II	a	8
XXXXXX	This publication	Weiner et al [2016]	MBio23	C3	clone	DNA Micro kit	Kimbe-Bay	Pacific Ocean	-5.42119	150.094	2016-04-12	3-m	BASETYPE	Amphistegina	lobifera	II	a	8	Partial	Complete	Complete	Complete	Complete	Complete	Complete	Complete	Complete	Complete	Partial	267	323	73	258	126	2	2	2	49	YES	3	26	B	4	11	A	VALIDATED	II	a	8
XXXXXX	This publication	Weiner et al [2016]	MBio24	C10	clone	DNA Micro kit	Kimbe-Bay	Pacific Ocean	-5.42119	150.094	2016-04-12	3-m	BASETYPE	Amphistegina	lobifera	II	a	8	Partial	Complete	Complete	Complete	Complete	Complete	Complete	Complete	Complete	Complete	Partial	267	323	18	258	126	33	2	27	49	YES	3	14	B	4	13	A	VALIDATED	II	a	8
XXXXXX	This publication	Weiner et al [2016]	MBio101	C1	clone	DNA Micro kit	Palau	Pacific Ocean	7.30573	134.502	2019-02-11	3-m	BASETYPE	Amphistegina	lobifera	II	a	9	Partial	Complete	Complete	Complete	Complete	Complete	Complete	Complete	Complete	Complete	Partial	267	323	73	55	40	139	9	23	49	YES	3	21	B	4	11	A	VALIDATED	II	a	9
XXXXXX	This publication	Weiner et al [2016]	MBio101	C3	clone	DNA Micro kit	Palau	Pacific Ocean	7.30573	134.502	2019-02-11	3-m	BASETYPE	Amphistegina	lobifera	II	a	9	Partial	Complete	Complete	Complete	Complete	Complete	Complete	Complete	Complete	Complete	Partial	267	323	14	55	40	139	9	18	28	YES	3	12	B	4	3	A	VALIDATED	II	a	9
XXXXXX	This publication	Weiner et al [2016]	MBio101	C6	clone	DNA Micro kit	Palau	Pacific Ocean	7.30573	134.502	2019-02-11	3-m	BASETYPE	Amphistegina	lobifera	II	a	9	Partial	Complete	Complete	Complete	Complete	Complete	Complete	Complete	Complete	Complete	Partial	267	323	73	55	40	139	2	23	9	YES	3	21	B	4	11	A	VALIDATED	II	a	9
XXXXXX	This publication	Weiner et al [2016]	MBio101	C2	clone	DNA Micro kit	Palau	Pacific Ocean	7.30573	134.502	2019-02-11	3-m	BASETYPE	Amphistegina	lobifera	II	a	9	Partial	Complete	Complete	Complete	Complete	Complete	Complete	Complete	Complete	Complete	Partial	267	323	2	55	40	139	2	23	49	YES	3	23	B	4	11	A	VALIDATED	II	a	9
XXXXXX	This publication	Weiner et al [2016]	BC62	C4	clone	GITC*	Indonesia	Pacific Ocean	-4.71898	119.254	2018-05-10	5-m	BASETYPE	Amphistegina	lobifera	II	c	1	Partial	Complete	Complete	Complete	Complete	Complete	Complete	Complete	Complete	Complete	Partial	267	323	16	258	46	22	8	42	8	YES	3	18	C	4	13	A	VALIDATED	II	c	1
XXXXXX	This publication	Weiner et al [2016]	BC62	C7	clone	GITC*	Indonesia	Pacific Ocean	-4.71898	119.254	2018-05-10	5-m	BASETYPE	Amphistegina	lobifera	II	c	1	Partial	Complete	Complete	Complete	Complete	Complete	Complete	Complete	Complete	Complete	Partial	30	19	7	258	46	139	2	42	8	YES	3	17	C	4	13	A	VALIDATED	II	c	1
XXXXXX	This publication	Weiner et al [2016]	BC62	C2	clone	GITC*	Indonesia	Pacific Ocean	-4.71898	119.254	2018-05-10	5-m	BASETYPE	Amphistegina	lobifera	II	c	1	Partial	Complete	Complete	Complete	Complete	Complete	Complete	Complete	Complete	Complete	Partial	267	323	7	34	5	14	2	42	9	YES	3	30	C	4	13	A	VALIDATED	II	c	1
XXXXXX	This publication	Weiner et al [2016]	BC65	C7	clone	GITC*	Indonesia	Pacific Ocean	-4.71898	119.254	2018-05-10	5-m	BASETYPE	Amphistegina	lobifera	II	c	2	Partial	Complete	Complete	Complete	Complete	Complete	Complete	Complete	Complete	Complete	Partial	267	323	73	258	46	22	16	42	8	YES	3	19	C	4	11	A	VALIDATED	II	c	2
XXXXXX	This publication	Weiner et al [2016]	BC65	C9	clone	GITC*	Indonesia	Pacific Ocean	-4.71898	119.254	2018-05-10	5-m	BASETYPE	Amphistegina	lobifera	II	c	2	Partial	Complete	Complete	Complete	Complete	Complete	Complete	Complete	Complete	Complete	Partial	267	323	7	258	46	139	8	42	9	YES	3	18	C	4	13	A	VALIDATED	II	c	2
XXXXXX	This publication	Weiner et al [2016]	MBio56	C3	clone	DNA Micro kit	Ningaloo-reef	Indian Ocean	-23.1501	113.753	2018-09-20	4-m	BASETYPE	Amphistegina	lobifera	II	c	3	Partial	Complete	Complete	Complete	Complete	Complete	Complete	Complete	Complete	Complete	Partial	4	323	2	258	46	139	8	42	12	YES	3	28	C	4	11	A	VALIDATED	II	c	3
XXXXXX	This publication	Weiner et al [2016]	MBio56	C4	clone	DNA Micro kit	Ningaloo-reef	Indian Ocean	-23.1501	113.753	2018-09-20	4-m	BASETYPE	Amphistegina	lobifera	II	c	3	Partial	Complete	Complete	Complete	Complete	Complete	Complete	Complete	Complete	Complete	Partial	267	323	5	258	126	139	4	42	5	YES	3	27	C	4	11	A	VALIDATED	II	c	3
XXXXXX	This publication	Weiner et al [2016]	MBio56	C6	clone	DNA Micro kit	Ningaloo-reef	Indian Ocean	-23.1501	113.753	2018-09-20	4-m	BASETYPE	Amphistegina	lobifera	II	c	3	Partial	Complete	Complete	Complete	Complete	Complete	Complete	Complete	Complete	Complete	Partial	267	323	5	258	126	139	4	42	12	YES	3	27	C	4	11	A	VALIDATED	II	c	3
XXXXXX	This publication	Weiner et al [2016]	MBio83	C3	clone	DNA Micro kit	Okinawa	Pacific Ocean	26.6518	127.856	2015-04-21	0.2-m	BASETYPE	Amphistegina	lobifera	II	c	4	Partial	Complete	Complete	Complete	Complete	Complete	Complete	Complete	Complete	Complete	Partial	267	323	8	258	46	139	8	42	9	YES	3	18	C	4	13	A	VALIDATED	II	c	4
XXXXXX	This publication	Weiner et al [2016]	MBio83	C6	clone	DNA Micro kit	Okinawa	Pacific Ocean	26.6518	127.856	2015-04-21	0.2-m	BASETYPE	Amphistegina	lobifera	II	c	4	Partial	Complete	Complete	Complete	Complete	Complete	Complete	Complete	Complete	Complete	Partial	267	323	3	258	46	2	4	42	8	YES	3	20	C	4	11	A	VALIDATED	II	c	4
XXXXXX	This publication	Weiner et al [2016]	MBio83	C2	clone	DNA Micro kit	Okinawa	Pacific Ocean	26.6518	127.856	2015-04-21	0.2-m	BASETYPE	Amphistegina	lobifera	II	c	4	Partial	Complete	Complete	Complete	Complete	Complete	Complete	Complete	Complete	Complete	Partial	267	323	3	258	46	139	2	42	12	YES	3	28	C	4	11	A	VALIDATED	II	c	4
XXXXXX	This publication	Weiner et al [2016]	MBio83	C7	clone	DNA Micro kit	Okinawa	Pacific Ocean	26.6518	127.856	2015-04-21	0.2-m	BASETYPE	Amphistegina	lobifera	II	c	4	Partial	Complete	Complete	Complete	Complete	Complete	Complete	Complete	Complete	Complete	Partial	267	323	2	258	46	139	16	42	8	YES	3	18	C	4	13	A	VALIDATED	II	c	4
XXXXXX	This publication	Weiner et al [2016]	MBio84	C4	clone	DNA Micro kit	Okinawa	Pacific Ocean	26.6518	127.856	2015-04-21	0.2-m	BASETYPE	Amphistegina	lobifera	II	c	5	Partial	Complete	Complete	Complete	Complete	Complete	Complete	Complete	Complete	Complete	Partial	267	323	16	258	46	139	4	42	8	YES	3	18	C	4	13	A	VALIDATED	II	c	5
XXXXXX	This publication	Weiner et al [2016]	MBio84	C13	clone	DNA Micro kit	Okinawa	Pacific Ocean	26.6518	127.856	2015-04-21	0.2-m	BASETYPE	Amphistegina	lobifera	II	c	5	Partial	Complete	Complete	Complete	Complete	Complete	Complete	Complete	Complete	Complete	Partial	267	323	8	258	5	22	2	42	12	YES	3	29	C	4	13	A	VALIDATED	II	c	5
XXXXXX	This publication	Weiner et al [2016]	MBio58	C3	clone	DNA Micro kit	Ningaloo-reef	Indian Ocean	-23.1501	113.753	2018-09-20	4-m	BASETYPE	Amphistegina	lobifera	II	c	6	Partial	Complete	Complete	Complete	Complete	Complete	Complete	Complete	Complete	Complete	Partial	267	323	12	258	126	139	11	42	11	YES	3	25	F	4	11	A	REJECTED	II	c	6
KX273967	Schmidt et al. (2016)	Weiner et al [2016]	C150	2	clone	GITC*	Nascholim	Mediterranean	32.6231	34.9194	2013-10-23	0-5m	BASETYPE	Amphistegina	lobifera	I	a	4	Partial	Complete	Complete	Complete	Complete	Complete	Complete	Complete	Complete	Complete	Partial	131	2	33	8	20	22	52	2	3	YES	2	2	A	1	16	B	VALIDATED	I	a	4
KX273969	Schmidt et al. (2016)	Weiner et al [2016]	C154	4	clone	GITC*	Nascholim	Mediterranean	32.6231	34.9194	2013-10-23	0-5m	BASETYPE	Amphistegina	lobifera	I	a	6	Partial	Complete	Complete	Complete	Complete	Complete	Complete	Complete	Complete	Complete	Partial	131	323	2	8	20	15	52	3	48	YES	2	2	A	1	16	B	VALIDATED	I	a	6
KX273970	Schmidt et al. (2016)	Weiner et al [2016]	C154	3	clone	GITC*	Nascholim	Mediterranean	32.6231	34.9194	2013-10-23	0-5m	BASETYPE	Amphistegina	lobifera	I	a	6	Partial	Complete	Complete	Complete	Complete	Complete	Complete	Complete	Complete	Complete	Partial	131	323	2	5	5	15	2	11	3	YES	2	2	A	1	16	B	VALIDATED	I	a	6
KX273974	Schmidt et al. (2016)	Weiner et al [2016]	C517	3	clone	GITC*	Eilat	Mediterranean	29.5023	34.918	2013-10-26	0-5m	BASETYPE	Amphistegina	lobifera	I	a	7	Partial	Complete	Complete	Complete	Complete	Complete	Complete	Complete	Complete	Complete	Partial	131	323	10	258	13	22	7	3	16	YES	2	6	A	1	15	B	VALIDATED	I	a	7
KX273978	Schmidt et al. (2016)	Weiner et al [2016]	C554	4	clone	GITC*	Falasarna	Mediterranean	35.4893	23.578	2014-06-27	0-5m	BASETYPE	Amphistegina	lobifera	I	a	8	Partial	Complete	Complete	Complete	Complete	Complete	Complete	Complete	Complete	Complete	Partial	131	323	2	8	20	22	52	12	48	YES	2	2	A	1	16	B	VALIDATED	I	a	8
KX273983	Schmidt et al. (2016)	Weiner et al [2016]	C555	5	clone	GITC*	Falasarna	Mediterranean	35.4893	23.578	2014-06-27	0-5m	BASETYPE	Amphistegina	lobifera	I	a	9	Partial	Complete	Complete	Complete	Complete	Complete	Complete	Complete	Complete	Complete	Partial	131	323	6	8	20	3	52	12	16	YES	2	2	A	1	16	B	VALIDATED	I	a	9
KX273982	Schmidt et al. (2016)	Weiner et al [2016]	C555	1	clone	GITC*	Falasarna	Mediterranean	35.4893	23.578	2014-06-27	0-5m	BASETYPE	Amphistegina	lobifera	I	a	9	Partial	Complete	Complete	Complete	Complete	Complete	Complete	Complete	Complete	Complete	Partial	131	323	2	8	20	22	52	3	48	YES	2	2	A	1	16	B	VALIDATED	I	a	9
XXXXXX	This publication	Weiner et al [2016]	BC87	C1	clone	DNA Micro kit	Sicily	Mediterranean	36.7447	15.1182	2019-04-22	1-m	BASETYPE	Amphistegina	lobifera	I	a	1	Partial	Complete	Complete	Complete	Complete	Complete	Complete	Complete	Complete	Complete	Partial	131	19	33	29	11	23	33	11	48	YES	2	2	A	1	16	B	VALIDATED	I	a	1
XXXXXX	This publication	Weiner et al [2016]	MBio45	C6	clone	DNA Micro kit	Zanzibar	Indian Ocean	-6.1456	39.1244	2014-10-01	2-m	BASETYPE	Amphistegina	lobifera	I	a	10	Partial	Complete	Complete	Complete	Complete	Complete	Complete	Complete	Complete	Complete	Partial	131	323	6	258	13	22	52	11	16	YES	2	2	A	1	16	B	VALIDATED	I	a	10
XXXXXX	This publication	Weiner et al [2016]	MBio45	C3	clone	DNA Micro kit	Zanzibar	Indian Ocean	-6.1456	39.1244	2014-10-01	2-m	BASETYPE	Amphistegina	lobifera	I	a	10	Partial	Complete	Complete	Complete	Complete	Complete	Complete	Complete	Complete	Complete	Partial	131	323	25	258	19	15	52	11	4	YES	2	5	A	1	16	B	VALIDATED	I	a	10
XXXXXX	This publication	Weiner et al [2016]	MBio92	C2	clone	DNA Micro kit	Mauritius	Indian Ocean	-20.2867	57.361	2018-11-01	2-m	BASETYPE	Amphistegina	lobifera	I	a	11	Partial	Complete	Complete	Complete	Complete	Complete	Complete	Complete	Complete	Complete	Partial	131	323	20	55	4	3	33	5	3	YES	2	7	A	1	14	B	VALIDATED	I	a	11
XXXXXX	This publication	Weiner et al [2016]	MBio92	C4	clone	DNA Micro kit	Mauritius	Indian Ocean	-20.2867	57.361	2018-11-01	2-m	BASETYPE	Amphistegina	lobifera	I	a	11	Partial	Complete	Complete	Complete	Complete	Complete	Complete	Complete	Complete	Complete	Partial	131	323	4	29	3	23	33	6	48	YES	2	5	A	1	16	B	VALIDATED	I	a	11
XXXXXX	This publication	Weiner et al [2016]	MBio92	C6	clone	DNA Micro kit	Mauritius	Indian Ocean	-20.2867	57.361	2018-11-01	2-m	BASETYPE	Amphistegina	lobifera	I	a	11	Partial	Complete	Complete	Complete	Complete	Complete	Complete	Complete	Complete	Complete	Partial	131	2	25	55	5	22	6	14	48	YES	2	5	A	1	16	B	VALIDATED	I	a	11
XXXXXX	This publication	Weiner et al [2016]	MBio43	C5	clone	DNA Micro kit	Zanzibar	Indian Ocean	-6.1456	39.1244	2014-10-01	2-m	BASETYPE	Amphistegina	lobifera	I	a	2	Partial	Complete	Complete	Complete	Complete	Complete	Complete	Complete	Complete	Complete	Partial	131	323	33	258	20	13	52	12	48	YES	2	2	A	1	16	B	VALIDATED	I	a	2
XXXXXX	This publication	Weiner et al [2016]	MBio43	C1	clone	DNA Micro kit	Zanzibar	Indian Ocean	-6.1456	39.1244	2014-10-01	2-m	BASETYPE	Amphistegina	lobifera	I	a	2	Partial	Complete	Complete	Complete	Complete	Complete	Complete	Complete	Complete	Complete	Partial	131	323	10	258	8	23	52	12	48	YES	2	6	A	1	15	B	VALIDATED	I	a	2
XXXXXX	This publication	Weiner et al [2016]	MBio44	C7	clone	DNA Micro kit	Zanzibar	Indian Ocean	-6.1456	39.1244	2014-10-01	2-m	BASETYPE	Amphistegina	lobifera	I	a	2	Partial	Complete	Complete	Complete	Complete	Complete	Complete	Complete	Complete	Complete	Partial	131	19	33	258	8	23	52	3	48	YES	2	2	A	1	16	B	VALIDATED	I	a	2
XXXXXX	This publication	Weiner et al [2016]	MBio43	C8	clone	DNA Micro kit	Zanzibar	Indian Ocean	-6.1456	39.1244	2014-10-01	2-m	BASETYPE	Amphistegina	lobifera	I	a	2	Partial	Complete	Complete	Complete	Complete	Complete	Complete	Complete	Complete	Complete	Partial	131	323	20	258	7	2	2	12	16	YES	2	7	A	1	14	B	VALIDATED	I	a	2
XXXXXX	This publication	Weiner et al [2016]	MBio43	C10	clone	DNA Micro kit	Zanzibar	Indian Ocean	-6.1456	39.1244	2014-10-01	2-m	BASETYPE	Amphistegina	lobifera	I	a	2	Partial	Complete	Complete	Complete	Complete	Complete	Complete	Complete	Complete	Complete	Partial	131	323	33	29	4	23	7	2	3	YES	2	2	A	1	16	B	VALIDATED	I	a	2
XXXXXX	This publication	Weiner et al [2016]	MBio43	C4	clone	DNA Micro kit	Zanzibar	Indian Ocean	-6.1456	39.1244	2014-10-01	2-m	BASETYPE	Amphistegina	lobifera	I	a	2	Partial	Complete	Complete	Complete	Complete	Complete	Complete	Complete	Complete	Complete	Partial	131	323	33	8	20	23	7	2	3	YES	2	2	A	1	16	B	VALIDATED	I	a	2
XXXXXX	This publication	Weiner et al [2016]	MBio43	C9	clone	DNA Micro kit	Zanzibar	Indian Ocean	-6.1456	39.1244	2014-10-01	2-m	BASETYPE	Amphistegina	lobifera	I	a	2	Partial	Complete	Complete	Complete	Complete	Complete	Complete	Complete	Complete	Complete	Partial	131	323	3	258	13	15	2	3	16	YES	2	5	A	1	16	B	VALIDATED	I	a	2
XXXXXX	This publication	Weiner et al [2016]	BC96	C7	clone	DNA Micro kit	Sicily	Mediterranean	36.7447	15.1182	2019-04-22	1-m	BASETYPE	Amphistegina	lobifera	I	a	3	Partial	Complete	Complete	Complete	Complete	Complete	Complete	Complete	Complete	Complete	Partial	131	323	4	29	3	3	33	6	48	YES	2	5	A	1	16	B	VALIDATED	I	a	3
XXXXXX	This publication	Weiner et al [2016]	BC96	C2	clone	DNA Micro kit	Sicily	Mediterranean	36.7447	15.1182	2019-04-22	1-m	BASETYPE	Amphistegina	lobifera	I	a	3	Partial	Complete	Complete	Complete	Complete	Complete	Complete	Complete	Complete	Complete	Partial	131	323	33	29	7	2	6	5	3	YES	2	2	A	1	16	B	VALIDATED	I	a	3
XXXXXX	This publication	Weiner et al [2016]	BC96	C4	clone	DNA Micro kit	Sicily	Mediterranean	36.7447	15.1182	2019-04-22	1-m	BASETYPE	Amphistegina	lobifera	I	a	3	Partial	Complete	Complete	Complete	Complete	Complete	Complete	Complete	Complete	Complete	Partial	131	323	25	55	5	13	33	14	2	YES	2	5	A	1	16	B	VALIDATED	I	a	3
XXXXXX	This publication	Weiner et al [2016]	BC95	C3	clone	DNA Micro kit	Sicily	Mediterranean	36.7447	15.1182	2019-04-22	1-m	BASETYPE	Amphistegina	lobifera	I	a	5	Partial	Complete	Complete	Complete	Complete	Complete	Complete	Complete	Complete	Complete	Partial	131	323	20	55	3	15	33	14	48	YES	2	7	A	1	14	B	VALIDATED	I	a	5
XXXXXX	This publication	Weiner et al [2016]	BC95	C4	clone	DNA Micro kit	Sicily	Mediterranean	36.7447	15.1182	2019-04-22	1-m	BASETYPE	Amphistegina	lobifera	I	a	5	Partial	Complete	Complete	Complete	Complete	Complete	Complete	Complete	Complete	Complete	Partial	131	323	33	55	5	13	33	6	48	YES	2	2	A	1	16	B	VALIDATED	I	a	5
XXXXXX	This publication	Weiner et al [2016]	BC95	C2	clone	DNA Micro kit	Sicily	Mediterranean	36.7447	15.1182	2019-04-22	1-m	BASETYPE	Amphistegina	lobifera	I	a	5	Partial	Complete	Complete	Complete	Complete	Complete	Complete	Complete	Complete	Complete	Partial	131	323	6	29	7	15	6	14	48	YES	2	2	A	1	16	B	VALIDATED	I	a	5
XXXXXX	This publication	Weiner et al [2016]	BC95	C8	clone	DNA Micro kit	Sicily	Mediterranean	36.7447	15.1182	2019-04-22	1-m	BASETYPE	Amphistegina	lobifera	I	a	5	Partial	Complete	Complete	Complete	Complete	Complete	Complete	Complete	Complete	Complete	Partial	131	323	6	29	7	15	33	14	48	YES	2	2	A	1	16	B	VALIDATED	I	a	5
XXXXXX	This publication	Weiner et al [2016]	BC95	C5	clone	DNA Micro kit	Sicily	Mediterranean	36.7447	15.1182	2019-04-22	1-m	BASETYPE	Amphistegina	lobifera	I	a	5	Partial	Complete	Complete	Complete	Complete	N/A	Complete	Complete	Complete	Complete	Partial	131	323	10	5	5	15	33	6	16	YES	2	6	A	1	15	B	VALIDATED	I	a	5
XXXXXX	This publication	Weiner et al [2016]	BC95	C7	clone	DNA Micro kit	Sicily	Mediterranean	36.7447	15.1182	2019-04-22	1-m	BASETYPE	Amphistegina	lobifera	I	a	5	Partial	Complete	Complete	Complete	Complete	N/A	Complete	Complete	Complete	Complete	Partial	131	323	6	5	5	15	2	2	48	YES	2	8	A	1	16	B	VALIDATED	I	a	5
XXXXXX	This publication	Weiner et al [2016]	BC95	C1	clone	DNA Micro kit	Sicily	Mediterranean	36.7447	15.1182	2019-04-22	1-m	BASETYPE	Amphistegina	lobifera	I	a	5	Partial	Complete	Complete	Complete	Complete	Complete	Complete	Complete	Complete	Complete	Partial	131	323	2	29	3	22	2	14	16	YES	2	2	A	1	17	B	VALIDATED	I	a	5
XXXXXX	This publication	Weiner et al [2016]	BC18	C5	clone	GITC*	Lord-Howe-Island	Pacific Ocean	-31.5196	159.056	2018-03-21	5-m	BASETYPE	Amphistegina	lobifera	IV	a	1	Partial	Complete	Complete	Complete	Complete	Complete	Complete	Complete	Complete	Complete	Partial	131	9	4	258	13	3	3	7	4	YES	4	4	E	3	21	C	VALIDATED	IV	a	1
XXXXXX	This publication	Weiner et al [2016]	BC17	C7	clone	GITC*	Lord-Howe-Island	Pacific Ocean	-31.5196	159.056	2018-03-21	5-m	BASETYPE	Amphistegina	lobifera	IV	a	1	Partial	Complete	Complete	Complete	Complete	Complete	Complete	Complete	Complete	Complete	Partial	3	9	3	258	13	2	2	7	4	YES	4	4	E	3	20	C	VALIDATED	IV	a	1
XXXXXX	This publication	Weiner et al [2016]	MBio93	C15	clone	DNA Micro kit	Maldives	Indian Ocean	1.92499	73.3997	2018-09-01	8-m	BASETYPE	Amphistegina	lobifera	II	b	1	Partial	Complete	Complete	Complete	Complete	Complete	Complete	Complete	Complete	Complete	Partial	267	47	11	20	7	16	7	17	17	YES	3	33	D	4	2	D	VALIDATED	II	b	1
XXXXXX	This publication	Weiner et al [2016]	MBio93	C18	clone	DNA Micro kit	Maldives	Indian Ocean	1.92499	73.3997	2018-09-01	8-m	BASETYPE	Amphistegina	lobifera	II	b	1	Partial	Complete	Complete	Complete	Complete	Complete	Complete	Complete	Complete	Complete	Partial	267	47	41	20	10	20	3	17	17	YES	3	35	D	4	2	D	VALIDATED	II	b	1
XXXXXX	This publication	Weiner et al [2016]	MBio93	C14	clone	DNA Micro kit	Maldives	Indian Ocean	1.92499	73.3997	2018-09-01	8-m	BASETYPE	Amphistegina	lobifera	II	b	1	Partial	Complete	Complete	Complete	Complete	Complete	Complete	Complete	Complete	Complete	Partial	267	47	41	20	10	20	7	17	17	YES	3	34	D	4	2	D	VALIDATED	II	b	1
XXXXXX	This publication	Weiner et al [2016]	MBio93	C19	clone	DNA Micro kit	Maldives	Indian Ocean	1.92499	73.3997	2018-09-01	8-m	BASETYPE	Amphistegina	lobifera	II	b	1	Partial	Complete	Complete	Complete	Complete	Complete	Complete	Complete	Complete	Complete	Partial	267	47	41	20	7	16	7	17	17	YES	3	33	D	4	2	D	VALIDATED	II	b	1
XXXXXX	This publication	Weiner et al [2016]	MBio94	C26	clone	DNA Micro kit	Maldives	Indian Ocean	1.92499	73.3997	2018-09-01	8-m	BASETYPE	Amphistegina	lobifera	II	b	1	Partial	Complete	Complete	Complete	Complete	Complete	Complete	Complete	Complete	Complete	Partial	267	47	41	20	10	20	7	17	17	YES	3	31	D	4	2	D	VALIDATED	II	b	1
XXXXXX	This publication	Weiner et al [2016]	MBio94	C24	clone	DNA Micro kit	Maldives	Indian Ocean	1.92499	73.3997	2018-09-01	8-m	BASETYPE	Amphistegina	lobifera	II	b	1	Partial	Complete	Complete	Complete	Complete	Complete	Complete	Complete	Complete	Complete	Partial	267	2	11	20	10	20	7	17	17	YES	3	31	D	4	2	D	VALIDATED	II	b	1
XXXXXX	This publication	Weiner et al [2016]	MBio95	C26	clone	DNA Micro kit	Maldives	Indian Ocean	1.92499	73.3997	2018-09-01	8-m	BASETYPE	Amphistegina	lobifera	II	b	1	Partial	Complete	Complete	Complete	Complete	Complete	Complete	Complete	Complete	Complete	Partial	267	47	41	20	10	6	7	17	2	YES	3	34	D	4	2	D	VALIDATED	II	b	1
XXXXXX	This publication	Weiner et al [2016]	MBio95	C23	clone	DNA Micro kit	Maldives	Indian Ocean	1.92499	73.3997	2018-09-01	8-m	BASETYPE	Amphistegina	lobifera	II	b	1	Partial	Complete	Complete	Complete	Complete	Complete	Complete	Complete	Complete	Complete	Partial	267	47	41	20	7	2	7	17	17	YES	3	32	D	4	2	D	VALIDATED	II	b	1
XXXXXX	This publication	Weiner et al [2016]	BC40	DS	DS	GITC*	O'ahu	Pacific Ocean	21.6414	-157.918	2018-05-17	2-m	BASETYPE	Amphistegina	lobifera	III	a	1	Partial	Complete	Complete	Complete	Complete	Complete	Complete	Complete	Complete	Complete	Partial	30	25	16	258	5	24	4	5	6	YES	1	1	G	2	1	E	VALIDATED	III	a	1
[truncated: 4 more columns]

## Sheet: Sheet1
Latitude [Decimal]	Longitude [Decimal]
-14.4096	145.437	-14.4096 145.4372				Indonesia
-4.71898	119.254	-4.71898 119.254184				Indonesia
-4.71898	119.254	-4.71898 119.254184				Indonesia
-4.71898	119.254	-4.71898 119.254184				Indonesia
-4.71898	119.254	-4.71898 119.254184				Indonesia
-4.71898	119.254	-4.71898 119.254184				Indonesia
-4.71898	119.254	-4.71898 119.254184				Indonesia
-4.71898	119.254	-4.71898 119.254184				Indonesia
-4.71898	119.254	-4.71898 119.254184				Indonesia
-4.71898	119.254	-4.71898 119.254184				Indonesia
-4.71898	119.254	-4.71898 119.254184				Indonesia
-4.71898	119.254	-4.71898 119.254184				Indonesia
-4.71898	119.254	-4.71898 119.254184				Indonesia
-4.71898	119.254	-4.71898 119.254184				Indonesia
-4.71898	119.254	-4.71898 119.254184				Indonesia
-4.71898	119.254	-4.71898 119.254184				Indonesia
-4.71898	119.254	-4.71898 119.254184				Indonesia
-4.71898	119.254	-4.71898 119.254184				Okinawa
26.6518	127.856	26.651819 127.856243				Okinawa
26.6518	127.856	26.651819 127.856243				Okinawa
26.6518	127.856	26.651819 127.856243				Okinawa
26.6518	127.856	26.651819 127.856243				Okinawa
26.6518	127.856	26.651819 127.856243				Okinawa
26.6518	127.856	26.651819 127.856243				Okinawa
26.6518	127.856	26.651819 127.856243				Okinawa
26.6518	127.856	26.651819 127.856243				Okinawa
26.6518	127.856	26.651819 127.856243				Okinawa
26.6518	127.856	26.651819 127.856243				Okinawa
26.6518	127.856	26.651819 127.856243				Okinawa
26.6518	127.856	26.651819 127.856243				Okinawa
26.6518	127.856	26.651819 127.856243				Okinawa
26.6518	127.856	26.651819 127.856243				Okinawa
26.6518	127.856	26.651819 127.856243				Okinawa
26.6518	127.856	26.651819 127.856243				Okinawa
26.6518	127.856	26.651819 127.856243				Kimbe-Bay
-5.35119	150.486	-5.351191 150.485864				Kimbe-Bay
-5.42119	150.094	-5.421194 150.094336				Kimbe-Bay
-5.42119	150.094	-5.421194 150.094336				Kimbe-Bay
-5.42119	150.094	-5.421194 150.094336				Kimbe-Bay
-5.42119	150.094	-5.421194 150.094336				Kimbe-Bay
-5.42119	150.094	-5.421194 150.094336				Kimbe-Bay
-5.42119	150.094	-5.421194 150.094336				Kimbe-Bay
-5.42119	150.094	-5.421194 150.094336				Kimbe-Bay
-5.42119	150.094	-5.421194 150.094336				Kimbe-Bay
-5.42119	150.094	-5.421194 150.094336				Kimbe-Bay
-5.42119	150.094	-5.421194 150.094336				Kimbe-Bay
-5.42119	150.094	-5.421194 150.094336				Lizard-Island
-14.6838	145.472	-14.683832 145.47186				Lizard-Island
-14.6838	145.472	-14.683832 145.47186				Lizard-Island
-14.6838	145.472	-14.683832 145.47186				Lizard-Island
-14.6838	145.472	-14.683832 145.47186				Lizard-Island
-14.6838	145.472	-14.683832 145.47186				Lizard-Island
-14.6838	145.472	-14.683832 145.47186				Lizard-Island
-14.6838	145.472	-14.683832 145.47186				Lizard-Island
-14.6838	145.472	-14.683832 145.47186				Lizard-Island
-14.6838	145.472	-14.683832 145.47186				Lizard-Island
-14.6838	145.472	-14.683832 145.47186				Lizard-Island
-14.6838	145.472	-14.683832 145.47186				Lizard-Island
-14.6838	145.472	-14.683832 145.47186				Lizard-Island
-14.6838	145.472	-14.683832 145.47186				Lizard-Island
-14.6838	145.472	-14.683832 145.47186				Lord-Howe-Island
-31.5196	159.056	-31.519596 159.056196				Lord-Howe-Island
-31.5196	159.056	-31.519596 159.056196				Lord-Howe-Island
-31.5196	159.056	-31.519596 159.056196				Lord-Howe-Island
-31.5196	159.056	-31.519596 159.056196				Lord-Howe-Island
-31.5196	159.056	-31.519596 159.056196				Lord-Howe-Island
-31.5196	159.056	-31.519596 159.056196				Lord-Howe-Island
-31.5196	159.056	-31.519596 159.056196				Lord-Howe-Island
-31.5196	159.056	-31.519596 159.056196				Lord-Howe-Island
-31.5196	159.056	-31.519596 159.056196				Lord-Howe-Island
-31.5196	159.056	-31.519596 159.056196				Maldives
1.92499	73.3997	1.924992 73.399658				Maldives
1.92499	73.3997	1.924992 73.399658				Maldives
1.92499	73.3997	1.924992 73.399658				Maldives
1.92499	73.3997	1.924992 73.399658				Maldives
1.92499	73.3997	1.924992 73.399658				Maldives
1.92499	73.3997	1.924992 73.399658				Maldives
1.92499	73.3997	1.924992 73.399658				Maldives
1.92499	73.3997	1.924992 73.399658				Maldives
1.92499	73.3997	1.924992 73.399658				Maldives
1.92499	73.3997	1.924992 73.399658				Maldives
1.92499	73.3997	1.924992 73.399658				Maldives
1.92499	73.3997	1.924992 73.399658				Maldives
1.92499	73.3997	1.924992 73.399658				Maldives
1.92499	73.3997	1.924992 73.399658				Maldives
1.92499	73.3997	1.924992 73.399658				Maldives
1.92499	73.3997	1.924992 73.399658				Maldives
1.92499	73.3997	1.924992 73.399658				Maldives
1.92499	73.3997	1.924992 73.399658				Maldives
1.92499	73.3997	1.924992 73.399658				Maldives
1.92499	73.3997	1.924992 73.399658				Maldives
1.92499	73.3997	1.924992 73.399658				Maldives
1.92499	73.3997	1.924992 73.399658				Maldives
1.92499	73.3997	1.924992 73.399658				Maldives
1.92499	73.3997	1.924992 73.399658				Maldives
1.92499	73.3997	1.924992 73.399658				Maldives
1.92499	73.3997	1.924992 73.399658				Maldives
1.92499	73.3997	1.924992 73.399658				Maldives
1.92499	73.3997	1.924992 73.399658				Maldives
1.92499	73.3997	1.924992 73.399658				Maldives
1.92499	73.3997	1.924992 73.399658				Maldives
1.92499	73.3997	1.924992 73.399658				Maldives
1.92499	73.3997	1.924992 73.399658				Maldives
1.92499	73.3997	1.924992 73.399658				Maldives
1.92499	73.3997	1.924992 73.399658				Maldives
1.92499	73.3997	1.924992 73.399658				Maldives
1.92499	73.3997	1.924992 73.399658				Maldives
1.92499	73.3997	1.924992 73.399658				Maldives
1.92499	73.3997	1.924992 73.399658				Maldives
1.92499	73.3997	1.924992 73.399658				Maldives
1.92499	73.3997	1.924992 73.399658				Mauritius
-20.2867	57.361	-20.286662 57.360976				Mauritius
-20.2867	57.361	-20.286662 57.360976				Mauritius
-20.2867	57.361	-20.286662 57.360976				Mauritius
-20.2867	57.361	-20.286662 57.360976				Mauritius
-20.2867	57.361	-20.286662 57.360976				Mauritius
-20.2867	57.361	-20.286662 57.360976				Mauritius
-20.2867	57.361	-20.286662 57.360976				Mauritius
-20.2867	57.361	-20.286662 57.360976				Mauritius
-20.2867	57.361	-20.286662 57.360976				Mauritius
-20.2867	57.361	-20.286662 57.360976				Mauritius
-20.2867	57.361	-20.286662 57.360976				Mauritius
-20.2867	57.361	-20.286662 57.360976				Mauritius
-20.2867	57.361	-20.286662 57.360976				Mauritius
-20.2867	57.361	-20.286662 57.360976				Mauritius
-20.2867	57.361	-20.286662 57.360976				Mauritius
-20.2867	57.361	-20.286662 57.360976				Mauritius
-20.2867	57.361	-20.286662 57.360976				Mauritius
-20.2867	57.361	-20.286662 57.360976				Mauritius
-20.2867	57.361	-20.286662 57.360976				Mauritius
-20.2867	57.361	-20.286662 57.360976				Mauritius
-20.2867	57.361	-20.286662 57.360976				Mauritius
-20.2867	57.361	-20.286662 57.360976				Mauritius
-20.2867	57.361	-20.286662 57.360976				Mauritius
-20.2867	57.361	-20.286662 57.360976				Mauritius
-20.2867	57.361	-20.286662 57.360976				Mauritius
-20.2867	57.361	-20.286662 57.360976				Mauritius
-20.2867	57.361	-20.286662 57.360976				Mauritius
-20.2867	57.361	-20.286662 57.360976				Mauritius
-20.2867	57.361	-20.286662 57.360976				Mauritius
-20.2867	57.361	-20.286662 57.360976				Mauritius
-20.2867	57.361	-20.286662 57.360976				Mauritius
-20.2867	57.361	-20.286662 57.360976				Mauritius
-20.2867	57.361	-20.286662 57.360976				Mauritius
-20.2867	57.361	-20.286662 57.360976				Mauritius
-20.2867	57.361	-20.286662 57.360976				Mauritius
-20.2867	57.361	-20.286662 57.360976				Mauritius
-20.2867	57.361	-20.286662 57.360976				Mauritius
-20.2867	57.361	-20.286662 57.360976				Mauritius
-20.2867	57.361	-20.286662 57.360976				Mauritius
-20.2867	57.361	-20.286662 57.360976				Mauritius
-20.2867	57.361	-20.286662 57.360976				Mauritius
-20.2867	57.361	-20.286662 57.360976				Mauritius
-20.2867	57.361	-20.286662 57.360976				Mauritius
-20.2867	57.361	-20.286662 57.360976				Ningaloo-reef
-23.1501	113.753	-23.150069 113.752677				Ningaloo-reef
-23.1501	113.753	-23.150069 113.752677				Ningaloo-reef
-23.1501	113.753	-23.150069 113.752677				Ningaloo-reef
-23.1501	113.753	-23.150069 113.752677				Ningaloo-reef
-23.1501	113.753	-23.150069 113.752677				Ningaloo-reef
-23.1501	113.753	-23.150069 113.752677				Ningaloo-reef
-23.1501	113.753	-23.150069 113.752677				Ningaloo-reef
-23.1501	113.753	-23.150069 113.752677				Ningaloo-reef
-23.1501	113.753	-23.150069 113.752677				Ningaloo-reef
-23.1501	113.753	-23.150069 113.752677				Ningaloo-reef
-23.1501	113.753	-23.150069 113.752677				O'ahu
21.6414	-157.918	21.641442 -157.917909				O'ahu
21.6414	-157.918	21.641442 -157.917909				O'ahu
21.6414	-157.918	21.641442 -157.917909				O'ahu
21.6414	-157.918	21.641442 -157.917909				O'ahu
21.6414	-157.918	21.641442 -157.917909				O'ahu
21.6414	-157.918	21.641442 -157.917909				O'ahu
21.6414	-157.918	21.641442 -157.917909				O'ahu
21.6414	-157.918	21.641442 -157.917909				O'ahu
21.6414	-157.918	21.641442 -157.917909				O'ahu
21.6414	-157.918	21.641442 -157.917909				O'ahu
21.6414	-157.918	21.641442 -157.917909				O'ahu
21.6414	-157.918	21.641442 -157.917909				O'ahu
21.6414	-157.918	21.641442 -157.917909				O'ahu
21.6414	-157.918	21.641442 -157.917909				O'ahu
21.6414	-157.918	21.641442 -157.917909				O'ahu
21.6414	-157.918	21.641442 -157.917909				O'ahu
21.6414	-157.918	21.641442 -157.917909				O'ahu
21.6414	-157.918	21.641442 -157.917909				O'ahu
21.6414	-157.918	21.641442 -157.917909				O'ahu
21.6414	-157.918	21.641442 -157.917909				O'ahu
21.6414	-157.918	21.641442 -157.917909				O'ahu
21.6414	-157.918	21.641442 -157.917909				O'ahu
21.6414	-157.918	21.641442 -157.917909				Palau
7.30573	134.502	7.30573 134.5025				Palau
7.30573	134.502	7.30573 134.5025				Palau
7.30573	134.502	7.30573 134.5025				Palau
7.30573	134.502	7.30573 134.5025				Palau
7.30573	134.502	7.30573 134.5025				Palau
7.30573	134.502	7.30573 134.5025				Palau
7.30573	134.502	7.30573 134.5025				Palau
7.30573	134.502	7.30573 134.5025				Palau
7.30573	134.502	7.30573 134.5025				Palau
7.30573	134.502	7.30573 134.5025				Palau
7.30573	134.502	7.30573 134.5025				Palau
7.30573	134.502	7.30573 134.5025				Palau
7.30573	134.502	7.30573 134.5025				Palau
7.30573	134.502	7.30573 134.5025				Ponhpei
6.75817	157.917	6.758169 157.917208				Ponhpei
6.75817	157.917	6.758169 157.917208				Ponhpei
6.75817	157.917	6.758169 157.917208				Ponhpei
6.75817	157.917	6.758169 157.917208				Ponhpei
6.75817	157.917	6.758169 157.917208				Ponhpei
6.75817	157.917	6.758169 157.917208				Ponhpei
6.75817	157.917	6.758169 157.917208				Ponhpei
6.75817	157.917	6.758169 157.917208				Ponhpei
6.75817	157.917	6.758169 157.917208				Ponhpei
6.75817	157.917	6.758169 157.917208				Ponhpei
6.75817	157.917	6.758169 157.917208				Ponhpei
6.75817	157.917	6.758169 157.917208				Ponhpei
6.75817	157.917	6.758169 157.917208				Sicily
36.7447	15.1182	36.7447 15.1182				Sicily
36.7447	15.1182	36.7447 15.1182				Sicily
36.7447	15.1182	36.7447 15.1182				Sicily
36.7447	15.1182	36.7447 15.1182				Zanzibar
-6.1456	39.1244	-6.145603 39.124445				Zanzibar
-6.1456	39.1244	-6.145603 39.124445				Zanzibar
-6.1456	39.1244	-6.145603 39.124445				Zanzibar
-6.1456	39.1244	-6.145603 39.124445				Zanzibar
-6.1456	39.1244	-6.145603 39.124445				Zanzibar
-6.1456	39.1244	-6.145603 39.124445				Zanzibar
-6.1456	39.1244	-6.145603 39.124445				Zanzibar
-6.1456	39.1244	-6.145603 39.124445				Sicily
36.7447	15.1182	36.7447 15.1182				Sicily
36.7447	15.1182	36.7447 15.1182				Sicily
36.7447	15.1182	36.7447 15.1182				Sicily
36.7447	15.1182	36.7447 15.1182				Sicily
36.7447	15.1182	36.7447 15.1182				Sicily
36.7447	15.1182	36.7447 15.1182				Sicily
36.7447	15.1182	36.7447 15.1182				Sicily
36.7447	15.1182	36.7447 15.1182				Sicily
36.7447	15.1182	36.7447 15.1182				Sicily
36.7447	15.1182	36.7447 15.1182				Zanzibar
-6.1456	39.1244	-6.145603 39.124445				Zanzibar
-6.1456	39.1244	-6.145603 39.124445				Zanzibar
-6.1456	39.1244	-6.145603 39.124445				Zanzibar
-6.1456	39.1244	-6.145603 39.124445				Zanzibar
-6.1456	39.1244	-6.145603 39.124445				Zanzibar
-6.1456	39.1244	-6.145603 39.124445				Mauritius
-20.2867	57.361	-20.286662 57.360976				Mauritius
-20.2867	57.361	-20.286662 57.360976				Zanzibar
-6.1456	39.1244	-6.145603 39.124445				Zanzibar
-6.1456	39.1244	-6.145603 39.124445				Zanzibar
-6.1456	39.1244	-6.145603 39.124445				Zanzibar
-6.1456	39.1244	-6.145603 39.124445				Zanzibar
-6.1456	39.1244	-6.145603 39.124445				Zanzibar
-6.1456	39.1244	-6.145603 39.124445				Sicily
36.7447	15.1182	36.7447 15.1182				Sicily
36.7447	15.1182	36.7447 15.1182				Sicily
36.7447	15.1182	36.7447 15.1182				Sicily
36.7447	15.1182	36.7447 15.1182				Sicily
36.7447	15.1182	36.7447 15.1182				Sicily
36.7447	15.1182	36.7447 15.1182				Sicily
36.7447	15.1182	36.7447 15.1182				Sicily
36.7447	15.1182	36.7447 15.1182				Sicily
36.7447	15.1182	36.7447 15.1182				Ponhpei
6.75817	157.917	6.758169 157.917208				Ponhpei
6.75817	157.917	6.758169 157.917208				Ponhpei
6.75817	157.917	6.758169 157.917208				Ponhpei
6.75817	157.917	6.758169 157.917208				Ponhpei
6.75817	157.917	6.758169 157.917208				Ponhpei
6.75817	157.917	6.758169 157.917208				Ponhpei
6.75817	157.917	6.758169 157.917208				Ponhpei
6.75817	157.917	6.758169 157.917208				Ponhpei
6.75817	157.917	6.758169 157.917208				Ponhpei
6.75817	157.917	6.758169 157.917208				Ponhpei
6.75817	157.917	6.758169 157.917208				Ponhpei
6.75817	157.917	6.758169 157.917208				Ponhpei
6.75817	157.917	6.758169 157.917208				Kimbe-Bay
-5.35119	150.486	-5.351191 150.485864				Kimbe-Bay
-5.35119	150.486	-5.351191 150.485864				Kimbe-Bay
-5.35119	150.486	-5.351191 150.485864				Kimbe-Bay
-5.35119	150.486	-5.351191 150.485864				Kimbe-Bay
-5.35119	150.486	-5.351191 150.485864				Kimbe-Bay
-5.35119	150.486	-5.351191 150.485864				Palau
7.30573	134.502	7.30573 134.5025				Palau
7.30573	134.502	7.30573 134.5025				Palau
7.30573	134.502	7.30573 134.5025				Palau
7.30573	134.502	7.30573 134.5025				Lizard-Island
-14.6838	145.472	-14.683832 145.47186				Lizard-Island
-14.6838	145.472	-14.683832 145.47186				Lizard-Island
-14.6838	145.472	-14.683832 145.47186				Lizard-Island
-14.6838	145.472	-14.683832 145.47186				Lizard-Island
-14.6838	145.472	-14.683832 145.47186				Lizard-Island
-14.6838	145.472	-14.683832 145.47186				Lizard-Island
-14.6838	145.472	-14.683832 145.47186				Lizard-Island
-14.6838	145.472	-14.683832 145.47186				Lizard-Island
-14.6838	145.472	-14.683832 145.47186				Lizard-Island
-14.6838	145.472	-14.683832 145.47186				Palau
7.30573	134.502	7.30573 134.5025				Kimbe-Bay
-5.42119	150.094	-5.421194 150.094336				Kimbe-Bay
-5.42119	150.094	-5.421194 150.094336				Kimbe-Bay
-5.42119	150.094	-5.421194 150.094336				Kimbe-Bay
-5.42119	150.094	-5.421194 150.094336				Kimbe-Bay
-5.42119	150.094	-5.421194 150.094336				Kimbe-Bay
-5.42119	150.094	-5.421194 150.094336				Kimbe-Bay
-5.42119	150.094	-5.421194 150.094336				Maldives
1.92499	73.3997	1.924992 73.399658				Maldives
1.92499	73.3997	1.924992 73.399658				Maldives
1.92499	73.3997	1.924992 73.399658				Maldives
1.92499	73.3997	1.924992 73.399658				Maldives
1.92499	73.3997	1.924992 73.399658				Maldives
1.92499	73.3997	1.924992 73.399658				Indonesia
-4.71898	119.254	-4.71898 119.254184				Indonesia
-4.71898	119.254	-4.71898 119.254184				Ningaloo-reef
-23.1501	113.753	-23.150069 113.752677				Ningaloo-reef
-23.1501	113.753	-23.150069 113.752677				Ningaloo-reef
-23.1501	113.753	-23.150069 113.752677				Ningaloo-reef
-23.1501	113.753	-23.150069 113.752677				Ningaloo-reef
-23.1501	113.753	-23.150069 113.752677				Ningaloo-reef
-23.1501	113.753	-23.150069 113.752677				Ningaloo-reef
-23.1501	113.753	-23.150069 113.752677				Ningaloo-reef
-23.1501	113.753	-23.150069 113.752677				Ningaloo-reef
-23.1501	113.753	-23.150069 113.752677				Ningaloo-reef
-23.1501	113.753	-23.150069 113.752677				Ningaloo-reef
-23.1501	113.753	-23.150069 113.752677				Ningaloo-reef
-23.1501	113.753	-23.150069 113.752677				O'ahu
21.6414	-157.918	21.641442 -157.917909				O'ahu
21.6414	-157.918	21.641442 -157.917909				O'ahu
21.6414	-157.918	21.641442 -157.917909				Lord-Howe-Island
-31.5196	159.056	-31.519596 159.056196				Lord-Howe-Island
-31.5196	159.056	-31.519596 159.056196				Lord-Howe-Island
6.75817	157.917	6.758169 157.917208				Ponhpei
6.75817	157.917	6.758169 157.917208				Ponhpei
6.75817	157.917	6.758169 157.917208				Ponhpei
6.75817	157.917	6.758169 157.917208				Ponhpei
6.75817	157.917	6.758169 157.917208				Ponhpei
6.75817	157.917	6.758169 157.917208				Ponhpei
6.75817	157.917	6.758169 157.917208				Ponhpei
6.75817	157.917	6.758169 157.917208				Ponhpei
6.75817	157.917	6.758169 157.917208				Ponhpei
6.75817	157.917	6.758169 157.917208				Ponhpei
6.75817	157.917	6.758169 157.917208				Ponhpei
6.75817	157.917	6.758169 157.917208				Ponhpei
6.75817	157.917	6.758169 157.917208				Ponhpei
6.75817	157.917	6.758169 157.917208				Ponhpei
-5.35119	150.486	-5.351191 150.485864				Kimbe-Bay
7.30573	134.502	7.30573 134.5025				Palau
7.30573	134.502	7.30573 134.5025				Palau
7.30573	134.502	7.30573 134.5025				Palau
7.30573	134.502	7.30573 134.5025				Palau
7.30573	134.502	7.30573 134.5025				Palau
7.30573	134.502	7.30573 134.5025				Palau
7.30573	134.502	7.30573 134.5025				Palau
7.30573	134.502	7.30573 134.5025				Palau
7.30573	134.502	7.30573 134.5025				Palau
7.30573	134.502	7.30573 134.5025				Palau
7.30573	134.502	7.30573 134.5025				Palau
7.30573	134.502	7.30573 134.5025				Palau
7.30573	134.502	7.30573 134.5025				Palau
7.30573	134.502	7.30573 134.5025				Palau
-14.6838	145.472	-14.683832 145.47186				Lizard-Island
-14.6838	145.472	-14.683832 145.47186				Lizard-Island
-14.6838	145.472	-14.683832 145.47186				Lizard-Island
-14.6838	145.472	-14.683832 145.47186				Lizard-Island
-14.6838	145.472	-14.683832 145.47186				Lizard-Island
-14.6838	145.472	-14.683832 145.47186				Lizard-Island
7.30573	134.502	7.30573 134.5025				Palau
7.30573	134.502	7.30573 134.5025				Palau
7.30573	134.502	7.30573 134.5025				Palau
7.30573	134.502	7.30573 134.5025				Palau
7.30573	134.502	7.30573 134.5025				Palau
7.30573	134.502	7.30573 134.5025				Palau
7.30573	134.502	7.30573 134.5025				Palau
7.30573	134.502	7.30573 134.5025				Palau
-5.42119	150.094	-5.421194 150.094336				Kimbe-Bay
-5.42119	150.094	-5.421194 150.094336				Kimbe-Bay
-5.42119	150.094	-5.421194 150.094336				Kimbe-Bay
-5.42119	150.094	-5.421194 150.094336				Kimbe-Bay
-5.42119	150.094	-5.421194 150.094336				Kimbe-Bay
7.30573	134.502	7.30573 134.5025				Palau
7.30573	134.502	7.30573 134.5025				Palau
7.30573	134.502	7.30573 134.5025				Palau
7.30573	134.502	7.30573 134.5025				Palau
-4.71898	119.254	-4.71898 119.254184				Indonesia
-4.71898	119.254	-4.71898 119.254184				Indonesia
-4.71898	119.254	-4.71898 119.254184				Indonesia
-4.71898	119.254	-4.71898 119.254184				Indonesia
-4.71898	119.254	-4.71898 119.254184				Indonesia
-23.1501	113.753	-23.150069 113.752677				Ningaloo-reef
-23.1501	113.753	-23.150069 113.752677				Ningaloo-reef
-23.1501	113.753	-23.150069 113.752677				Ningaloo-reef
26.6518	127.856	26.651819 127.856243				Okinawa
26.6518	127.856	26.651819 127.856243				Okinawa
26.6518	127.856	26.651819 127.856243				Okinawa
26.6518	127.856	26.651819 127.856243				Okinawa
26.6518	127.856	26.651819 127.856243				Okinawa
26.6518	127.856	26.651819 127.856243				Okinawa
-6.1456	39.1244	-6.145603 39.124445				Ningaloo-reef
-6.1456	39.1244	-6.145603 39.124445
-6.1456	39.1244	-6.145603 39.124445
-6.1456	39.1244	-6.145603 39.124445
-6.1456	39.1244	-6.145603 39.124445
-6.1456	39.1244	-6.145603 39.124445
36.7447	15.1182	36.7447 15.1182
36.7447	15.1182	36.7447 15.1182
36.7447	15.1182	36.7447 15.1182
36.7447	15.1182	36.7447 15.1182				Sicily
36.7447	15.1182	36.7447 15.1182				Zanzibar
36.7447	15.1182	36.7447 15.1182				Zanzibar
36.7447	15.1182	36.7447 15.1182				Mauritius
36.7447	15.1182	36.7447 15.1182				Mauritius
36.7447	15.1182	36.7447 15.1182				Mauritius
36.7447	15.1182	36.7447 15.1182				Zanzibar
-31.5196	159.056	-31.519596 159.056196				Zanzibar
-31.5196	159.056	-31.519596 159.056196				Zanzibar
1.92499	73.3997	1.924992 73.399658				Zanzibar
1.92499	73.3997	1.924992 73.399658				Zanzibar
1.92499	73.3997	1.924992 73.399658				Zanzibar
1.92499	73.3997	1.924992 73.399658				Zanzibar
1.92499	73.3997	1.924992 73.399658				Sicily
1.92499	73.3997	1.924992 73.399658				Sicily
1.92499	73.3997	1.924992 73.399658				Sicily
1.92499	73.3997	1.924992 73.399658				Sicily
21.6414	-157.918	21.641442 -157.917909				Sicily
						Sicily
						Sicily
						Sicily
						Sicily
						Sicily
						Lord-Howe-Island
						Lord-Howe-Island
						Maldives
						Maldives
						Maldives
						Maldives
						Maldives
						Maldives
						Maldives
						Maldives
						O'ahu
