# Supplementary material for: High dispersal capacity and biogeographic breaks shape the genetic diversity of a globally distributed reef‐dwelling calcifier
Source: Ecol Evol. 2020 May 14;10(12):5976–89. doi: 10.1002/ece3.6335 (PMC7319125; doi:10.1002/ece3.6335)
Supplement: Supplementary file 3 — Appendix S2 [file ECE3-10-5976-s003.xlsx]

## Sheet: Results table
						Kolmogorov-Smirnov test		Mann-Whitney test
Comparison Level	Couple	Groupe A	Group B	Nb. of intra-type distances	Nb. of inter-type distances	p	p(permutation)	p	p(permutation)
Lineage	I vs II	I	II	1932	2280	0	0.0001	0	0.0001
Lineage	I vs III	I	III	435	30	4.9469e-20	0.0001	4.0913e-26	0.0001
Lineage	I vs IV	I	IV	436	60	3.2612e-36	0.0001	5.8761e-48	0.0001
Lineage	II vs III	II	III	1497	76	4.4171e-49	0.0001	3.1505e-65	0.0001
Lineage	II vs IV	II	IV	1498	152	5.6283e-92	0.0001	6.0728e-123	0.0001
Lineage	III vs IV	III	IV	1	2
Genotype	IIa vs IIb	IIa	IIb	1406	424	2.4929e-214	0.0001	2.8018e-283	0.0001
Genotype	IIa vs IIc	IIa	IIc	1469	742	3.522e-163	0.0001	7.8737e-163	0.0001
Genotype	IIa vs IId	IIa	IId	1378	53	0.00035367	0.0002	2.5971e-05	0.0003
Genotype	IIb vs IIc	IIb	IIc	119	112	2.3052e-39	0.0001	2.4879e-52	0.0001
Genotype	IIb vs IId	IIb	IId	28	8	2.2086e-05	0.0001	1.4521e-06	0.0001
Genotype	IIc vs IId	IIc	IId	91	14	0.59431	0.5981	0.11316	0.1109
Basegroup	Ia vs Ia	Ia	Ia	51	384	0.28493	0.2886	0.40912	0.3927
Basegroup	IIa vs IIa	IIa	IIa	228	1150	0.57218	0.5719	0.31575	0.3047
Basegroup	IIb vs IIb	IIb	IIb	28	0
Basegroup	IIc vs IIc	IIc	IIc	14	77	0.17782	0.1821	0.10518	0.1118
Basegroup	IId vs IId	IId	IId	0	0
Basegroup	IIIa vs IIIa	IIIa	IIIa	0	0
Basegroup	Iva vs Iva	Iva	Iva	1	0

## Sheet: Raw data
Lineage										Genotype																					BASEGROUP
Inter Lineage						Intra + Inter				Inter Genotype						Intra + Inter						INTER							INTRA
I vs II	I vs III	I vs IV	II vs III	II vs IV	III vs IV	I	II	III	IV	Iia vs Iib	Iia vs Iic	Iia vs Iid	Iib vs Iic	Iib vs Iid	Iic vs Iid	Iia+Iib	Iia+Iic	Iia+Iid	Iib+Iic	Iib+Iid	Iic+Iid	Ia	Iia	Iib	Iic	Iid	IIIa	Iva	Ia	Iia	Iib	Iic	Iid	IIIa	Iva
0.724662	1.117855	0.639322	1.398354	0.919821	1.034390	0.120920	0.016509		0.098033	0.505186	0.314102	0.137490	0.763580	0.598034	0.406950	0.016509	0.016509	0.016509	0.063008	0.063008	0.062195	0.045499	0.163831		0.040281				0.120920	0.016509	0.063008	0.062195
0.724619	1.187243	0.604192	1.414863	0.936330	0.999260	0.040265	0.011028			0.568187	0.285591	0.137447	0.826582	0.661035	0.378439	0.011028	0.011028	0.011028	0.051359	0.051359	0.139447	0.172860	0.180340		0.426526				0.040265	0.011028	0.051359	0.139447
0.751115	1.120062	0.708710	1.409382	0.930848		0.362018	0.235134			0.556539	0.362843	0.249822	0.814933	0.649386	0.455691	0.235134	0.235134	0.235134	0.011291	0.011291	0.110935	0.000000	0.174859		0.021915				0.362018	0.235134	0.011291	0.110935
0.739307	1.175957	0.641529	1.436287	0.957754		0.391414	0.364641			0.516471	0.215507	0.247744	0.774865	0.609318	0.366670	0.364641	0.364641	0.364641	0.069170	0.069170	0.386246	0.067385	0.127010		0.099167				0.391414	0.364641	0.069170	0.386246
0.727147	1.205353	0.673580	1.565794	1.087261		0.137864	0.235243			0.574349	0.186996	0.246204	0.832744	0.667197	0.105079	0.235243	0.235243	0.235243	0.132120	0.132120	0.321484	0.067385	0.256517		0.398015				0.137864	0.235243	0.132120	0.321484
0.743423	1.295498	0.606399	1.348230	0.869697		0.045499	0.147077			0.637300	0.264248	0.136411	0.895694	0.730147	0.241810	0.147077	0.147077	0.147077	0.104824	0.104824	0.322454	0.298597	0.127120		0.475267				0.045499	0.147077	0.104824	0.322454
0.757341	1.072357	0.697424	1.365188	0.886655		0.032395	0.164035			0.610004	0.385514	0.131990	0.868398	0.702851	0.154819	0.164035	0.164035	0.164035	0.087770	0.087770	0.011201	0.169264	0.027889		0.563256				0.032395	0.164035	0.087770	0.011201
0.796053	1.210220	0.726820	1.394904	0.916370		0.032395	0.193750			0.592949	0.357004	0.103322	0.851344	0.685797	0.155789	0.193750	0.193750	0.193750	0.011650	0.011650	0.021832	0.066585	0.044847		0.486624				0.032395	0.193750	0.011650	0.021832
0.801546	1.117855	0.816965	1.348219	0.869686		0.253100	0.147066			0.505143	0.273822	0.068849	0.735070		0.378389	0.147066	0.147066	0.147066	0.051718	0.051718	0.414320	0.078137	0.074561		0.487594				0.253100	0.147066	0.051718	0.414320
0.841928	1.104750	0.662294	1.353782	0.875249		0.123766	0.152629			0.568144	0.157066	0.248565	0.798071		0.366638	0.152629	0.152629	0.152629	0.109596	0.109596	0.522819	0.040245	0.016766		0.534745				0.123766	0.152629	0.109596	0.522819
0.801467	1.104750	0.691690	1.359359	0.880825		0.172860	0.158205			0.556495	0.175227	0.287233	0.786422		0.121434	0.158205	0.158205	0.158205	0.172547	0.172547	0.402569	0.114891	0.022328		0.458113				0.172860	0.158205	0.172547	0.402569
0.919462	1.290179	0.781835	1.376171	0.897638		0.159756	0.175018			0.516428	0.269398	0.230969	0.746354		0.229933	0.175018	0.175018	0.175018	0.145251	0.145251	0.511068	0.120641	0.027904		0.459083				0.159756	0.175018	0.145251	0.511068
0.925004	1.160846	0.593824	1.364941	0.884691		0.159756	0.005483			0.574306	0.345235	0.074999	0.804233		0.372770	0.005483	0.005483	0.005483	0.128197	0.128197	0.123796	0.221560	0.011188		0.611997				0.159756	0.005483	0.128197	0.123796
0.922604	1.187101	0.731687	1.379629	0.901200		0.390962	0.251643			0.637257	0.239544	0.150506	0.867183		0.444202	0.251643	0.251643	0.251643	0.040069	0.040069	0.093777	0.293091	0.163788		0.535365				0.390962	0.251643	0.040069	0.093777
0.790548	1.203663	0.639322	1.367470	0.895718		0.261629	0.381150			0.609961	0.293796	0.256679	0.839887			0.381150	0.381150	0.381150	0.097947	0.097947	0.040281	0.183004	0.180297		0.536335				0.261629	0.381150	0.097947
0.801576	1.127991	0.626217	1.383746	0.922624		0.067385	0.251753			0.592906	0.217164	0.273188	0.822833			0.251753	0.251753	0.251753	0.160898	0.160898	0.426526	0.066777	0.174816		0.522976				0.067385	0.251753	0.160898
0.730690	1.103950	0.626217	1.397664	1.052131		0.067385	0.163586			0.606453	0.218134	0.267706	0.812321			0.163586	0.163586	0.163586	0.133602	0.133602	0.021915	0.145084	0.126967		0.446344				0.067385	0.163586	0.133602
0.749037	1.039724	0.811646	1.436375	0.834567		0.298597	0.180544			0.669454	0.293753	0.219858	0.875323			0.180544	0.180544	0.180544	0.116548	0.116548	0.099167	0.156488	0.256474		0.447314				0.298597	0.180544	0.116548
0.747557	1.077610	0.682313	1.441868	0.851525		0.169264	0.210259			0.657805	0.217121	0.349365	0.863674			0.210259	0.210259	0.210259	0.057879	0.057879	0.398015	0.066889	0.027846		0.174023				0.169264	0.210259	0.057879
0.712519	1.152256	0.558694	1.482250	0.881240		0.000000	0.163575			0.617737	0.218091	0.219967	0.823606			0.163575	0.163575	0.163575	0.120830	0.120830	0.475267	0.082312	0.044804		0.184754				0.000000	0.163575	0.120830
0.719161	1.158006	0.696557	1.441789	0.834556		0.285493	0.169138			0.675616	0.406128	0.120736	0.881484			0.169138	0.169138	0.169138	0.093534	0.093534	0.563256	0.056056	0.074518		0.185723				0.285493	0.169138	0.093534
0.748128	1.258924	0.604192	1.559785	0.840119		0.156160	0.174714			0.738566	0.329496	0.137695	0.944435			0.174714	0.174714	0.174714	0.076479	0.076479	0.486624	0.149884	0.016723		0.062145				0.156160	0.174714	0.076479
0.759292	1.284672	0.591087	1.565326	0.845695		0.285493	0.191527			0.711270	0.330466	0.167408	0.917139			0.191527	0.191527	0.191527	0.097513	0.097513	0.487594	0.082703	0.011161		0.050394				0.285493	0.191527	0.097513
0.721682	1.174586	0.591087	1.562927	0.862508		0.156160	0.246162			0.694216	0.404050	0.120725	0.900085			0.246162	0.246162	0.246162	0.070217	0.070217	0.534745	0.138598	0.005584		0.442881				0.156160	0.246162	0.070217
0.734052	1.104142	0.776516	1.430871	0.901096		0.257636	0.375669			0.594644	0.327418	0.126287	0.723301			0.375669	0.375669	0.375669	0.053162	0.053162	0.458113	0.167994	0.044674		0.551380				0.257636	0.375669	0.053162
0.722563	1.182448	0.647183	1.441898	0.888937		0.049720	0.246271			0.657646	0.328388	0.131864	0.786302			0.246271	0.246271	0.246271	0.061406	0.061406	0.459083	0.303916	0.190344		0.022414				0.049720	0.246271	0.061406
0.758032	1.148070	0.708568	1.371012	0.905213		0.159878	0.158104			0.645997	0.402510	0.148676	0.774653			0.158104	0.158104	0.158104	0.044351	0.044351	0.611997	0.114887	0.206853		0.021882				0.159878	0.158104	0.044351
0.795964	1.104253	0.725129	1.389359	0.919131		0.176439	0.175062			0.605929	0.325878	0.238014	0.734585			0.175062	0.175062	0.175062	0.017055	0.017055	0.535365	0.047707	0.201371		0.414370				0.176439	0.175062	0.017055
0.713540	1.119671	0.649458	1.387879	0.957842		0.037893	0.204778			0.726758	0.326848	0.225854	0.792464			0.204778	0.204778	0.204778	0.062195		0.536335	0.033718	0.228277		0.522869				0.037893	0.204778
0.713477	1.093421	0.673438	1.352841	0.963335		0.112539	0.158094			0.682408	0.292717	0.242130	0.855414			0.158094	0.158094	0.158094	0.139447		0.522976	0.143897	0.357784		0.110885				0.112539	0.158094
0.724719		0.689999	1.359483	1.003717		0.118288	0.163656			0.582485	0.216085	0.255989	0.828119			0.163656	0.163656	0.163656	0.110935		0.446344	0.149884	0.228387		0.089054				0.118288	0.163656
0.749858		0.614328	1.388450	0.963256		0.219207	0.169233			0.645487	0.217055	0.219946	0.811064			0.169233	0.169233	0.169233	0.386246		0.447314	0.136779	0.140220		0.491622				0.219207	0.169233
0.788526		0.561190	1.399614	1.081252		0.244955	0.186045			0.633838	0.288296	0.225439	0.617610			0.186045	0.186045	0.186045	0.321484		0.174023	0.136779	0.157178		0.600120				0.244955	0.186045
0.807076		0.599077	1.362005	1.086793		0.134869	0.129508			0.593770	0.211664	0.265821	0.680611			0.129508	0.129508	0.129508	0.322454		0.184754	0.367986	0.186893		0.021865				0.134869	0.129508
0.742511		0.673723	1.374374	1.084394		0.074647	0.010945			0.714599	0.212634	0.225360	0.668962			0.010945	0.010945	0.010945	0.011201		0.185723	0.238652	0.140209		0.010114				0.074647	0.010945
0.818019		0.679473	1.362886	0.952337		0.080397	0.110256			0.670248	0.259628	0.343355	0.628894			0.110256	0.110256	0.110256	0.021832		0.062145	0.082703	0.145772		0.402601				0.080397	0.110256
0.902594		0.780391	1.398354	0.963365		0.181315	0.127214			0.598761	0.182996	0.348897	0.686773			0.127214	0.127214	0.127214	0.414320		0.050394	0.069599	0.151348		0.511100				0.181315	0.127214
0.707192		0.806139	1.436286	0.892479		0.252846	0.156929			0.661763	0.183966	0.346497	0.749723			0.156929	0.156929	0.156929	0.522819		0.442881	0.069599	0.168161		0.397965				0.252846	0.156929
0.764683		0.696053	1.353863	0.865966		0.142760	0.110245			0.650114	0.225155	0.214441	0.722428			0.110245	0.110245	0.110245	0.402569		0.551380	0.300805	0.188265		0.386214				0.142760	0.110245
0.707897		0.526060	1.353800	0.853806		0.005750	0.115808			0.610046	0.148523	0.225469	0.705373			0.115808	0.115808	0.115808	0.511068		0.022414	0.171472	0.204775		0.053648				0.005750	0.115808
1.174141		0.563947	1.365041	0.870082		0.106669	0.121384			0.730875	0.149493	0.143519	0.754340			0.121384	0.121384	0.121384	0.123796		0.021882	0.135979	0.199293		0.162146				0.106669	0.121384
1.237142		0.638593	1.390180	0.884000		0.327492	0.138197			0.686524	0.404872	0.220389	0.677708			0.138197	0.138197	0.138197	0.093777		0.414370	0.068798	0.226199		0.534695				0.327492	0.138197
1.225493		0.644342	1.428848	0.922712		0.217406	0.140452			0.612619	0.328239	0.232759	0.678678			0.140452	0.140452	0.140452	0.040281		0.522869	0.136170	0.355706		0.458063				0.217406	0.140452
1.185425		0.745261	1.447398	0.928205		0.100920	0.239763			0.675621	0.329209	0.221270	0.817341			0.239763	0.239763	0.239763	0.426526		0.110885	0.214477	0.138142		0.459033				0.100920	0.239763
1.243304		0.771009	1.382834	0.968587		0.333242	0.256721			0.663972	0.443540	0.256679	0.740709			0.256721	0.256721	0.256721	0.021915		0.089054	0.068990	0.155100		0.522944				0.333242	0.256721
1.306254		0.660923	1.458341	0.928126		0.223155	0.286436			0.623904	0.366907	0.219857	0.741679			0.286436	0.286436	0.286436	0.099167		0.491622	0.147297	0.184815		0.446312				0.223155	0.286436
1.278959		0.625417	1.542916	1.046121		0.434160	0.239752			0.681782	0.367877	0.126367	0.805692			0.239752	0.239752	0.239752	0.398015		0.600120	0.225876	0.138131		0.447282				0.434160	0.239752
1.261904		0.590287	1.347514	1.051663		0.324074	0.245315			0.744733	0.387275	0.126305	0.729060			0.245315	0.245315	0.245315	0.475267		0.021865	0.158696	0.143693		0.135672				0.324074	0.245315
0.908243		0.625608	1.405005	1.049263		0.265870	0.250891			0.717437	0.310643	0.137546	0.730030			0.250891	0.250891	0.250891	0.563256		0.010114	0.136282	0.149270		0.201109				0.265870	0.250891
0.879732		0.703915	1.348219	0.917207		0.109468	0.267704			0.700383	0.311613	0.326487	0.765624			0.267704	0.267704	0.267704	0.486624		0.402601	0.069102	0.166082		0.202078				0.109468	0.267704
0.956984		0.590478	1.814463	0.928235		0.057878	0.110365			0.394591	0.231305	0.131084	0.688992			0.110365	0.110365	0.110365	0.487594		0.511100	0.120529	0.039666		0.021897				0.057878	0.110365
0.867963		0.668785	1.877464	0.857349		0.045499	0.127324			0.457593	0.306812	0.097171	0.689962			0.127324	0.127324	0.127324	0.534745		0.397965	0.125450	0.056176		0.309607					0.127324
0.837086		0.669536	1.865815	0.910826		0.172860	0.157039			0.445944	0.154673	0.120725	0.823503			0.157039	0.157039	0.157039	0.458113		0.386214	0.033273	0.050694		0.310577					0.157039
0.973816		0.634406	1.825747	0.909346		0.000000	0.110355			0.405876	0.230180		0.746871			0.110355	0.110355	0.110355	0.459083		0.053648	0.058269	0.224659		0.056526					0.110355
0.897184		0.625720	1.883626	0.874308		0.067385	0.115917			0.526705	0.155643		0.747841			0.115917	0.115917	0.115917	0.611997		0.162146	0.103601	0.354166		0.127958					0.115917
0.898154		0.590590	1.946577	0.880950		0.067385	0.121494			0.482355	0.231150		0.886454			0.121494	0.121494	0.121494	0.535365		0.534695	0.132997	0.136602		0.016795					0.121494
0.879682		0.641138	1.919281	0.909917		0.298597	0.138306			0.434973	0.412985		0.809821			0.138306	0.138306	0.138306	0.536335		0.458063	0.258418	0.153560		0.099447					0.138306
0.867931		0.614888	1.902226	0.921081		0.169264	0.016959			0.497974	0.336353		0.810791			0.016959	0.016959	0.016959	0.522976		0.459033	0.045132	0.183275		0.105266					0.016959
0.853441		0.606008	1.614139	0.875696		0.066585	0.057808			0.486326	0.337323		0.859158			0.057808	0.057808	0.057808	0.446344		0.522944	0.138598	0.136591		0.042139					0.057808
0.961940		0.579758	1.537506	0.874216		0.078137	0.011124			0.446258	0.429494		0.782526			0.011124	0.011124	0.011124	0.447314		0.446312	0.125493	0.142154		0.016246					0.011124
0.874062			1.538476	0.839178		0.040245	0.016686			0.567087	0.352862		0.783495			0.016686	0.016686	0.016686	0.174023		0.447282	0.125493	0.147730		0.087678					0.016686
0.945495			1.520004	0.845820		0.114891	0.022263			0.522736	0.353832		0.842103			0.022263	0.022263	0.022263	0.184754		0.135672	0.356700	0.164543		0.392346					0.022263
0.817510			1.508253	0.874787		0.120641	0.039075			0.383679	0.424013		0.765471			0.039075	0.039075	0.039075	0.185723		0.201109	0.227367	0.151688		0.463778					0.039075
0.758032			1.493763	0.885951		0.221560	0.074766			0.446681	0.347380		0.766441			0.074766	0.074766	0.074766	0.062145		0.202078	0.051828	0.158330		0.529076					0.074766
0.774541			1.602262	0.883472		0.293091	0.028082			0.435032	0.348350		0.735019			0.028082	0.028082	0.028082	0.050394		0.021897	0.396281	0.187296		0.452444					0.028082
0.769059			1.514385	0.895841		0.183004	0.033644			0.394964	0.376164		0.798021			0.033644	0.033644	0.033644	0.442881		0.309607	0.167994	0.198461		0.453414					0.033644
0.795965			1.585817	0.884353		0.066777	0.039221			0.515793	0.299532		0.786372			0.039221	0.039221	0.039221	0.551380		0.310577	0.154889	0.168197		0.600509					0.039221
0.925472			1.457832	0.919821		0.145084	0.056033			0.471443	0.300502		0.746304			0.056033	0.056033	0.056033	0.022414		0.056526	0.154889	0.174839		0.523876					0.056033
0.796075			1.364985	0.957753		0.156488	0.057796			0.390516	0.505671		0.804182			0.057796	0.057796	0.057796	0.021882		0.127958	0.386096	0.203806		0.524846					0.057796
0.707908			1.391437	0.875329		0.066889	0.063359			0.396058	0.429039		0.867133			0.063359	0.063359	0.063359	0.414370		0.016795	0.256762	0.214970		0.016744					0.063359
0.724866			1.548565	0.875267		0.082312	0.068935			0.413191	0.430009		0.839837			0.068935	0.068935	0.068935	0.522869		0.099447	0.303916	0.162715		0.016213					0.068935
0.754581			1.520054	0.886508		0.056056	0.085748			0.383594	0.376274		0.822783			0.085748	0.085748	0.085748	0.110885		0.105266	0.290812	0.169358		0.408701					0.085748
0.707897			1.597306	0.848341		0.149884	0.005564			0.511214	0.299642		0.723268			0.005564	0.005564	0.005564	0.089054		0.042139	0.290812	0.198324		0.517199					0.005564
0.713460			1.508285	0.860711		0.082703	0.011140			0.453517	0.300611		0.786270			0.011140	0.011140	0.011140	0.491622		0.016246	0.026317	0.209489		0.099396					0.011140
0.719036			1.477408	0.849222		0.138598	0.027952			0.459059	0.277043		0.774621			0.027952	0.027952	0.027952	0.600120		0.087678	0.262955	0.114867		0.077566					0.027952
0.735849			1.436397	0.884691		0.167994	0.005578			0.476193	0.200411		0.734553			0.005578	0.005578	0.005578	0.021865		0.392346	0.124693	0.121509		0.480133					0.005578
0.794050				0.922623		0.303916	0.033514			0.446596	0.201380		0.792431			0.033514	0.033514	0.033514	0.010114		0.463778	0.154089	0.150476		0.588632					0.033514
0.726870				0.840199		0.114887	0.039091			0.574215	0.294001		0.855382			0.039091	0.039091	0.039091	0.402601		0.529076	0.290011	0.161640							0.039091
0.794007				0.840137		0.047707	0.022603			0.441868	0.217369		0.828086			0.022603	0.022603	0.022603	0.511100		0.452444	0.165636	0.244374							0.022603
0.726827				0.851378		0.033718	0.038879			0.447410	0.218339		0.811032			0.038879	0.038879	0.038879	0.397965		0.453414	0.098354	0.251016							0.038879
0.820503				0.911647		0.143897	0.177845			0.464544	0.323714		0.633965			0.177845	0.177845	0.177845	0.386214		0.600509	0.172999	0.279983							0.177845
0.753322				0.950315		0.149884	0.216556			0.434947	0.277031		0.742463			0.216556	0.216556	0.216556	0.053648		0.523876	0.178749	0.291147							0.216556
0.818425				0.968865		0.136779	0.222050			0.562566	0.282594		0.696966			0.222050	0.222050	0.222050	0.162146		0.524846	0.279667	0.026809							0.222050
0.816945				0.904301		0.136779	0.262432			0.401800	0.288170		0.805465			0.262432	0.262432	0.262432	0.534695		0.016744	0.351193	0.043767							0.262432
0.781907				0.979808		0.367986	0.221971			0.407342	0.304983		0.685317			0.221971	0.221971	0.221971	0.458063		0.016213	0.241107	0.073482							0.221971
0.788549				0.876517		0.238652	0.339966			0.424476	0.247082		0.793816			0.339966	0.339966	0.339966	0.459033		0.408701	0.127749	0.026798							0.339966
0.817516				0.915185		0.082703	0.345508			0.394879	0.200399		0.645249			0.345508	0.345508	0.345508	0.522944		0.517199	0.202395	0.032361							0.345508
0.828680				0.933735		0.069599	0.343108			0.522498	0.205961		0.753748			0.343108	0.343108	0.343108	0.446312		0.099396	0.208145	0.037937							0.343108
0.751244				0.869170		0.069599	0.211052			0.522630	0.211538		0.703128			0.211052	0.211052	0.211052	0.447282		0.077566	0.309063	0.054750							0.211052
0.749765				0.944678		0.300805	0.222080			0.528171	0.228350		0.811626			0.222080	0.222080	0.222080	0.135672		0.480133	0.380589	0.011255							0.222080
0.714726				1.064383		0.171472	0.151194			0.545305	0.248052		0.766079			0.151194	0.151194	0.151194	0.201109		0.588632	0.270502	0.028213							0.151194
0.721369				0.868981		0.135979	0.016277			0.515708	0.201369		0.874577			0.016277	0.016277	0.016277	0.202078			0.276695	0.069061							0.016277
0.750335				0.926472		0.068798	0.165686			0.643328	0.206931		0.738783			0.165686	0.165686	0.165686	0.021897			0.124885	0.022377							0.165686
0.761500				0.869686		0.136170	0.204397			0.478279	0.212508		0.847281			0.204397	0.204397	0.204397	0.309607			0.203191	0.027940							0.204397
0.819246				1.029253		0.214477	0.209891			0.483821	0.229320		0.721728			0.209891	0.209891	0.209891	0.310577			0.154280	0.033516							0.209891
0.857914				0.833851		0.068990	0.250272			0.500955	0.285541		0.830227			0.250272	0.250272	0.250272	0.056526			0.232587	0.050329							0.250272
0.876464				0.891342		0.147297	0.209812			0.471358	0.273790		0.729400			0.209812	0.209812	0.209812	0.127958			0.290203	0.051354							0.209812
0.811900				0.834556		0.225876	0.327807			0.598977	0.173421		0.792402			0.327807	0.327807	0.327807	0.016795			0.368510	0.062519							0.327807
0.887407				1.335930		0.158696	0.333349			0.604374	0.281920		0.780753			0.333349	0.333349	0.333349	0.099447			0.214590	0.068312							0.333349
0.752066				1.398931		0.136282	0.330949			0.667376	0.285498		0.740685			0.330949	0.330949	0.330949	0.105266			0.243986	0.079477							0.330949
0.790734				1.387282		0.069102	0.198893			0.655727	0.273747		0.798563			0.198893	0.198893	0.198893	0.042139			0.250179	0.098026							0.198893
0.809284				1.347214		0.120529	0.209920			0.615659	0.173378		0.861514			0.209920	0.209920	0.209920	0.016246			0.124996	0.051342							0.209920
0.744719				1.405093		0.125450	0.139035			0.673537	0.281877		0.834218			0.139035	0.139035	0.139035	0.087678			0.154392	0.056905							0.139035
0.820226				1.468043		0.033273	0.181962			0.736488	0.186946		0.817164			0.181962	0.181962	0.181962	0.392346			0.290315	0.062482							0.181962
0.977631				1.440748		0.058269	0.220673			0.709192	0.175195		0.800833			0.220673	0.220673	0.220673	0.463778			0.109244	0.079294							0.220673
0.949120				1.423693		0.103601	0.226167			0.692138	0.285753		0.863834			0.226167	0.226167	0.226167	0.529076			0.114164	0.109190							0.226167
1.026372				1.300800		0.132997	0.266548			0.602835	0.394252		0.852186			0.266548	0.266548	0.266548	0.452444			0.138640	0.062507							0.266548
0.910450				1.363801		0.258418	0.226088			0.665836	0.153142		0.812118			0.226088	0.226088	0.226088	0.453414			0.143560	0.068070							0.226088
0.881939				1.352152		0.045132	0.344083			0.654187	0.141391		0.869996			0.344083	0.344083	0.344083	0.600509			0.305733	0.073646							0.344083
0.959191				1.312084		0.138598	0.349625			0.614119	0.283675		0.932947			0.349625	0.349625	0.349625	0.523876			0.279482	0.090459							0.349625
0.937351				1.369963		0.125493	0.347225			0.671998	0.392174		0.905651			0.347225	0.347225	0.347225	0.524846			0.022155	0.189087							0.347225
0.906474				1.432913		0.125493	0.215169			0.734949	0.308436		0.888596			0.215169	0.215169	0.215169	0.016744			0.109635	0.205596							0.215169
0.870170				1.405618		0.356700	0.226196			0.707653	0.273398					0.226196	0.226196	0.226196	0.016213			0.028849	0.200115							0.226196
0.839294				1.388563		0.227367	0.155311			0.690598	0.280040					0.155311	0.155311	0.155311	0.408701			0.373304	0.227021							0.155311
0.827420				1.135605		0.051828	0.234531			0.493042	0.309006					0.234531	0.234531	0.234531	0.517199			0.139030	0.356528							0.234531
0.843929				1.058973		0.396281	0.240025			0.499685	0.320171					0.240025	0.240025	0.240025	0.099396			0.306124	0.138963							0.240025
0.838447				1.059943		0.167994	0.280407			0.528651	0.296685					0.280407	0.280407	0.280407	0.077566			0.031594	0.155921							0.280407
0.865353				1.100475		0.154889	0.239946			0.539816	0.261647					0.239946	0.239946	0.239946	0.480133			0.158956	0.185637							0.239946
0.994860				1.023843		0.154889	0.357941			0.556044	0.268289					0.357941	0.357941	0.357941	0.588632			0.066585	0.138953							0.357941
0.865463				1.024813		0.386096	0.363483			0.562686	0.297255					0.363483	0.363483	0.363483				0.031579	0.144515							0.363483
0.777296				1.041471		0.256762	0.361083			0.591653	0.308420					0.361083	0.361083	0.361083				0.031579	0.150092							0.361083
0.794254				1.029720		0.303916	0.229027			0.602817	0.282135					0.229027	0.229027	0.229027				0.284693	0.166904							0.229027
0.823969				1.015230		0.290812	0.240054			0.544395	0.390634					0.240054	0.240054	0.240054				0.155360	0.227755							0.240054
0.777285				1.123729		0.290812	0.169169			0.551037	0.172342					0.169169	0.169169	0.169169				0.031786	0.244264							0.169169
0.782848				1.006341		0.026317	0.016505			0.580004	0.280841					0.016505	0.016505	0.016505				0.110093	0.238783							0.016505
0.788424				0.994590		0.262955	0.056887			0.591168	0.167921					0.056887	0.056887	0.056887				0.159147	0.265689							0.056887
0.805237				0.980100		0.124693	0.016426			0.504327	0.276420					0.016426	0.016426	0.016426				0.237454	0.395195							0.016426
0.760239				1.088599		0.154089	0.134421			0.510970	0.139253					0.134421	0.134421	0.134421				0.066777	0.177631							0.134421
0.776749				1.035852		0.290011	0.139963			0.539936	0.247752					0.139963	0.139963	0.139963				0.145084	0.194589							0.139963
0.771267				1.107284		0.165636	0.137564			0.551100	0.104780					0.137564	0.137564	0.137564				0.031770	0.224305							0.137564
0.798173				1.000722		0.098354	0.005507			0.562205	0.213279					0.005507	0.005507	0.005507				0.031770	0.177621							0.005507
0.927680				1.072154		0.172999	0.016535			0.568848	0.175245					0.016535	0.016535	0.016535				0.284884	0.183183							0.016535
0.798282				0.979299		0.178749	0.133126			0.597814	0.163494					0.133126	0.133126	0.133126				0.155551	0.188760							0.133126
0.710115				0.944169		0.279667	0.051670			0.608979	0.284496					0.051670	0.051670	0.051670				0.077698	0.205572							0.051670
0.727074				0.886451		0.351193	0.021918			0.625156	0.392995					0.021918	0.021918	0.021918				0.077698	0.246245							0.021918
0.756789				0.851321		0.241107	0.139913			0.631799	0.107834					0.139913	0.139913	0.139913				0.363191	0.181680							0.139913
0.710105				0.886408		0.127749	0.145455			0.660765	0.096083					0.145455	0.145455	0.145455				0.233858	0.257187							0.145455
0.715667				0.851278		0.202395	0.143055			0.671930	0.323164					0.143055	0.143055	0.143055				0.110990	0.262754							0.143055
0.721244				0.912904		0.208145	0.011000			0.597860	0.431663					0.011000	0.011000	0.011000				0.248853	0.198190							0.011000
0.738056				0.877774		0.309063	0.022027			0.604503	0.367955					0.022027	0.022027	0.022027				0.156488	0.273697							0.022027
0.782765				1.070032		0.380589	0.138619			0.633469	0.303390					0.138619	0.138619	0.138619				0.143384	0.257273							0.138619
0.812160				1.041521		0.270502	0.062299			0.644634	0.378897					0.062299	0.062299	0.062299				0.143384	0.192708							0.062299
0.902305				1.118773		0.276695	0.180295			0.580806	0.356204					0.180295	0.180295	0.180295				0.244860	0.268215							0.180295
0.782722				1.034902		0.124885	0.185837			0.587448	0.291639					0.185837	0.185837	0.185837				0.036651	0.011113							0.185837
0.812117				1.006391		0.203191	0.183437			0.616415	0.367146					0.183437	0.183437	0.183437				0.031898	0.140620							0.183437
0.902262				1.083643		0.154280	0.051382			0.627579	0.266900					0.051382	0.051382	0.051382				0.159259	0.121367							0.051382
0.809217				1.029752		0.232587	0.062409			0.613309	0.375399					0.062409	0.062409	0.062409				0.066889	0.138325							0.062409
0.838613				0.998875		0.290203	0.179001			0.676311	0.110930					0.179001	0.179001	0.179001				0.031882	0.168040							0.179001
0.928758				0.994622		0.368510	0.129001			0.664662	0.186437					0.129001	0.129001	0.129001				0.031882	0.121356							0.129001
0.797409				0.963745		0.214590	0.134543			0.624594	0.219429					0.134543	0.134543	0.134543				0.284996	0.126919							0.134543
0.785250				0.957864		0.243986	0.132143			0.745423	0.294936					0.132143	0.132143	0.132143				0.155663	0.132495							0.132143
0.801526				0.922734		0.250179	0.010921			0.701073	0.318910					0.010921	0.010921	0.010921				0.047316	0.149308							0.010921
0.815444						0.124996	0.021948			0.378176	0.335420					0.021948	0.021948	0.021948				0.021065	0.144860							0.021948
0.859649						0.154392	0.138540			0.441178	0.329938					0.138540	0.138540	0.138540				0.143506	0.220367							0.138540
0.900030						0.290315	0.005543			0.429529	0.356844					0.005543	0.005543	0.005543				0.148427	0.274367							0.005543
0.859569						0.109244	0.158513			0.389461	0.486351					0.158513	0.158513	0.158513				0.082312	0.349874							0.158513
0.977565						0.114164	0.128916			0.510290	0.356953					0.128916	0.128916	0.128916				0.069208	0.045738							0.128916
0.983107						0.138640	0.139944			0.465940	0.268786					0.139944	0.139944	0.139944				0.069208	0.121245							0.139944
0.980707						0.143560	0.256536			0.494064	0.285745					0.256536	0.256536	0.256536				0.300414	0.062696							0.256536
0.848651						0.305733	0.164055			0.494001	0.315460					0.164055	0.164055	0.164055				0.171081	0.138203							0.164055
0.788792						0.279482	0.134458			0.505242	0.268776					0.134458	0.134458	0.134458				0.056056	0.092410							0.134458
0.826805						0.022155	0.145486			0.557066	0.274338					0.145486	0.145486	0.145486				0.021050	0.045726							0.145486
0.814646						0.109635	0.262077			0.557003	0.279915					0.262077	0.262077	0.262077				0.021050	0.051289							0.262077
0.830922						0.028849	0.132058			0.568244	0.296727					0.132058	0.132058	0.132058				0.274164	0.056865							0.132058
0.844840						0.373304	0.143086			0.545417	0.307159					0.143086	0.143086	0.143086				0.144830	0.073678							0.143086
0.889044						0.139030	0.259678			0.545354	0.323669					0.259678	0.259678	0.259678				0.149742	0.167917							0.259678
0.929426						0.306124	0.011028			0.556595	0.318187					0.011028	0.011028	0.011028				0.166303	0.121233							0.011028
0.888965						0.031594	0.127621			0.505349	0.345093					0.127621	0.127621	0.127621				0.090626	0.126796							0.127621
1.006961						0.158956	0.138649			0.505286	0.474600					0.138649	0.138649	0.138649				0.114746	0.132373							0.138649
1.012502						0.066585	0.177791			0.516527	0.345202					0.177791	0.177791	0.177791				0.131307	0.149185							0.177791
1.010103						0.031579	0.142753			0.626178	0.257036					0.142753	0.142753	0.142753				0.055635	0.156974							0.142753
0.878047						0.031579	0.149395			0.626115	0.273994					0.149395	0.149395	0.149395				0.056277	0.033487							0.149395
0.818188						0.284693	0.178361			0.637356	0.303709					0.178361	0.178361	0.178361				0.149742	0.156931							0.178361
0.934985						0.155360	0.189526			0.581827	0.257025					0.189526	0.189526	0.189526				0.136638	0.127077							0.189526
1.100248						0.031786	0.141213			0.581765	0.262587					0.141213	0.141213	0.141213				0.136638	0.145166							0.141213
0.807139						0.110093	0.147855			0.593006	0.268164					0.147855	0.147855	0.147855				0.367844	0.133007							0.147855
0.805659						0.159147	0.176822			0.605196	0.284976					0.176822	0.176822	0.176822				0.238511	0.149283							0.176822
0.770621						0.237454	0.187986			0.668197	0.292610					0.187986	0.187986	0.187986				0.050137	0.163141							0.187986
0.777264						0.066777	0.038062			0.656549	0.401109					0.038062	0.038062	0.038062				0.182997	0.127098							0.038062
0.806230						0.145084	0.067029			0.616481	0.309119					0.067029	0.067029	0.067029				0.166303	0.132592							0.067029
0.817395						0.031770	0.078193			0.674359	0.417618					0.078193	0.078193	0.078193				0.153199	0.172973							0.078193
0.836535						0.031770	0.062608			0.737310	0.303638					0.062608	0.062608	0.062608				0.153199	0.132512							0.062608
0.835055						0.284884	0.073772			0.710014	0.412136					0.073772	0.073772	0.073772				0.384405	0.250508							0.073772
0.800017						0.155551	0.045104			0.692959	0.255789					0.045104	0.045104	0.045104				0.255072	0.256050							0.045104
0.806659						0.077698	0.033229			0.643864	0.364288					0.033229	0.033229	0.033229				0.090626	0.253650							0.033229
0.835626						0.077698	0.021741			0.706865	0.385296					0.021741	0.021741	0.021741				0.023241	0.121594							0.021741
0.846790						0.363191	0.160911			0.695217	0.493795					0.160911	0.160911	0.160911				0.023241	0.132621							0.160911
0.926680						0.233858	0.198844			0.655149	0.255899					0.198844	0.198844	0.198844				0.308734	0.050671							0.198844
0.925200						0.110990	0.116420			0.713027	0.364397					0.116420	0.116420	0.116420				0.179400	0.145123							0.116420
0.890162						0.248853	0.116357			0.775978	0.156668					0.116357	0.116357	0.116357				0.135837	0.132964							0.116357
0.896804						0.156488	0.127598			0.748682	0.265166					0.127598	0.127598	0.127598				0.152399	0.149240							0.127598
0.925771						0.143384	0.022575			0.731627	0.173626					0.022575	0.022575	0.022575				0.054819	0.163098							0.022575
0.936935						0.143384	0.173280			0.389288	0.282125					0.173280	0.173280	0.173280				0.147384	0.127055							0.173280
0.816134						0.244860	0.211213			0.452290	0.203339					0.211213	0.211213	0.211213				0.163945	0.132548							0.211213
0.854066						0.036651	0.128789			0.440641	0.156656					0.128789	0.128789	0.128789				0.088274	0.172930							0.128789
0.771643						0.031898	0.128726			0.400573	0.162218					0.128726	0.128726	0.128726				0.109498	0.132469							0.128726
0.771580						0.159259	0.139968			0.458452	0.167795					0.139968	0.139968	0.139968				0.184144	0.250465							0.139968
0.782821						0.066889	0.161792			0.521402	0.184607					0.161792	0.161792	0.161792				0.189893	0.256007							0.161792
0.845530						0.031882	0.199725			0.494106	0.311838					0.199725	0.199725	0.199725				0.290812	0.253607							0.199725
0.883462						0.031882	0.117301			0.477052	0.265155					0.117301	0.117301	0.117301				0.362337	0.121551							0.117301
0.801039						0.284996	0.117238			0.523035	0.270717					0.117238	0.117238	0.117238				0.252251	0.132578							0.117238
0.800976						0.155663	0.128479			0.598542	0.276294					0.128479	0.128479	0.128479				0.126059	0.050628							0.128479
0.812217						0.047316	0.235133			0.586037	0.293106					0.235133	0.235133	0.235133				0.200705	0.022640							0.235133
0.807961						0.021065	0.152709			0.661544	0.279922					0.152709	0.152709	0.152709				0.206454	0.034412							0.152709
0.846629						0.143506	0.152646			0.574388	0.351355					0.152646	0.152646	0.152646				0.307373	0.050688							0.152646
0.865178						0.148427	0.163888			0.649895	0.279879					0.163888	0.163888	0.163888				0.378898	0.189653							0.163888
0.800614						0.082312	0.115888			0.534320	0.351312					0.115888	0.115888	0.115888				0.268812	0.228365							0.115888
0.876121						0.069208	0.115825			0.609827	0.181327					0.115825	0.115825	0.115825				0.050382	0.233858							0.115825
0.837356						0.069208	0.127066			0.592198	0.252759					0.127066	0.127066	0.127066				0.024807	0.274240							0.127066
0.876024						0.300414	0.022336			0.667705	0.147523					0.022336	0.022336	0.022336				0.030556	0.233779							0.022336
0.894574						0.171081	0.033577			0.655149	0.218955					0.033577	0.033577	0.033577				0.131475	0.351774							0.033577
0.830010						0.056056	0.011242			0.730656	0.302817					0.011242	0.011242	0.011242				0.303227	0.357316							0.011242
0.905517						0.021050	0.084090			0.627853	0.267778					0.084090	0.084090	0.084090				0.193140	0.354917							0.084090
0.927501						0.021050	0.238131			0.703360	0.274421					0.238131	0.238131	0.238131				0.136029	0.222860							0.238131
0.966169						0.274164	0.173567			0.610798	0.303387					0.173567	0.173567	0.173567				0.214336	0.233888							0.173567
0.984719						0.144830	0.249074			0.686306	0.314552					0.249074	0.249074	0.249074				0.152590	0.163002							0.249074
0.920154						0.149742	0.276799			0.373647	0.374249					0.276799	0.276799	0.276799				0.230897	0.044493							0.276799
0.995662						0.166303	0.212235			0.487715	0.339211					0.212235	0.212235	0.212235				0.055011	0.168061							0.212235
0.960696						0.090626	0.287742			0.545207	0.345854					0.287742	0.287742	0.287742				0.054999	0.133023							0.287742
0.765294						0.114746	0.155970			0.488421	0.374820					0.155970	0.155970	0.155970				0.225735	0.139665							0.155970
0.765999						0.131307	0.231478			0.436649	0.385985					0.231478	0.231478	0.231478				0.242296	0.168631							0.231478
0.990092						0.055635	0.075507			0.550717	0.169626					0.075507	0.075507	0.075507				0.166624	0.179796							0.075507
0.794690						0.056277	0.216168			0.608208	0.241059					0.216168	0.216168	0.216168				0.136141	0.021890							0.216168
0.852181						0.149742	0.273660			0.551422	0.102215					0.273660	0.273660	0.273660				0.152702	0.155902							0.273660
0.795395						0.136638	0.216874			0.425000	0.173648					0.216874	0.216874	0.216874				0.055123	0.120863							0.216874
1.301406						0.136638	0.078257			0.539068	0.362336					0.078257	0.078257	0.078257				0.120388	0.127506							0.078257
1.337061						0.367844	0.021471			0.596560	0.297771					0.021471	0.021471	0.021471				0.125308	0.156472							0.021471
1.330802						0.238511	0.067898			0.539773	0.373278					0.067898	0.067898	0.067898				0.136949	0.167637							0.067898
1.366457						0.050137	0.063008			0.384932	0.433768					0.063008	0.062195	0.163831				0.141870	0.016883
1.420947						0.182997	0.051359			0.499000	0.369204					0.051359	0.139447	0.180340				0.092448	0.187575
1.456602						0.166303	0.011291			0.556492	0.444711					0.011291	0.110935	0.174859				0.044290	0.226286
0.966345						0.153199	0.069170			0.499705	0.313291					0.069170	0.386246	0.127010				0.033300	0.231780
0.937834						0.153199	0.132120			0.505761	0.329801					0.132120	0.321484	0.256517				0.120779	0.272162
1.015086						0.384405	0.104824			0.619829	0.324319					0.104824	0.322454	0.127120				0.027159	0.231701
0.995741						0.255072	0.087770			0.677321	0.351225					0.087770	0.011201	0.027889				0.160020	0.349696
0.967230						0.090626	0.011650			0.620534	0.480732					0.011650	0.021832	0.044847				0.137340	0.355238
1.044482						0.023241	0.051718			0.461410	0.351334					0.051718	0.414320	0.074561				0.092839	0.352838
1.085886						0.023241	0.109596			0.575478	0.263167					0.109596	0.522819	0.016766				0.022015	0.220782
1.057375						0.308734	0.172547			0.632970	0.280126					0.172547	0.402569	0.022328				0.051410	0.231810
1.134627						0.179400	0.145251			0.576184	0.309841					0.145251	0.511068	0.027904				0.373163	0.160924
0.926065						0.135837	0.128197			0.613309	0.263157					0.128197	0.123796	0.011188				0.038575	0.172178
0.895188						0.152399	0.040069			0.676311	0.268719					0.040069	0.093777	0.163788				0.148734	0.137139
0.955461						0.054819	0.097947			0.664662	0.274296					0.097947	0.163831	0.180297				0.031597	0.143782
0.924584						0.147384	0.160898			0.624594	0.291108					0.160898	0.180340	0.174816				0.389724	0.172748
1.045606						0.163945	0.133602			0.682473	0.384724					0.133602	0.174859	0.126967				0.178130	0.183913
1.014729						0.088274	0.116548			0.745423	0.401233					0.116548	0.127010	0.256474				0.314052	0.038976
1.031919						0.109498	0.057879			0.718127	0.395752					0.057879	0.256517	0.027846				0.032640	0.224747
0.955287						0.184144	0.120830			0.701073	0.422657					0.120830	0.127120	0.044804				0.170502	0.230240
0.956256						0.189893	0.093534			0.629819	0.552164					0.093534	0.027889	0.074518				0.078137	0.270622
1.061314						0.290812	0.076479			0.692820	0.422767					0.076479	0.044847	0.016723				0.065033	0.230161
0.984682						0.362337	0.097513			0.681171	0.334600					0.097513	0.074561	0.011161				0.065033	0.348157
0.985652						0.252251	0.070217			0.641103	0.351558					0.070217	0.016766	0.005584				0.250462	0.353698
1.151459						0.126059	0.053162			0.698982	0.381274					0.053162	0.022328	0.044674				0.121129	0.351299
1.074827						0.200705	0.061406			0.761933	0.334589					0.061406	0.027904	0.190344				0.005255	0.219243
1.075797						0.206454	0.044351			0.734637	0.340152					0.044351	0.011188	0.206853				0.079900	0.230270
0.937784						0.307373	0.017055			0.717582	0.345729					0.017055	0.163788	0.201371				0.085650	0.159384
0.926033						0.378898	0.062195			0.624337	0.362541					0.163831	0.180297	0.228277				0.186569	0.150997
0.911543						0.268812	0.139447			0.687339	0.347472					0.180340	0.174816	0.357784				0.247593	0.157640
1.020042						0.050382	0.110935			0.675690	0.363981					0.174859	0.126967	0.228387				0.137506	0.186606
0.967180						0.024807	0.386246			0.635622	0.358499					0.127010	0.256474	0.140220				0.132616	0.197771
0.955429						0.030556	0.321484			0.693500	0.385405					0.256517	0.027846	0.157178				0.207262	0.114954
0.940939						0.131475	0.322454			0.756451	0.514912					0.127120	0.044804	0.186893				0.213011	0.121597
1.049438						0.303227	0.011201			0.729155	0.297348					0.027889	0.074518	0.140209				0.313930	0.150563
1.057325						0.193140	0.021832			0.712100	0.314306					0.044847	0.016723	0.145772				0.385456	0.161728
1.045574						0.136029	0.414320			0.378176	0.344021					0.074561	0.011161	0.151348				0.275369	0.120448
1.031084						0.214336	0.522819			0.441178	0.297337					0.016766	0.005584	0.168161				0.040245	0.127090
1.139583						0.152590	0.402569			0.429529	0.302899					0.022328	0.044674	0.188265				0.027141	0.156057
0.932165						0.230897	0.511068			0.389461	0.308476					0.027904	0.190344	0.204775				0.027141	0.167221
1.003598						0.055011	0.123796			0.447339	0.325288					0.011188	0.206853	0.199293				0.258353	0.160830
0.961561						0.054999	0.093777			0.510290	0.318961					0.163788	0.201371	0.226199				0.129020	0.167472
1.032994						0.225735	0.163831			0.482994	0.335470					0.180297	0.228277	0.355706				0.114891	0.196439
1.051706						0.242296	0.180340			0.465940	0.329988					0.174816	0.357784	0.138142				0.120641	0.207603
1.123138						0.166624	0.174859			0.416059	0.356894					0.126967	0.228387	0.155100				0.221560	0.120369
0.875612						0.136141	0.127010			0.389121	0.486401					0.256474	0.140220	0.184815				0.293091	0.127011
0.905008						0.152702	0.256517			0.488431	0.268837					0.027846	0.157178	0.138131				0.183004	0.155978
0.995153						0.055123	0.127120			0.505390	0.285795					0.044804	0.186893	0.143693				0.047506	0.167142
0.816134						0.120388	0.027889			0.535105	0.315510					0.074518	0.140209	0.149270				0.053255	0.238364
0.832643						0.125308	0.044847			0.488421	0.268826					0.016723	0.145772	0.166082				0.154174	0.245007
0.827162						0.136949	0.074561			0.493983	0.274389					0.011161	0.151348	0.039666				0.279986	0.273973
0.854068						0.141870	0.016766			0.499560	0.279965					0.005584	0.168161	0.056176				0.169900	0.285138
0.983574						0.092448	0.022328			0.516372	0.296778					0.044674	0.188265	0.050694				0.047506	0.243906
0.854177						0.044290	0.027904			0.479061	0.396212					0.190344	0.204775	0.224659				0.332999	0.250549
0.766010						0.033300	0.011188			0.452122	0.412722					0.206853	0.199293	0.354166				0.203666	0.279515
0.782968						0.120779	0.163788			0.551433	0.407240					0.201371	0.226199	0.136602				0.053255	0.290679
0.812684						0.027159	0.180297			0.568391	0.434146					0.228277	0.355706	0.153560				0.338748	0.241506
0.765999						0.160020	0.174816			0.598106	0.563653					0.357784	0.138142	0.183275				0.209415	0.248149
0.771562						0.137340	0.126967			0.551422	0.434255					0.228387	0.155100	0.136591				0.154174	0.277115
0.777139						0.092839	0.256474			0.556985	0.346088					0.140220	0.184815	0.142154				0.439667	0.288280
0.793951						0.022015	0.027846			0.562561	0.363047					0.157178	0.138131	0.147730				0.310334	0.109450
0.845530						0.051410	0.044804			0.579374	0.392762					0.186893	0.143693	0.164543				0.279986	0.116093
0.862039						0.373163	0.074518			0.467412	0.346078					0.140209	0.149270	0.151688				0.169900	0.145059
0.856557						0.038575	0.016723			0.440473	0.351640					0.145772	0.166082	0.158330				0.015490	0.156224
0.883463						0.148734	0.011161			0.539784	0.357217					0.151348	0.039666	0.187296				0.271376	0.120478
1.012970						0.031597	0.005584			0.556742	0.374029					0.168161	0.056176	0.198461				0.252130	0.127120
0.883573						0.389724	0.044674			0.586457	0.307192					0.188265	0.050694	0.168197				0.063167	0.156086
0.795406						0.178130	0.190344			0.539773	0.323701					0.204775	0.224659	0.174839				0.064233	0.167251
0.812364						0.314052	0.206853			0.545336	0.318219					0.199293	0.354166	0.203806				0.026341	0.049591
0.842079						0.032640	0.201371			0.550912	0.345125					0.226199	0.136602	0.214970				0.079085	0.034038
0.795395						0.170502	0.228277			0.567725	0.474632					0.355706	0.153560	0.162715				0.084834	0.074137
0.800958						0.078137	0.357784			0.427344	0.257068					0.138142	0.183275	0.169358				0.185753	0.085301
0.806534						0.065033	0.228387			0.400405	0.274026					0.155100	0.136591	0.198324				0.279186	0.198932
0.823347						0.065033	0.140220			0.499716	0.303741					0.184815	0.142154	0.209489				0.169099	0.204455
0.935675						0.250462	0.157178			0.516674	0.257057					0.138131	0.147730	0.114867				0.064424	0.216468
0.952184						0.121129	0.186893			0.546390	0.262620					0.143693	0.164543	0.121509				0.142731	0.134044
0.946702						0.005255	0.140209			0.499705	0.268196					0.149270	0.151688	0.150476				0.026532	0.133981
0.973608						0.079900	0.145772			0.505268	0.285009					0.166082	0.158330	0.161640				0.104839	0.145222
1.103115						0.085650	0.151348			0.510845	0.276255					0.039666	0.187296	0.244374				0.079276	0.166376
0.973718						0.186569	0.168161			0.527657	0.292764					0.056176	0.198461	0.251016				0.085026	0.204309
0.885551						0.247593	0.188265			0.485222	0.287283					0.050694	0.168197	0.279983				0.185944	0.121885
0.902509						0.137506	0.204775			0.458284	0.239434					0.224659	0.174839	0.291147				0.279377	0.121822
0.932224						0.132616	0.199293			0.557594	0.368941					0.354166	0.203806	0.026809				0.169291	0.133063
0.885540						0.207262	0.226199			0.574553	0.140313					0.136602	0.214970	0.043767				0.053131	0.182652
0.891103						0.213011	0.355706			0.604268	0.157271					0.153560	0.162715	0.073482				0.058880	0.220585
0.896679						0.313930	0.138142			0.557584	0.186984					0.183275	0.169358	0.026798				0.159799	0.138161
0.913492						0.385456	0.155100			0.563146	0.140301					0.136591	0.198324	0.032361				0.357684	0.138098
0.679164						0.275369	0.184815			0.568723	0.145863					0.142154	0.209489	0.037937				0.247598	0.149339
0.817027						0.040245	0.138131			0.585535	0.151440					0.147730	0.114867	0.054750				0.108352	0.211301
0.724662						0.027141	0.143693			0.548173	0.168252					0.164543	0.121509	0.011255				0.116244	0.216825
0.711558						0.027141	0.149270			0.521235	0.314059					0.151688	0.150476	0.028213				0.190889	0.199813
0.711558						0.258353	0.166082			0.620545	0.285548					0.158330	0.161640	0.069061				0.196639	0.205336
0.896987						0.129020	0.039666			0.637503	0.362800					0.187296	0.244374	0.022377				0.297558	0.235221
0.767653						0.114891	0.056176			0.667219	0.273779					0.198461	0.251016	0.027940				0.239353	0.240745
0.679121						0.120641	0.050694			0.620535	0.157023					0.168197	0.279983	0.033516				0.038205	0.169859
0.816984						0.221560	0.224659			0.626097	0.203699					0.174839	0.291147	0.050329				0.064536	0.010923
0.724619						0.293091	0.354166			0.631674	0.175188					0.203806	0.026809	0.051354				0.026644	0.115976
0.711515						0.183004	0.136602			0.648486	0.252439					0.214970	0.043767	0.062519				0.079388	0.115913
0.711515						0.047506	0.153560			0.520877	0.181096					0.162715	0.073482	0.068312				0.085138	0.127154
0.896944						0.053255	0.183275			0.493939	0.152586					0.169358	0.026798	0.079477				0.186056	0.123498
0.767610						0.154174	0.136591			0.593249	0.229837					0.198324	0.032361	0.098026				0.279489	0.129040
0.705617						0.279986	0.142154			0.610208	0.176088					0.209489	0.037937	0.051342				0.169403	0.016445
0.843480						0.169900	0.147730			0.639923	0.147577					0.114867	0.054750	0.056905				0.079954	0.133037
0.751115						0.047506	0.164543			0.593239	0.224829					0.121509	0.011255	0.062482				0.053704	0.239386
0.738010						0.332999	0.151688			0.598801	0.346781					0.150476	0.028213	0.079294				0.042068	0.239323
0.738010						0.203666	0.158330			0.604378	0.385492					0.161640	0.069061	0.109190				0.116714	0.250564
0.923439						0.053255	0.187296			0.621190	0.390986					0.244374	0.022377	0.062507				0.122463	0.244928
0.794106						0.338748	0.198461			0.503822	0.431368					0.251016	0.027940	0.068070				0.223382	0.244865
0.703539						0.209415	0.168197			0.476884	0.390907					0.279983	0.033516	0.073646				0.294907	0.256106
0.702059						0.154174	0.174839			0.576195	0.508902					0.291147	0.050329	0.090459				0.184821	0.121499
0.667021						0.439667	0.203806			0.593153	0.514444					0.026809	0.051354	0.189087				0.015812	0.121436
0.673663						0.310334	0.214970			0.622868	0.512044					0.043767	0.062519	0.205596				0.068556	0.132677
0.702630						0.279986	0.162715			0.576184	0.379988					0.073482	0.068312	0.200115				0.074305	0.039549
0.713794						0.169900	0.169358			0.581747	0.391016					0.026798	0.079477	0.227021				0.175224	0.039487
0.841402						0.015490	0.198324			0.587323	0.320130					0.032361	0.098026	0.356528				0.268657	0.050728
0.839922						0.271376	0.209489			0.604136	0.318270					0.037937	0.051342	0.138963				0.158570	0.045314
0.804884						0.252130	0.114867			0.663807	0.356982					0.054750	0.056905	0.155921				0.147526	0.083982
0.811526						0.063167	0.121509			0.699462	0.362475					0.011255	0.062482	0.185637				0.080345	0.227580
0.840493						0.064233	0.150476			0.651648	0.402857					0.028213	0.079294	0.138953				0.109639	0.163015
0.851657						0.026341	0.161640			0.687303	0.362396					0.069061	0.109190	0.144515				0.184285	0.238522
0.749037						0.079085	0.244374			0.667924	0.480391					0.022377	0.062507	0.150092				0.190035	0.022712
0.747557						0.084834	0.251016			0.703579	0.485933					0.027940	0.068070	0.166904				0.290953	0.061380
0.712519						0.185753	0.279983			0.389100	0.483534					0.033516	0.073646	0.227755				0.362479	0.215421
0.719161						0.279186	0.291147			0.452101	0.351477					0.050329	0.090459	0.244264				0.252392	0.150856
0.748128						0.169099	0.026809			0.440452	0.362505					0.051354	0.189087	0.238783				0.042459	0.226363
0.759292						0.064424	0.043767			0.400384	0.291619					0.062519	0.205596	0.265689				0.117105	0.038987
0.735932						0.142731	0.073482			0.458263	0.395522					0.068312	0.200115	0.395195				0.122854	0.188397
0.734453						0.026532	0.026798			0.521213	0.434233					0.079477	0.227021	0.177631				0.223773	0.227108
0.699414						0.104839	0.032361			0.493917	0.439727					0.098026	0.356528	0.194589				0.295298	0.232602
0.706057						0.079276	0.037937			0.476863	0.480109					0.051342	0.138963	0.224305				0.185212	0.272983
0.735023						0.085026	0.054750			0.463754	0.439648					0.056905	0.155921	0.177621				0.136240	0.232522
0.746188						0.185944	0.011255			0.499409	0.557643					0.062482	0.185637	0.183183				0.255781	0.350518
0.735932						0.279377	0.028213			0.504136	0.563185					0.079294	0.138953	0.188760				0.263672	0.356060
0.734453						0.169291	0.069061			0.539791	0.560785					0.109190	0.144515	0.205572				0.338318	0.353660
0.699414						0.053131	0.022377			0.452843	0.428729					0.062507	0.150092	0.246245				0.344067	0.221604
0.706057						0.058880	0.027940			0.488497	0.439756					0.068070	0.166904	0.181680				0.444986	0.232631
0.735023						0.159799	0.033516			0.394622	0.368871					0.073646	0.227755	0.257187				0.020811	0.161745
0.746188						0.357684	0.050329			0.457623	0.163419					0.090459	0.244264	0.262754				0.021250	0.056372
0.921361						0.247598	0.051354			0.445974	0.257590					0.189087	0.238783	0.198190				0.109277	0.231697
0.919881						0.108352	0.062519			0.405907	0.140817					0.205596	0.265689	0.273697				0.142583	0.167132
0.884843						0.116244	0.068312			0.459679	0.245431					0.200115	0.395195	0.257273				0.142775	0.242639
0.891486						0.190889	0.079477			0.465221	0.135809					0.227021	0.177631	0.192708				0.221082	0.227065
0.920452						0.196639	0.098026			0.482355	0.261707					0.356528	0.194589	0.268215				0.021362	0.265776
0.931617						0.297558	0.051342			0.452758	0.306502					0.138963	0.224305	0.011113				0.010827	0.271270
0.792028						0.239353	0.056905			0.463785	0.345213					0.155921	0.177621	0.140620				0.109580	0.311651
0.790548						0.038205	0.062482			0.580377	0.350706					0.185637	0.183183	0.121367				0.142887	0.271190
0.755510						0.064536	0.079294			0.526736	0.391088					0.138953	0.188760	0.138325				0.068407	0.389186
0.762152						0.026644	0.109190			0.495334	0.350627					0.144515	0.205572	0.168040				0.010529	0.394728
0.791119						0.079388	0.062507			0.500876	0.468622					0.150092	0.246245	0.121356				0.068599	0.392328
0.802283						0.085138	0.068070			0.518009	0.474164					0.166904	0.181680	0.126919				0.146906	0.260272
0.704360						0.186056	0.073646			0.488412	0.471765					0.227755	0.257187	0.132495				0.010721	0.271299
0.743028						0.279489	0.090459			0.499440	0.339708					0.244264	0.262754	0.149308				0.098748	0.200413
0.761578						0.169403	0.189087			0.616032	0.350736					0.238783	0.198190	0.144860				0.158305	0.245555
0.697013						0.079954	0.205596			0.482385	0.279850					0.265689	0.273697	0.220367				0.132054	0.180990
0.772521						0.053704	0.200115			0.577020	0.275565					0.395195	0.257273	0.274367				0.068711	0.256497
0.842223						0.042068	0.227021			0.640022	0.239522					0.177631	0.192708	0.349874				0.010833	0.022035
0.880891						0.116714	0.356528			0.628373	0.245015					0.194589	0.268215	0.045738					0.144947
0.899441						0.122463	0.138963			0.588305	0.285397					0.224305	0.011113	0.121245					0.220454
0.834876						0.223382	0.155921			0.646183	0.244936					0.177621	0.140620	0.062696					0.027527
0.910384						0.294907	0.185637			0.709134	0.362931					0.183183	0.121367	0.138203					0.150441
0.749858						0.184821	0.138953			0.681838	0.368473					0.188760	0.138325	0.092410					0.225948
0.788526						0.015812	0.144515			0.664784	0.366074					0.205572	0.168040	0.045726					0.067908
0.807076						0.068556	0.150092			0.589389	0.234017					0.246245	0.121356	0.051289					0.190822
0.742511						0.074305	0.166904			0.652391	0.245045					0.181680	0.126919	0.056865					0.266330
0.818019						0.175224	0.227755			0.640742	0.163095					0.257187	0.132495	0.073678					0.016615
0.736754						0.268657	0.244264			0.600674	0.394320					0.262754	0.149308	0.167917					0.134610
0.775422						0.158570	0.238783			0.658552	0.317688					0.198190	0.144860	0.121233					0.140152
0.793972						0.147526	0.265689			0.721503	0.318658					0.273697	0.220367	0.126796					0.137752
0.729407						0.080345	0.395195			0.694207	0.382161					0.257273	0.274367	0.132373					0.016530
0.804914						0.109639	0.177631			0.677153	0.305529					0.192708	0.349874	0.149185					0.027557
0.736754						0.184285	0.194589			0.577901	0.306498					0.268215	0.045738	0.156974					0.144149
0.775422						0.190035	0.224305			0.640903	0.398437					0.011113	0.121245	0.033487					0.150362
0.793972						0.290953	0.177621			0.629254	0.321805					0.140620	0.062696	0.156931					0.225869
0.729407						0.362479	0.183183			0.589186	0.322774					0.121367	0.138203	0.127077					0.268357
0.804914						0.252392	0.188760			0.647064	0.412295					0.138325	0.092410	0.145166					0.343864
0.922183						0.042459	0.205572			0.710015	0.335663					0.168040	0.045726	0.133007					0.273899
0.960851						0.117105	0.246245			0.682719	0.336632					0.121356	0.051289	0.149283					0.349406
0.979400						0.122854	0.181680			0.665664	0.376252					0.126919	0.056865	0.163141					0.271499
0.914836						0.223773	0.257187			0.682473	0.299620					0.132495	0.073678	0.127098					0.347006
0.990343						0.295298	0.262754			0.718127	0.300589					0.149308	0.167917	0.132592					0.139443
0.792849						0.185212	0.198190			0.447340	0.381745					0.144860	0.121233	0.172973					0.214950
0.831517						0.136240	0.273697			0.482994	0.305113					0.220367	0.126796	0.132512					0.150470
0.850067						0.255781	0.257273			0.563227	0.306083					0.274367	0.132373	0.250508					0.225977
0.785502						0.263672	0.192708			0.563164	0.422127					0.349874	0.149185	0.256050					0.068520
0.861010						0.338318	0.268215			0.574405	0.345495					0.045738	0.156974	0.253650					0.144028
0.862745						0.344067	0.011113			0.598882	0.346465					0.121245	0.033487	0.121594					0.127695
0.834234						0.444986	0.140620			0.598819	0.381666					0.062696	0.156931	0.132621					0.128401
0.911486						0.020811	0.121367			0.610060	0.305034					0.138203	0.127077	0.050671					0.310938
1.000608						0.021250	0.138325			0.442810	0.306004					0.092410	0.145166	0.145123					0.115536
0.972097						0.109277	0.168040			0.556878	0.499662					0.045726	0.133007	0.132964					0.116242
1.049349						0.142583	0.121356			0.614370	0.423029					0.051289	0.149283	0.149240					0.327214
0.908243						0.142775	0.126919			0.557584	0.423999					0.056865	0.163141	0.163098					0.131812
0.879732						0.221082	0.132495			0.478465	0.505204					0.073678	0.127098	0.127055					0.132518
0.956984						0.021362	0.149308			0.592533	0.428571					0.167917	0.132592	0.132548					0.117553
0.895138						0.010827	0.144860			0.650025	0.429541					0.121233	0.172973	0.172930					0.109627
0.866627						0.109580	0.220367			0.593239	0.502804					0.126796	0.132512	0.132469					0.167119
0.943879						0.142887	0.274367				0.426172					0.132373	0.250508	0.250465					0.110333
0.895138						0.068407	0.349874				0.427141					0.149185	0.256050	0.256007					0.123075
0.866627						0.010529	0.045738				0.370748					0.156974	0.253650	0.253607					0.239667
0.943879						0.068599	0.121245				0.294115					0.033487	0.121594	0.121551					0.233037
1.080567						0.146906	0.062696				0.295085					0.156931	0.132621	0.132578					0.233743
1.052056						0.010721	0.138203				0.381775					0.127077	0.050671	0.050628					0.238579
1.129308						0.098748	0.092410				0.305143					0.145166	0.145123	0.022640					0.239284
0.951234						0.158305	0.045726				0.306113					0.133007	0.132964	0.034412					0.115150
0.922723						0.132054	0.051289				0.299825					0.149283	0.149240	0.050688					0.172642
0.999975						0.068711	0.056865				0.223193					0.163141	0.163098	0.189653					0.115856
0.822465						0.010833	0.073678				0.224163					0.127098	0.127055	0.228365					0.044264
0.791588							0.167917				0.175138					0.132592	0.132548	0.233858					0.033906
0.960328							0.121233				0.163387					0.172973	0.172930	0.274240					0.178535
0.929451							0.126796				0.273945					0.132512	0.132469	0.233779					0.195045
0.867963							0.132373				0.382444					0.250508	0.250465	0.351774					0.189563
0.837086							0.149185				0.152535					0.256050	0.256007	0.357316					0.216469
0.854858							0.156974				0.140784					0.253650	0.253607	0.354917					0.345976
0.823982							0.033487				0.261786					0.121594	0.121551	0.222860					0.216578
0.854858							0.156931				0.370284					0.132621	0.132578	0.233888					0.128411
0.823982							0.127077				0.147527					0.050671	0.050628	0.163002					0.145370
1.040287							0.145166				0.135776					0.145123	0.022640	0.044493					0.175085
1.009410							0.133007				0.278062					0.132964	0.034412	0.168061					0.128401
0.910954							0.149283				0.386560					0.149240	0.050688	0.133023					0.133963
0.880077							0.163141				0.318220					0.163098	0.189653	0.139665					0.139540
0.712534							0.127098				0.356931					0.127055	0.228365	0.168631					0.156352
0.729043							0.132592				0.362425					0.132548	0.233858	0.179796					0.166376
0.723561							0.172973				0.402807					0.172930	0.274240	0.021890					0.182886
0.750467							0.132512				0.362346					0.132469	0.233779	0.155902					0.177404
0.879974							0.250508				0.480341					0.250465	0.351774	0.120863					0.204310
0.750577							0.256050				0.485883					0.256007	0.357316	0.127506					0.333817
0.662410							0.253650				0.483483					0.253607	0.354917	0.156472					0.204419
0.679368							0.121594				0.351427					0.121551	0.222860	0.167637					0.116252
0.709083							0.132621				0.362455					0.132578	0.233888	0.016883					0.133211
0.662399							0.050671				0.291569					0.050628	0.163002	0.187575					0.162926
0.667962							0.145123				0.306469					0.022640	0.044493	0.226286					0.116242
0.673538							0.132964				0.345180					0.034412	0.168061	0.231780					0.121804
0.690351							0.149240				0.350674					0.050688	0.133023	0.272162					0.127381
0.850397							0.163098				0.391056					0.189653	0.139665	0.231701					0.144193
0.866906							0.127055				0.350595					0.228365	0.168631	0.349696					0.182652
0.861424							0.132548				0.468590					0.233858	0.179796	0.355238					0.199161
0.888330							0.172930				0.474132					0.274240	0.021890	0.352838					0.193680
1.017837							0.132469				0.471732					0.233779	0.155902	0.220782					0.220586
0.888440							0.250465				0.339676					0.351774	0.120863	0.231810					0.350093
0.800273							0.256007				0.350704					0.357316	0.127506	0.160924					0.220695
0.817231							0.253607				0.279818					0.354917	0.156472	0.172178					0.132528
0.846946							0.121551				0.291920					0.222860	0.167637	0.137139					0.149486
0.800262							0.132578				0.400418					0.233888	0.016883	0.143782					0.179202
0.805825							0.050628				0.255877					0.163002	0.187575	0.172748					0.132518
0.811401							0.022640				0.364375					0.044493	0.226286	0.183913					0.138080
0.828214							0.034412				0.261370					0.168061	0.231780	0.038976					0.143657
0.758032							0.050688				0.369869					0.133023	0.272162	0.224747					0.160469
0.774541							0.189653				0.301752					0.139665	0.231701	0.230240					0.022820
0.769059							0.228365				0.410251					0.168631	0.349696	0.270622					0.039329
0.795965							0.233858				0.261291					0.179796	0.355238	0.230161					0.033848
0.925472							0.274240				0.369790					0.021890	0.352838	0.348157					0.234444
0.796075							0.233779				0.379287					0.155902	0.220782	0.353698					0.363951
0.707908							0.351774				0.487785					0.120863	0.231810	0.351299					0.234553
0.724866							0.357316				0.384828					0.127506	0.160924	0.219243					0.146386
0.754581							0.354917				0.493327					0.156472	0.172178	0.230270					0.163345
0.707897							0.222860				0.382429					0.167637	0.137139	0.159384					0.193060
0.713460							0.233888				0.490927					0.016883	0.143782	0.150997					0.146376
0.719036							0.163002				0.250372					0.187575	0.172748	0.157640					0.151938
0.735849							0.044493				0.358871					0.226286	0.183913	0.186606					0.157515
0.744927							0.168061				0.261400					0.231780	0.038976	0.197771					0.174327
0.761437							0.133023				0.369899					0.272162	0.224747	0.114954					0.235221
0.755955							0.139665				0.179450					0.231701	0.230240	0.121597					0.240715
0.782861							0.168631				0.287949					0.349696	0.270622	0.150563					0.281097
0.912368							0.179796				0.169518					0.355238	0.230161	0.161728					0.240636
0.782970							0.021890				0.240951					0.352838	0.348157	0.120448					0.358631
0.694803							0.155902				0.146916					0.220782	0.353698	0.127090					0.364173
0.711761							0.120863				0.218349					0.231810	0.351299	0.156057					0.361773
0.741477							0.127506				0.141908					0.160924	0.219243	0.167221					0.229717
0.694793							0.156472				0.213341					0.172178	0.230270	0.160830					0.240745
0.700355							0.167637				0.312601					0.137139	0.159384	0.167472					0.169859
0.705932							0.016883				0.351312					0.143782	0.150997	0.196439					0.251731
0.722744							0.187575				0.356806					0.172748	0.157640	0.207603					0.257224
0.744927							0.226286				0.397188					0.183913	0.186606	0.120369					0.297606
0.761437							0.231780				0.356727					0.038976	0.197771	0.127011					0.257145
0.755955							0.272162				0.474722					0.224747	0.114954	0.155978					0.375141
0.782861							0.231701				0.480264					0.230240	0.121597	0.167142					0.380682
0.912368							0.349696				0.477864					0.270622	0.150563	0.238364					0.378283
0.782970							0.355238				0.345808					0.230161	0.161728	0.245007					0.246226
0.694803							0.352838				0.356835					0.348157	0.120448	0.273973					0.257254
0.711761							0.220782				0.285950					0.353698	0.127090	0.285138					0.186368
0.741477							0.231810				0.384034					0.351299	0.156057	0.243906					0.246249
0.694793							0.160924				0.422745					0.219243	0.167221	0.250549					0.251743
0.700355							0.172178				0.428239					0.230270	0.160830	0.279515					0.292124
0.705932							0.137139				0.468620					0.159384	0.167472	0.290679					0.251664
0.722744							0.143782				0.428159					0.150997	0.196439	0.241506					0.369659
0.930356							0.172748				0.546155					0.157640	0.207603	0.248149					0.375201
0.946865							0.183913				0.551697					0.186606	0.120369	0.277115					0.372801
0.941384							0.038976				0.549297					0.197771	0.127011	0.288280					0.240745
0.968289							0.224747				0.417241					0.114954	0.155978	0.109450					0.251772
1.097796							0.230240				0.428268					0.121597	0.167142	0.116093					0.180887
0.968399							0.270622				0.357382					0.150563	0.238364	0.145059					0.010924
0.880232							0.230161				0.181703					0.161728	0.245007	0.156224					0.140431
0.897190							0.348157				0.153192					0.120448	0.273973	0.120478					0.011034
0.926906							0.353698				0.230444					0.127090	0.285138	0.127120					0.110343
0.880221							0.351299				0.336997					0.156057	0.243906	0.156086					0.127302
0.885784							0.219243				0.301959					0.167221	0.250549	0.167251					0.157017
0.891361							0.230270				0.308601					0.160830	0.279515	0.049591					0.110333
0.908173							0.159384				0.337567					0.167472	0.290679	0.034038					0.115895
0.801023							0.150997				0.348732					0.196439	0.241506	0.074137					0.121472
0.817532							0.157640				0.308486					0.207603	0.248149	0.085301					0.138284
0.812050							0.186606				0.273448					0.120369	0.277115	0.198932					0.016416
0.838956							0.197771				0.280090					0.127011	0.288280	0.204455					0.145923
0.968463							0.114954				0.309057					0.155978	0.109450	0.216468					0.016526
0.839066							0.121597				0.320221					0.167142	0.116093	0.134044					0.115837
0.750899							0.150563				0.385738					0.238364	0.145059	0.133981					0.132795
0.767857							0.161728				0.350699					0.245007	0.156224	0.145222					0.162510
0.797572							0.120448				0.357342					0.273973	0.120478	0.166376					0.115826
0.750888							0.127090				0.386308					0.285138	0.127120	0.204309					0.121389
0.756451							0.156057				0.397473					0.243906	0.156086	0.121885					0.126965
0.762027							0.167221				0.141423					0.250549	0.167251	0.121822					0.143778
0.778840							0.160830				0.267320					0.279515	0.049591	0.133063					0.056798
0.793909							0.167472				0.296717					0.290679	0.034038	0.182652					0.186304
0.810470							0.196439				0.261679					0.241506	0.074137	0.220585					0.056908
0.734798							0.207603				0.268321					0.248149	0.085301	0.138161					0.156219
0.793866							0.120369				0.297288					0.277115	0.198932	0.138098					0.173177
0.810427							0.127011				0.308452					0.288280	0.204455	0.149339					0.202892
0.734755							0.155978				0.265780					0.109450	0.216468	0.211301					0.156208
0.820361							0.167142				0.155987					0.116093	0.134044	0.216825					0.161771
0.836923							0.238364				0.151566					0.145059	0.133981	0.199813					0.167347
0.761251							0.245007				0.122898					0.156224	0.145222	0.205336					0.184160
0.808553							0.273973				0.088425					0.120478	0.166376	0.235221					0.005504
0.796394							0.285138				0.207420					0.127120	0.204309	0.240745					0.135011
0.812670							0.243906				0.178909					0.156086	0.121885	0.169859					0.016447
0.826588							0.250549				0.256161					0.167251	0.121822	0.010923					0.115758
0.865299							0.279515				0.219789					0.049591	0.133063	0.115976					0.132716
0.870793							0.290679				0.208300					0.034038	0.182652	0.115913					0.162431
0.911175							0.241506				0.347472					0.074137	0.220585	0.127154					0.115747
0.870714							0.248149				0.385404					0.085301	0.138161	0.123498					0.121310
0.988709							0.277115				0.302980					0.198932	0.138098	0.129040					0.126886
0.994251							0.288280				0.302917					0.204455	0.149339	0.016445					0.143699
0.991851							0.109450				0.314158					0.216468	0.211301	0.133037					0.123498
0.859795							0.116093				0.191278					0.134044	0.216825	0.239386					0.129040
0.870822							0.145059				0.179789					0.133981	0.199813	0.239323					0.126640
0.799937							0.156224				0.318961					0.145222	0.205336	0.250564					0.005419
0.825114							0.120478				0.356893					0.166376	0.235221	0.244928					0.016446
0.812955							0.127120				0.274469					0.204309	0.240745	0.244865					0.133038
0.829231							0.156086				0.274407					0.121885	0.169859	0.256106					0.161381
0.843149							0.167251				0.285648					0.121822	0.010923	0.121499					0.134443
0.881860							0.049591				0.268529					0.133063	0.115976	0.121436					0.233753
0.887354							0.034038				0.257041					0.182652	0.115913	0.132677					0.250711
0.927736							0.074137				0.396212					0.220585	0.127154	0.039549					0.280427
0.887275							0.085301				0.434145					0.138161	0.123498	0.039487					0.233743
1.005270							0.198932				0.351721					0.138098	0.129040	0.050728					0.239305
1.010812							0.204455				0.351658					0.149339	0.016445	0.045314					0.244882
1.008412							0.216468				0.362899					0.211301	0.133037	0.083982					0.261694
0.876356							0.134044				0.167140					0.216825	0.239386	0.227580					0.166923
0.887384							0.133981				0.239966					0.199813	0.239323	0.163015					0.139984
0.816498							0.145222				0.179509					0.205336	0.250564	0.238522					0.239295
0.749443							0.166376				0.168021					0.235221	0.244928	0.022712					0.256253
0.737283							0.204309				0.307192					0.240745	0.244865	0.061380					0.285969
0.753559							0.121885				0.345124					0.169859	0.256106	0.215421					0.239284
0.767478							0.121822				0.262700					0.010923	0.121499	0.150856					0.244847
0.806189							0.133063				0.262638					0.115976	0.121436	0.226363					0.250424
0.811682							0.182652				0.273879					0.115913	0.132677	0.038987					0.267236
0.852064							0.220585				0.252335					0.127154	0.039549	0.188397					0.131162
0.811603							0.138161				0.240847					0.123498	0.039487	0.227108					0.137585
0.929598							0.138098				0.276255					0.129040	0.050728	0.232602					0.236895
0.935140							0.149339				0.239433					0.016445	0.045314	0.272983					0.253854
0.932741							0.211301				0.145943					0.133037	0.083982	0.232522					0.283569
0.800684							0.216825				0.145881					0.239386	0.227580	0.350518					0.236885
0.811712							0.199813				0.157123					0.239323	0.163015	0.356060					0.242447
0.740826							0.205336				0.376696					0.250564	0.238522	0.353660					0.248024
0.818283							0.235221				0.300064					0.244928	0.022712	0.221604					0.264836
0.816804							0.240745				0.301033					0.244865	0.061380	0.232631					0.134926
0.781765							0.169859				0.389065					0.256106	0.215421	0.161745					0.145953
0.788408							0.010923				0.312433					0.121499	0.150856	0.056372					0.262545
0.817374							0.115976				0.313403					0.121436	0.226363	0.231697					0.005527
0.828539							0.115913				0.377577					0.132677	0.038987	0.167132					0.104839
0.834844							0.127154				0.300945					0.039549	0.188397	0.242639					0.121797
0.833365							0.123498				0.301914					0.039487	0.227108	0.227065					0.151513
0.798327							0.129040				0.412985					0.050728	0.232602	0.265776					0.104828
0.804969							0.016445				0.336353					0.045314	0.272983	0.271270					0.110391
0.833935							0.133037				0.337323					0.083982	0.232522	0.311651					0.115968
0.845100							0.239386				0.376163					0.227580	0.350518	0.271190					0.132780
0.759173							0.239323				0.299531					0.163015	0.356060	0.389186					0.005502
0.757693							0.250564				0.300501					0.238522	0.353660	0.394728					0.133148
0.722655							0.244928				0.282674					0.022712	0.221604	0.392328					0.115866
0.729297							0.244865				0.282612					0.061380	0.232631	0.260272					0.132825
0.758264							0.256106				0.293853					0.215421	0.161745	0.271299					0.162540
0.769428							0.121499				0.206041					0.150856	0.056372	0.200413					0.115856
0.790929							0.121436				0.205979					0.226363	0.231697	0.245555					0.121418
0.803298							0.132677				0.217220					0.038987	0.167132	0.180990					0.126995
0.791810							0.039549				0.207011					0.188397	0.242639	0.256497					0.143807
0.827278							0.039487				0.206949					0.227108	0.227065	0.022035					0.022783
0.865211							0.050728				0.218190					0.232602	0.265776	0.144947					0.028356
0.782787							0.045314				0.178859					0.272983	0.271270	0.220454					0.080590
0.782724							0.083982				0.167108					0.232522	0.311651	0.027527					0.033906
0.793965							0.227580				0.256321					0.350518	0.271190	0.150441					0.039469
0.807490							0.163015				0.364819					0.356060	0.389186	0.225948					0.045045
0.819860							0.238522				0.191228					0.353660	0.394728	0.067908					0.061858
0.808371							0.022712				0.179739					0.221604	0.392328	0.190822					0.154896
0.843840							0.061380				0.318910					0.232631	0.260272	0.266330					0.153356
0.881772							0.215421				0.356843					0.161745	0.271299	0.016615					0.043563
0.799348							0.150856				0.274419					0.056372	0.200413	0.134610					0.039142
0.799285							0.226363				0.274356					0.231697	0.245555	0.140152					0.068108
0.810526							0.038987				0.285598					0.167132	0.180990	0.137752					0.079272
0.731819							0.188397				0.179477					0.242639	0.256497	0.016530					0.154853
0.744188							0.227108				0.167988					0.227065	0.022035	0.027557					0.153313
0.732699							0.232602				0.307159					0.265776	0.144947	0.144149					0.043520
0.768168							0.272983				0.345092					0.271270	0.220454	0.150362					0.039099
0.806100							0.232522				0.262668					0.311651	0.027527	0.225869					0.068065
0.723676							0.350518				0.262605					0.271190	0.150441	0.268357					0.079229
0.723614							0.356060				0.273847					0.389186	0.225948	0.343864					0.056301
0.734855							0.353660				0.268690					0.394728	0.067908	0.273899					0.179869
0.819105							0.221604				0.377189					0.392328	0.190822	0.349406					0.144831
0.857773							0.232631				0.257202					0.260272	0.266330	0.271499					0.151473
0.876323							0.161745				0.365700					0.271299	0.016615	0.347006					0.180440
0.811758							0.056372				0.292610					0.200413	0.134610	0.139443					0.191604
0.887265							0.231697				0.401109					0.245555	0.140152	0.214950					0.226308
0.835666							0.167132				0.255788					0.180990	0.137752	0.150470					0.224769
0.874334							0.242639				0.364287					0.256497	0.016530	0.225977					0.114976
0.892884							0.227065				0.162298					0.022035	0.027557	0.068520					0.121619
0.828319							0.265776				0.162236					0.144947	0.144149	0.144028					0.150585
0.903826							0.271270				0.173478					0.220454	0.150362	0.127695					0.161750
0.759994							0.311651				0.270797					0.027527	0.225869	0.128401					0.127542
0.798662							0.271190				0.270735					0.150441	0.268357	0.310938					0.139911
0.817212							0.389186				0.281976					0.225948	0.343864	0.115536					0.128423
0.752647							0.394728				0.173240					0.067908	0.273899	0.116242					0.163831
0.828155							0.392328				0.244673					0.190822	0.349406	0.327214					0.127009
0.971840							0.260272				0.185608					0.266330	0.271499	0.131812					0.033520
0.776438							0.271299				0.174120					0.016615	0.347006	0.132518					0.011186
0.833930							0.200413				0.313291					0.134610	0.139443	0.117553					0.011189
0.777144							0.245555				0.351224					0.140152	0.214950	0.109627					0.127499
0.988402							0.180990				0.268800					0.137752	0.150470	0.167119					0.139868
0.792999							0.256497				0.268737					0.016530	0.225977	0.110333					0.128380
0.850491							0.022035				0.279978					0.027557	0.068520	0.123075					0.163788
0.793705							0.144947				0.257041					0.144149	0.144028	0.239667					0.126966
0.912730							0.220454				0.245553					0.150362	0.127695	0.233037					0.033477
0.717328							0.027527				0.384724					0.225869	0.128401	0.233743					0.022303
0.774819							0.150441				0.422656					0.268357	0.310938	0.238579					0.033544
0.718033							0.225948				0.340233					0.343864	0.115536	0.239284					0.050292
1.243387							0.067908				0.340170					0.273899	0.116242	0.115150					0.062661
1.306389							0.190822				0.351411					0.349406	0.327214	0.172642					0.051172
1.294740							0.266330				0.203806					0.271499	0.131812	0.115856					0.190344
1.254672							0.016615				0.175295					0.347006	0.132518	0.044264					0.228276
1.312550							0.134610				0.252547					0.139443	0.117553	0.033906					0.145852
1.375501							0.140152				0.136395					0.214950	0.109627	0.178535					0.145790
1.348205							0.137752				0.107885					0.150470	0.167119	0.195045					0.157031
1.331151							0.016530				0.185136					0.225977	0.110333	0.189563					0.038484
1.259948							0.027557				0.396516					0.068520	0.123075	0.216469					0.026325
1.322950							0.144149				0.331951					0.144028	0.239667	0.345976					0.042601
1.311301							0.150362				0.407458					0.127695	0.233037	0.216578					0.160221
1.271233							0.225869				0.368005					0.128401	0.233743	0.128411					0.204426
1.329111							0.268357				0.303440					0.310938	0.238579	0.145370					0.244808
1.392062							0.343864				0.378948					0.115536	0.239284	0.175085					0.204347
1.364766							0.273899				0.445257					0.116242	0.115150	0.128401					0.322342
1.347712							0.349406				0.380692					0.327214	0.172642	0.133963					0.327884
1.184277							0.271499				0.456199					0.131812	0.115856	0.139540					0.325484
1.247278							0.347006				0.163526					0.132518	0.044264	0.156352					0.193428
1.235629							0.139443				0.268141					0.117553	0.033906	0.166376					0.133570
1.195561							0.214950				0.096116					0.109627	0.178535	0.182886					0.050853
1.253440							0.150470				0.306809					0.167119	0.195045	0.177404					0.039364
1.316391							0.225977				0.356236					0.110333	0.189563	0.204310					0.178535
1.289095							0.068520				0.291671					0.123075	0.216469	0.333817					0.038693
1.272040							0.144028				0.367179					0.239667	0.345976	0.204419					0.027205
0.977489							0.127695				0.250545					0.233037	0.216578	0.116252					0.054969
0.948979							0.128401				0.094575					0.233743	0.128411	0.133211					0.043481
1.026230							0.310938				0.170082					0.238579	0.145370	0.162926					0.172590
0.994051							0.115536				0.492034					0.239284	0.175085	0.116242					0.216795
0.965540							0.116242				0.296631					0.115150	0.128401	0.121804					0.257177
1.042791							0.327214				0.354123					0.172642	0.133963	0.127381					0.216716
0.918379							0.131812				0.297337					0.115856	0.139540	0.144193					0.334711
0.889868							0.132518				0.463523					0.044264	0.156352	0.182652					0.340253
0.967120							0.117553				0.268120					0.033906	0.166376	0.199161					0.337853
0.937210							0.109627				0.325612					0.178535	0.182886	0.193680					0.205797
0.906333							0.167119				0.268826					0.195045	0.177404	0.220586					0.145939
0.953771							0.110333				0.540774					0.189563	0.204310	0.350093					0.161102
0.922894							0.123075				0.345372					0.216469	0.333817	0.220695					0.205307
0.878099							0.239667				0.402864					0.345976	0.204419	0.132528					0.245688
0.847222							0.233037				0.346078					0.216578	0.116252	0.149486					0.205228
1.043063							0.233743				0.451754					0.128411	0.133211	0.179202					0.323223
0.966431							0.238579				0.256352					0.145370	0.162926	0.132518					0.328765
0.967401							0.239284				0.313843					0.175085	0.116242	0.138080					0.326365
1.059624							0.115150				0.257057					0.128401	0.121804	0.143657					0.194309
0.982992							0.172642				0.346063					0.133963	0.127381	0.160469					0.134451
0.983962							0.115856				0.150660					0.139540	0.144193	0.022820					0.022820
0.983952							0.044264				0.116747					0.156352	0.182652	0.039329					0.234443
0.907320							0.033906				0.140301					0.166376	0.199161	0.033848					0.152019
0.908290							0.178535				0.482793					0.182886	0.193680	0.234444					0.151956
0.948928							0.195045				0.406161					0.177404	0.220586	0.363951					0.163197
0.937177							0.189563				0.407131					0.204310	0.350093	0.234553					0.240715
0.922688							0.216469				0.287390					0.333817	0.220695	0.146386					0.281097
1.031187							0.345976				0.210758					0.204419	0.132528	0.163345					0.240636
0.965490							0.216578				0.211728					0.116252	0.149486	0.193060					0.358631
0.953739							0.128411				0.253477					0.133211	0.179202	0.146376					0.364173
0.939249							0.145370				0.277031					0.162926	0.132518	0.151938					0.361773
1.047748							0.175085				0.176845					0.116242	0.138080	0.157515					0.229717
0.889818							0.128401				0.200399					0.121804	0.143657	0.174327					0.016415
0.878067							0.133963				0.177815					0.127381	0.160469	0.235221					0.121470
0.863577							0.139540				0.201369					0.144193	0.022820	0.240715					0.121407
0.972076							0.156352				0.463472					0.182652	0.039329	0.281097					0.132648
0.943309							0.166376				0.268070					0.199161	0.033848	0.240636					0.056796
1.014742							0.182886				0.325562					0.193680	0.234444	0.358631					0.161851
0.959870							0.177404				0.268776					0.220586	0.363951	0.364173					0.161789
1.031303							0.204310				0.451722					0.350093	0.234553	0.361773					0.173030
0.884199							0.333817				0.256319					0.220695	0.146386	0.229717					0.005503
0.955631							0.204419				0.313811					0.132528	0.163345	0.240745					0.126640
0.886757							0.116252				0.257025					0.149486	0.193060	0.169859					0.005418
0.903318							0.133211				0.362418					0.179202	0.146376	0.251731					0.121391
0.827646							0.162926				0.470917					0.132518	0.151938	0.257224					0.121328
0.827278							0.116242				0.167015					0.138080	0.157515	0.297606					0.132569
0.843788							0.121804				0.275514					0.143657	0.174327	0.257145					0.242528
0.838306							0.127381				0.133102					0.160469	0.235221	0.375141					0.242465
0.865212							0.144193				0.156656					0.022820	0.240715	0.380682					0.253706
0.994719							0.182652				0.241601					0.039329	0.281097	0.378283					0.110472
0.865321							0.199161				0.265155					0.033848	0.240636	0.246226					0.110409
0.777154							0.193680				0.457853					0.234444	0.358631	0.257254					0.121650
0.794113							0.220586				0.262451					0.363951	0.364173	0.186368					0.048214
0.823828							0.350093				0.319943					0.234553	0.361773	0.246249					0.150437
0.777144							0.220695				0.263157					0.146386	0.229717	0.251743					0.115398
0.782706							0.132528				0.529286					0.163345	0.240745	0.292124					0.122041
0.788283							0.149486				0.333884					0.193060	0.169859	0.251664					0.151007
0.805095							0.179202				0.391376					0.146376	0.251731	0.369659					0.162172
0.843840							0.132518				0.334589					0.151938	0.257224	0.375201					0.060583
0.860349							0.138080									0.157515	0.297606	0.372801					0.049094
0.854867							0.143657									0.174327	0.257145	0.240745					0.188265
0.881773							0.160469									0.235221	0.375141	0.251772					0.226198
1.011280							0.022820									0.240715	0.380682	0.180887					0.143774
0.881882							0.039329									0.281097	0.378283	0.010924					0.143711
0.793716							0.033848									0.240636	0.246226	0.140431					0.154952
0.810674							0.234444									0.358631	0.257254	0.011034					0.162806
0.840389							0.363951									0.364173	0.186368	0.110343					0.127768
0.793705							0.234553									0.361773	0.246249	0.127302					0.134410
0.799268							0.146386									0.229717	0.251743	0.157017					0.163376
0.804844							0.163345									0.240745	0.292124	0.110333					0.174541
0.821656							0.193060									0.169859	0.251664	0.115895					0.151318
0.768168							0.146376									0.251731	0.369659	0.121472					0.116279
0.784677							0.151938									0.257224	0.375201	0.138284					0.122922
0.779195							0.157515									0.297606	0.372801	0.016416					0.151888
0.806101							0.174327									0.257145	0.240745	0.145923					0.163053
0.935608							0.235221									0.375141	0.251772	0.016526					0.039666
0.806211							0.240715									0.380682	0.180887	0.115837					0.224658
0.718044							0.281097									0.378283	0.010924	0.132795					0.142235
0.735002							0.240636									0.246226	0.140431	0.162510					0.142172
0.764717							0.358631									0.257254	0.011034	0.115826					0.153413
0.718033							0.364173									0.186368	0.110343	0.121389					0.151688
0.723596							0.361773									0.246249	0.127302	0.126965					0.158330
0.729172							0.229717									0.251743	0.157017	0.143778					0.187296
0.745985							0.240745									0.292124	0.110333	0.056798					0.198461
0.710757							0.169859									0.251664	0.115895	0.186304					0.114866
0.737210							0.251731									0.369659	0.121472	0.056908					0.121508
0.894338							0.257224									0.375201	0.138284	0.156219					0.150475
0.865827							0.297606									0.372801	0.016416	0.173177					0.161639
0.943079							0.257145									0.240745	0.145923	0.202892					0.032441
0.854058							0.375141									0.251772	0.016526	0.156208					0.032379
0.823181							0.380682									0.180887	0.115837	0.161771					0.043620
0.782170							0.378283									0.010924	0.132795	0.167347					0.028021
0.646531							0.246226									0.140431	0.162510	0.184160					0.027958
0.684418							0.257254									0.011034	0.115826	0.005504					0.039199
0.759064							0.186368									0.110343	0.121389	0.135011					0.056985
0.764813							0.246249									0.127302	0.126965	0.016447					0.056923
0.865732							0.251743									0.157017	0.143778	0.115758					0.068164
0.891480							0.292124									0.110333	0.056798	0.132716					0.068149
0.781393							0.251664									0.115895	0.186304	0.162431					0.068088
0.646488							0.369659									0.121472	0.056908	0.115747					0.079329
0.684375							0.375201									0.138284	0.156219	0.121310					0.049036
0.759021							0.372801									0.016416	0.173177	0.126886					0.087704
0.764770							0.240745									0.145923	0.202892	0.143699					0.209956
0.865689							0.251772									0.016526	0.156208	0.123498					0.145391
0.891437							0.180887									0.115837	0.161771	0.129040					0.220898
0.781350							0.010924									0.132795	0.167347	0.126640					0.061404
0.672984							0.140431									0.162510	0.184160	0.005419					0.049916
0.710871							0.011034									0.115826	0.005504	0.016446					0.189087
0.785516							0.110343									0.121389	0.135011	0.133038					0.227020
0.791266							0.127302									0.126965	0.016447	0.161381					0.144596
0.892184							0.157017									0.143778	0.115758	0.134443					0.144533
0.917932							0.110333									0.056798	0.132716	0.233753					0.155774
0.807846							0.115895									0.186304	0.162431	0.250711					0.100072
0.661175							0.121472									0.056908	0.115747	0.280427					0.088584
0.649016							0.138284									0.156219	0.121310	0.233743					0.227755
0.665292							0.016416									0.173177	0.126886	0.239305					0.265688
0.679210							0.145923									0.202892	0.143699	0.244882					0.183264
0.723415							0.016526									0.156208	0.123498	0.261694					0.183201
0.763797							0.115837									0.161771	0.129040	0.166923					0.194442
0.723336							0.132795									0.167347	0.126640	0.139984					0.222325
0.841331							0.162510									0.184160	0.005419	0.239295					0.157760
0.846873							0.115826									0.005504	0.016446	0.256253					0.233267
0.844473							0.121389									0.135011	0.133038	0.285969					0.210837
0.712417							0.126965									0.016447	0.161381	0.239284					0.146272
0.652559							0.143778									0.115758	0.134443	0.244847					0.221779
0.699062							0.056798									0.132716	0.233753	0.250424					0.246245
0.717097							0.186304									0.162431	0.250711	0.267236					0.181680
0.761302							0.056908									0.115747	0.280427	0.131162					0.257187
0.801684							0.156219									0.121310	0.233743	0.137585					0.011112
0.761223							0.173177									0.126886	0.239305	0.236895					0.126999
0.879218							0.202892									0.143699	0.244882	0.253854					0.126937
0.884760							0.156208									0.123498	0.261694	0.283569					0.138178
0.882360							0.161771									0.129040	0.166923	0.236885					0.144859
0.750304							0.167347									0.126640	0.139984	0.242447					0.220366
0.773708							0.184160									0.005419	0.239295	0.248024					0.051369
0.761549							0.005504									0.016446	0.256253	0.264836					0.051307
0.777825							0.135011									0.133038	0.285969	0.134926					0.062548
0.791743							0.016447									0.161381	0.239284	0.145953					0.126876
0.835948							0.115758									0.134443	0.244847	0.262545					0.126814
0.876329							0.132716									0.233753	0.250424	0.005527					0.138055
0.835869							0.162431									0.250711	0.267236	0.104839					0.305473
0.953864							0.115747									0.280427	0.131162	0.121797					0.110071
0.959406							0.121310									0.233743	0.137585	0.151513					0.167563
0.957006							0.126886									0.239305	0.236895	0.104828					0.110777
0.824950							0.143699									0.244882	0.253854	0.110391					0.317843
0.765092							0.123498									0.261694	0.283569	0.115968					0.122440
0.779458							0.129040									0.166923	0.236885	0.132780					0.179932
0.767298							0.126640									0.139984	0.242447	0.005502					0.123146
0.783574							0.005419									0.239295	0.248024	0.133148					0.306354
0.797492							0.016446									0.256253	0.264836	0.115866					0.110952
0.841697							0.133038									0.285969	0.134926	0.132825					0.168444
0.882079							0.161381									0.239284	0.145953	0.162540					0.111658
0.841618							0.134443									0.244847	0.262545	0.115856					0.341763
0.959613							0.233753									0.250424	0.005527	0.121418					0.146360
0.965155							0.250711									0.267236	0.104839	0.126995					0.147066
0.962755							0.280427									0.131162	0.121797	0.143807					0.109539
0.830699							0.233743									0.137585	0.151513	0.022783					0.110244
0.770841							0.239305									0.236895	0.104828	0.028356					0.038293
0.880376							0.244882									0.253854	0.110391	0.080590					0.016822
0.868217							0.261694									0.283569	0.115968	0.033906					0.160911
0.884493							0.166923									0.236885	0.132780	0.039469					0.177421
0.898411							0.139984									0.242447	0.005502	0.045045					0.171939
0.942616							0.239295									0.248024	0.133148	0.061858					0.198845
0.982998							0.256253									0.264836	0.115866	0.154896					0.328352
0.942537							0.285969									0.134926	0.132825	0.153356					0.198954
1.060532							0.239284									0.145953	0.162540	0.043563					0.110787
1.066074							0.244847									0.262545	0.115856	0.039142					0.127746
1.063674							0.250424									0.005527	0.121418	0.068108					0.157461
0.931618							0.267236									0.104839	0.126995	0.079272					0.110777
0.871760							0.131162									0.121797	0.143807	0.154853					0.116339
0.924159							0.137585									0.151513	0.022783	0.153313					0.121916
0.968364							0.236895									0.104828	0.028356	0.043520					0.138728
1.008745							0.253854									0.110391	0.080590	0.039099					0.173281
0.968285							0.283569									0.115968	0.033906	0.068065					0.189790
1.089422							0.236885									0.132780	0.039469	0.079229					0.184308
0.957366							0.242447									0.005502	0.045045	0.056301					0.211214
0.814073							0.248024									0.133148	0.061858	0.179869					0.340721
0.670905							0.264836									0.115866	0.154896	0.144831					0.211323
0.669426							0.134926									0.132825	0.153356	0.151473					0.123157
0.634387							0.145953									0.162540	0.043563	0.180440					0.140115
0.641030							0.262545									0.115856	0.039142	0.191604					0.169830
0.669996							0.005527									0.121418	0.068108	0.226308					0.123146
0.681161							0.104839									0.126995	0.079272	0.224769					0.128709
0.708792							0.121797									0.143807	0.154853	0.114976					0.134285
0.707313							0.151513									0.022783	0.153313	0.121619					0.151097
0.672274							0.104828									0.028356	0.043520	0.150585					0.161792
0.678917							0.110391									0.080590	0.039099	0.161750					0.178301
0.707883							0.115968									0.033906	0.068065	0.127542					0.172820
0.719048							0.132780									0.039469	0.079229	0.139911					0.199726
0.783438							0.005502									0.045045	0.056301	0.128423					0.329233
0.781958							0.133148									0.061858	0.179869	0.163831					0.199835
0.746920							0.115866									0.154896	0.144831	0.127009					0.111668
0.753563							0.132825									0.153356	0.151473	0.033520					0.128626
0.782529							0.162540									0.043563	0.180440	0.011186					0.158342
0.793694							0.115856									0.039142	0.191604	0.011189					0.111658
0.789188							0.121418									0.068108	0.226308	0.127499					0.117220
0.787708							0.126995									0.079272	0.224769	0.139868					0.122797
0.752670							0.143807									0.154853	0.114976	0.128380					0.139609
0.759312							0.022783									0.153313	0.121619	0.163788					0.000000
0.788279							0.028356									0.043520	0.150585	0.126966					0.235133
0.799443							0.080590									0.039099	0.161750	0.033477					0.152709
0.890106							0.033906									0.068065	0.127542	0.022303					0.152646
0.888627							0.039469									0.079229	0.139911	0.033544					0.163888
0.853588							0.045045									0.056301	0.128423	0.050292					0.016509
0.860231							0.061858									0.179869	0.163831	0.062661					0.011028
0.889197							0.154896									0.144831	0.127009	0.051172					0.235134
0.900362							0.153356									0.151473	0.033520	0.190344					0.364641
0.915854							0.043563									0.180440	0.011186	0.228276					0.235243
0.914374							0.039142									0.191604	0.011189	0.145852					0.147077
0.879336							0.068108									0.226308	0.127499	0.145790					0.164035
0.885979							0.079272									0.224769	0.139868	0.157031					0.193750
0.914945							0.154853									0.114976	0.128380	0.038484					0.147066
0.926110							0.153313									0.121619	0.163788	0.026325					0.152629
0.805768							0.043520									0.150585	0.126966	0.042601					0.158205
0.804288							0.039099									0.161750	0.033477	0.160221					0.175018
0.769250							0.068065									0.127542	0.022303	0.204426					0.251642
0.775892							0.079229									0.139911	0.033544	0.244808					0.169219
0.804859							0.056301									0.128423	0.050292	0.204347					0.169156
0.816023							0.179869									0.163831	0.062661	0.322342					0.180397
0.679900							0.144831									0.127009	0.051172	0.327884					0.246161
0.717833							0.151473									0.033520	0.190344	0.325484					0.163737
0.635409							0.180440									0.011186	0.228276	0.193428					0.163674
0.635346							0.191604									0.011189	0.145852	0.133570					0.174915
0.646587							0.226308									0.127499	0.145790	0.050853					0.000001
0.717787							0.224769									0.139868	0.157031	0.039364					0.129508
0.755720							0.114976									0.128380	0.038484	0.178535					0.010944
0.673296							0.121619									0.163788	0.026325	0.038693					0.110255
0.673233							0.150585									0.126966	0.042601	0.027205					0.127213
0.684474							0.161750									0.033477	0.160221	0.054969					0.156928
0.792433							0.127542									0.022303	0.204426	0.043481					0.110244
0.830366							0.139911									0.033544	0.244808	0.172590					0.115807
0.747942							0.128423									0.050292	0.204347	0.216795					0.121383
0.747879							0.163831									0.062661	0.322342	0.257177					0.138196
0.759120							0.127009									0.051172	0.327884	0.216716					0.115889
0.798183							0.033520									0.190344	0.325484	0.334711					0.115826
0.836115							0.011186									0.228276	0.193428	0.340253					0.127067
0.753691							0.011189									0.145852	0.133570	0.337853					0.245396
0.753628							0.127499									0.145790	0.050853	0.205797					0.245333
0.764870							0.139868									0.157031	0.039364	0.145939					0.256574
0.899101							0.128380									0.038484	0.178535	0.161102					0.115998
0.937034							0.163788									0.026325	0.038693	0.205307					0.115935
0.854610							0.126966									0.042601	0.027205	0.245688					0.127176
0.854547							0.033477									0.160221	0.054969	0.205228					0.016767
0.865788							0.022303									0.204426	0.043481	0.323223					0.016704
0.962782							0.033544									0.244808	0.172590	0.328765					0.027945
0.880358							0.050292									0.204347	0.216795	0.326365					0.033725
0.880295							0.062661									0.322342	0.257177	0.194309					0.033662
0.891536							0.051172									0.327884	0.216716	0.134451					0.044904
0.671727							0.190344									0.325484	0.334711	0.022820					0.041042
0.710395							0.228276									0.193428	0.340253	0.234443					0.016755
0.728945							0.145852									0.133570	0.337853	0.152019					0.022318
0.664380							0.145790									0.050853	0.205797	0.151956					0.027894
0.739887							0.157031									0.039364	0.145939	0.163197					0.044707
0.709614							0.038484									0.178535	0.161102	0.240715					0.063377
0.748282							0.026325									0.038693	0.205307	0.281097					0.074618
0.766832							0.042601									0.027205	0.245688	0.240636					0.005581
0.702267							0.160221									0.054969	0.205228	0.358631					0.016823
0.777774							0.204426									0.043481	0.323223	0.364173					0.011143
0.784260							0.244808									0.172590	0.328765	0.361773					0.022384
0.822928							0.204347									0.216795	0.326365	0.229717					0.016720
0.841478							0.322342									0.257177	0.194309	0.016415					0.027961
0.776913							0.327884									0.216716	0.134451	0.121470					0.022372
0.852420							0.325484									0.334711	0.022820	0.121407					0.022376
0.790009							0.193428									0.340253	0.234443	0.132648					0.155718
0.828677							0.133570									0.337853	0.152019	0.056796					0.194386
0.847227							0.050853									0.205797	0.151956	0.161851					0.138121
0.782662							0.039364									0.145939	0.163197	0.161789					0.062491
0.858170							0.178535									0.161102	0.240715	0.173030					0.137999
0.890928							0.038693									0.205307	0.281097	0.005503					0.155675
0.929596							0.027205									0.245688	0.240636	0.126640					0.194343
0.948146							0.054969									0.205228	0.358631	0.005418					0.138078
0.883581							0.043481									0.323223	0.364173	0.121391					0.062448
0.959088							0.172590									0.328765	0.361773	0.121328					0.137956
0.916676							0.216795									0.326365	0.229717	0.132569					0.057122
0.955344							0.257177									0.194309	0.016415	0.242528					0.095790
0.973894							0.216716									0.134451	0.121470	0.242465					0.239388
0.909329							0.334711									0.022820	0.121407	0.253706					0.174823
0.984836							0.340253									0.234443	0.132648	0.110472					0.250331
0.806589							0.337853									0.152019	0.056796	0.110409					0.044600
0.845257							0.205797									0.151956	0.161851	0.121650					0.178612
0.863807							0.145939									0.163197	0.161789	0.048214					0.143574
0.799242							0.161102									0.240715	0.173030	0.150437					0.150217
0.874750							0.205307									0.281097	0.005503	0.115398					0.179183
0.824462							0.245688									0.240636	0.126640	0.122041					0.190348
0.629060							0.205228									0.358631	0.005418	0.151007					0.061986
0.629766							0.323223									0.364173	0.121391	0.162172					0.237310
0.862349							0.328765									0.361773	0.121328	0.060583					0.172745
0.666947							0.326365									0.229717	0.132569	0.049094					0.248252
0.667653							0.194309									0.016415	0.242528	0.188265					0.217280
0.936995							0.134451									0.121470	0.242465	0.226198					0.182242
0.741593							0.022820									0.121407	0.253706	0.143774					0.188885
0.742298							0.234443									0.132648	0.110472	0.143711					0.217851
0.942745							0.152019									0.056796	0.110409	0.154952					0.229016
0.747343							0.151956									0.161851	0.121650	0.162806					0.235770
0.748048							0.163197									0.161789	0.048214	0.127768					0.171206
1.043663							0.240715									0.173030	0.150437	0.134410					0.246713
0.848261							0.281097									0.005503	0.115398	0.163376					0.125978
0.848967							0.240636									0.126640	0.122041	0.174541					0.132620
0.874009							0.358631									0.005418	0.151007	0.151318					0.161587
0.874715							0.364173									0.121391	0.162172	0.116279					0.172751
1.165172							0.361773									0.121328	0.060583	0.122922					0.061412
1.200827							0.229717									0.132569	0.049094	0.151888					0.136920
1.203059							0.016415									0.242528	0.188265	0.163053					0.056992
1.238714							0.121470									0.242465	0.226198	0.039666					0.132499
1.277705							0.121407									0.253706	0.143774	0.224658					0.028323
1.313360							0.132648									0.110472	0.143711	0.142235					0.103831
1.283455							0.056796									0.110409	0.154952	0.142172					0.016781
1.319110							0.161851									0.121650	0.162806	0.153413					0.092288
1.384373							0.161789									0.048214	0.127768	0.151688					0.227130
1.420028							0.173030									0.150437	0.134410	0.158330					0.265798
1.410121							0.005503									0.115398	0.163376	0.187296					0.022056
1.445776							0.126640									0.122041	0.174541	0.198461					0.144969
1.335690							0.005418									0.151007	0.151318	0.114866					0.220476
0.830111							0.121391									0.162172	0.116279	0.121508					0.233639
0.801600							0.121328									0.060583	0.122922	0.150475					0.038236
0.878852							0.132569									0.049094	0.151888	0.161639					0.084663
0.867998							0.242528									0.188265	0.163053	0.032441					0.016765
0.839487							0.242465									0.226198	0.039666	0.032379					0.233596
0.916739							0.253706									0.143774	0.224658	0.043620					0.038193
0.942644							0.110472									0.143711	0.142235	0.028021					0.084620
0.914133							0.110409									0.154952	0.142172	0.027958					0.016722
0.991385							0.121650									0.162806	0.153413	0.039199					0.334906
0.948394							0.048214									0.127768	0.151688	0.056985					0.139503
0.919883							0.150437									0.134410	0.158330	0.056923					0.196995
0.997135							0.115398									0.163376	0.187296	0.068164					0.140209
1.049312							0.122041									0.174541	0.198461	0.068149					0.323097
1.020802							0.151007									0.151318	0.114866	0.068088					0.185187
1.098053							0.162172									0.116279	0.121508	0.079329					0.173028
1.075060							0.060583									0.122922	0.150475	0.049036					0.189304
1.046549							0.049094									0.151888	0.161639	0.087704					0.341072
1.123801							0.188265									0.163053	0.032441	0.209956					0.145670
0.964974							0.226198									0.039666	0.032379	0.145391					0.203162
0.936463							0.143774									0.224658	0.043620	0.220898					0.146376
1.013715							0.143711									0.142235	0.028021	0.061404					0.123044
0.789832							0.154952									0.142172	0.027958	0.049916					0.115121
0.758955							0.162806									0.153413	0.039199	0.189087					0.172613
0.827719							0.127768									0.151688	0.056985	0.227020					0.115826
0.796842							0.134410									0.158330	0.056923	0.144596					0.163426
0.902364							0.163376									0.187296	0.068164	0.144533					0.155502
0.871488							0.174541									0.198461	0.068149	0.155774					0.212994
0.908114							0.151318									0.114866	0.068088	0.100072					0.156208
0.877237							0.116279									0.121508	0.079329	0.088584					0.112133
1.009033							0.122922									0.150475	0.049036	0.227755					0.115042
0.978156							0.151888									0.161639	0.087704	0.265688					0.172533
1.034781							0.163053									0.032441	0.209956	0.183264					0.115747
1.003904							0.039666									0.032379	0.145391	0.183201					0.016870
0.924694							0.224658									0.043620	0.220898	0.194442					0.022411
0.893817							0.142235									0.028021	0.061404	0.222325					0.141645
0.895685							0.142172									0.027958	0.049916	0.157760					0.112048
0.819053							0.153413									0.039199	0.189087	0.233267					0.290529
0.820023							0.151688									0.056985	0.227020	0.210837					0.296071
0.933572							0.158330									0.056923	0.144596	0.146272					0.236179
0.856940							0.187296									0.068164	0.144533	0.221779					0.293671
0.857910							0.198461									0.068149	0.155774	0.246245					0.236885
1.008218							0.114866									0.068088	0.100072	0.181680					0.104123
0.931586							0.121508									0.079329	0.088584	0.257187					0.161615
0.932555							0.150475									0.049036	0.227755	0.011112					0.104828
1.013967							0.161639									0.087704	0.265688	0.126999					0.090692
0.937335							0.032441									0.209956	0.183264	0.126937					0.332828
0.938305							0.032379									0.145391	0.183201	0.138178					0.137425
1.114886							0.043620									0.220898	0.194442	0.144859					0.194917
1.038254							0.028021									0.061404	0.222325	0.220366					0.138131
1.039224							0.027958									0.049916	0.157760	0.051369					0.331288
1.140634							0.039199									0.189087	0.233267	0.051307					0.135886
1.064002							0.056985									0.227020	0.210837	0.062548					0.193377
1.064971							0.056923									0.144596	0.146272	0.126876					0.136591
1.030547							0.068164									0.144533	0.221779	0.126814					0.221496
0.953915							0.068149									0.155774	0.246245	0.138055					0.228138
0.954885							0.068088									0.100072	0.181680	0.305473					0.257104
0.801550							0.079329									0.088584	0.257187	0.110071					0.268269
0.789799							0.049036									0.227755	0.011112	0.167563					0.015634
0.775310							0.087704									0.265688	0.126999	0.110777					0.083584
0.883808							0.209956									0.183264	0.126937	0.317843					0.026798
0.839437							0.145391									0.183201	0.138178	0.122440					0.032735
0.827686							0.220898									0.194442	0.144859	0.179932					0.061701
0.813197							0.061404									0.222325	0.220366	0.123146					0.072866
0.921696							0.049916									0.157760	0.051369	0.306354					0.079163
0.914083							0.189087									0.233267	0.051307	0.110952					0.022377
0.902332							0.227020									0.210837	0.062548	0.168444					0.050495
0.887843							0.144596									0.146272	0.126876	0.111658					0.051342
0.996341							0.144533									0.221779	0.126814	0.341763					0.038953
0.919833							0.155774									0.246245	0.138055	0.146360					0.062507
0.908082							0.100072									0.181680	0.305473	0.147066					0.203852
0.893592							0.088584									0.257187	0.110071	0.109539					0.106630
1.002091							0.227755									0.011112	0.167563	0.110244					0.167030
1.020751							0.265688									0.126999	0.110777	0.038293					0.222517
1.009000							0.183264									0.126937	0.317843	0.016822					0.222454
0.994511							0.183201									0.138178	0.122440	0.160911					0.233695
1.103009							0.194442									0.144859	0.179932	0.177421					0.027114
1.046499							0.222325									0.220366	0.123146	0.171939					0.027051
1.034748							0.157760									0.051369	0.306354	0.198845					0.073541
1.020259							0.233267									0.051307	0.110952	0.328352					0.073479
1.128757							0.210837									0.062548	0.168444	0.198954					0.084720
0.936413							0.146272									0.126876	0.111658	0.110787					0.016755
0.924662							0.221779									0.126814	0.341763	0.127746					0.005581
0.910172							0.246245									0.138055	0.146360	0.157461					0.333649
1.018671							0.181680									0.305473	0.147066	0.110777					0.138247
0.795931							0.257187									0.110071	0.109539	0.116339					0.195739
0.867364							0.011112									0.167563	0.110244	0.121916					0.138952
0.833818							0.126999									0.110777	0.038293	0.138728					0.372317
0.905251							0.126937									0.317843	0.016822	0.173281					0.176915
0.908464							0.138178									0.122440	0.160911	0.189790					0.234407
0.979897							0.144859									0.179932	0.177421	0.184308					0.177620
0.914214							0.220366									0.123146	0.171939	0.211214					0.117742
0.985646							0.051369									0.306354	0.198845	0.340721					0.120651
1.015132							0.051307									0.110952	0.328352	0.211323					0.178142
1.086565							0.062548									0.168444	0.198954	0.123157					0.121356
1.040880							0.126876									0.111658	0.110787	0.140115					0.251488
1.112313							0.126814									0.341763	0.127746	0.169830					0.326995
0.930794							0.138055									0.146360	0.157461	0.123146					0.056085
1.002226							0.305473									0.147066	0.110777	0.128709					0.131592
0.739379							0.110071									0.109539	0.116339	0.134285					0.022172
0.777266							0.167563									0.110244	0.121916	0.151097					0.045726
0.851911							0.110777									0.038293	0.138728	0.161792					0.086549
0.857661							0.317843									0.016822	0.173281	0.178301					0.121233
0.958580							0.122440									0.160911	0.189790	0.172820					0.341763
0.984327							0.179932									0.177421	0.184308	0.199726					0.146360
0.874241							0.123146									0.171939	0.211214	0.329233					0.203852
0.679900							0.306354									0.198845	0.340721	0.199835					0.147066
0.696410							0.110952									0.328352	0.211323	0.111668					0.358272
0.690928							0.168444									0.198954	0.123157	0.128626					0.162870
0.717834							0.111658									0.110787	0.140115	0.158342					0.220361
0.847341							0.341763									0.127746	0.169830	0.111658					0.163575
0.717943							0.146360									0.157461	0.123146	0.117220					0.352790
0.629776							0.147066									0.110777	0.128709	0.122797					0.157388
0.646735							0.109539									0.116339	0.134285	0.139609					0.214880
0.676450							0.110244									0.121916	0.151097	0.000000					0.158094
0.629766							0.038293									0.138728	0.161792	0.235133					0.106629
0.635328							0.016822									0.173281	0.178301	0.152709					0.109540
0.640905							0.160911									0.189790	0.172820	0.152646					0.167031
0.657717							0.177421									0.184308	0.199726	0.163888					0.110245
0.717787							0.171939									0.211214	0.329233	0.016509					0.144512
0.734297							0.198845									0.340721	0.199835	0.011028					0.117574
0.728815							0.328352									0.211323	0.111668	0.235134					0.216884
0.755721							0.198954									0.123157	0.128626	0.364641					0.233843
0.885228							0.110787									0.140115	0.158342	0.235243					0.263558
0.755830							0.127746									0.169830	0.111658	0.147077					0.216874
0.667663							0.157461									0.123146	0.117220	0.164035					0.222436
0.684622							0.110777									0.128709	0.122797	0.193750					0.228013
0.714337							0.116339									0.134285	0.139609	0.147066					0.244825
0.667653							0.121916									0.151097	0.000000	0.152629					0.239047
0.673215							0.138728									0.161792	0.235133	0.158205					0.296538
0.678792							0.173281									0.178301	0.152709	0.175018					0.239752
0.695604							0.189790									0.172820	0.152646	0.251642					0.109649
0.792433							0.184308									0.199726	0.163888	0.169219					0.167141
0.808942							0.211214									0.329233	0.016509	0.169156					0.110355
0.803461							0.340721									0.199835	0.011028	0.180397					0.021482
0.830367							0.211323									0.111668	0.235134	0.246161					0.038440
0.959874							0.123157									0.128626	0.364641	0.163737					0.068155
0.830476							0.140115									0.158342	0.235243	0.163674					0.021471
0.742309							0.169830									0.111658	0.147077	0.174915					0.027033
0.759267							0.123146									0.117220	0.164035	0.000001					0.032610
0.788983							0.128709									0.122797	0.193750	0.129508					0.049422
0.742299							0.134285									0.139609	0.147066	0.010944					0.067910
0.747861							0.151097									0.000000	0.152629	0.110255					0.011124
0.753438							0.161792									0.235133	0.158205	0.127213					0.084868
0.770250							0.178301									0.152709	0.175018	0.156928					0.028082
0.798183							0.172820									0.152646	0.251642	0.110244					0.114581
0.814692							0.199726									0.163888	0.169219	0.115807					0.067898
0.809210							0.329233									0.016509	0.169156	0.121383					0.073461
0.836116							0.199835									0.011028	0.180397	0.138196					0.079037
0.965623							0.111668									0.235134	0.246161	0.115889					0.095850
0.836226							0.128626									0.364641	0.163737	0.115826					0.057796
0.748059							0.158342									0.235243	0.163674	0.127067					0.000001
0.765017							0.111658									0.147077	0.174915	0.245396					0.005563
0.794732							0.117220									0.164035	0.000001	0.245333					0.011139
0.748048							0.122797									0.193750	0.129508	0.256574					0.027952
0.753611							0.139609									0.147066	0.010944	0.115998
0.759187							0.000000									0.152629	0.110255	0.115935
0.776000							0.235133									0.158205	0.127213	0.127176
0.899101							0.152709									0.175018	0.156928	0.016767
0.915611							0.152646									0.251642	0.110244	0.016704
0.910129							0.163888									0.169219	0.115807	0.027945
0.937035							0.016509									0.169156	0.121383	0.033725
1.066542							0.011028									0.180397	0.138196	0.033662
0.937144							0.235134									0.246161	0.115889	0.044904
0.848977							0.364641									0.163737	0.115826	0.041042
0.865936							0.235243									0.163674	0.127067	0.016755
0.895651							0.147077									0.174915	0.245396	0.022318
0.848967							0.164035									0.000001	0.245333	0.027894
0.854529							0.193750									0.129508	0.256574	0.044707
0.860106							0.147066									0.010944	0.115998	0.063377
0.876918							0.152629									0.110255	0.115935	0.074618
0.924849							0.158205									0.127213	0.127176	0.005581
0.941358							0.175018									0.156928	0.016767	0.016823
0.935877							0.251642									0.110244	0.016704	0.011143
0.962783							0.169219									0.115807	0.027945	0.022384
1.092290							0.169156									0.121383	0.033725	0.016720
0.962892							0.180397									0.138196	0.033662	0.027961
0.874725							0.246161									0.115889	0.044904	0.022372
0.891683							0.163737									0.115826	0.041042	0.022376
0.921399							0.163674									0.127067	0.016755	0.155718
0.874715							0.174915									0.245396	0.022318	0.194386
0.880277							0.000001									0.245333	0.027894	0.138121
0.885854							0.129508									0.256574	0.044707	0.062491
0.902666							0.010944									0.115998	0.063377	0.137999
0.814763							0.110255									0.115935	0.074618	0.155675
0.831272							0.127213									0.127176	0.005581	0.194343
0.825790							0.156928									0.016767	0.016823	0.138078
0.852696							0.110244									0.016704	0.011143	0.062448
0.982203							0.115807									0.027945	0.022384	0.137956
0.852806							0.121383									0.033725	0.016720	0.057122
0.764639							0.138196									0.033662	0.027961	0.095790
0.781597							0.115889									0.044904	0.022372	0.239388
0.811312							0.115826									0.041042	0.022376	0.174823
0.764628							0.127067									0.016755	0.155718	0.250331
0.770191							0.245396									0.022318	0.194386	0.044600
0.775767							0.245333									0.027894	0.138121	0.178612
0.792580							0.256574									0.044707	0.062491	0.143574
0.710949							0.115998									0.063377	0.137999	0.150217
0.789256							0.115935									0.074618	0.155675	0.179183
0.737402							0.127176									0.005581	0.194343	0.190348
0.815708							0.016767									0.016823	0.138078	0.061986
0.894530							0.016704									0.011143	0.062448	0.237310
0.866019							0.027945									0.022384	0.137956	0.172745
0.943270							0.033725									0.016720	0.057122	0.248252
0.972836							0.033662									0.027961	0.095790	0.217280
0.944326							0.044904									0.022372	0.239388	0.182242
1.021577							0.041042									0.022376	0.174823	0.188885
0.854250							0.016755									0.155718	0.250331	0.217851
0.823373							0.022318									0.194386	0.044600	0.229016
0.932557							0.027894									0.138121	0.178612	0.235770
0.901680							0.044707									0.062491	0.143574	0.171206
0.782361							0.063377									0.137999	0.150217	0.246713
0.860668							0.074618									0.155675	0.179183	0.125978
0.754877							0.005581									0.194343	0.190348	0.132620
0.781330							0.016823									0.138078	0.061986	0.161587
0.938458							0.011143									0.062448	0.237310	0.172751
0.909947							0.022384									0.137956	0.172745	0.061412
0.987198							0.016720									0.057122	0.248252	0.136920
0.898178							0.027961									0.095790	0.217280	0.056992
0.867301							0.022372									0.239388	0.182242	0.132499
0.826289							0.022376									0.174823	0.188885	0.028323
0.711061							0.155718									0.250331	0.217851	0.103831
0.737513							0.194386									0.044600	0.229016	0.016781
0.894641							0.138121									0.178612	0.235770	0.092288
0.866130							0.062491									0.143574	0.171206	0.227130
0.943382							0.137999									0.150217	0.246713	0.265798
0.854362							0.155675									0.179183	0.125978	0.022056
0.823485							0.194343									0.190348	0.132620	0.144969
0.782473							0.138078									0.061986	0.161587	0.220476
0.726479							0.062448									0.237310	0.172751	0.233639
0.700228							0.137956									0.172745	0.061412	0.038236
0.752931							0.057122									0.248252	0.136920	0.084663
0.726681							0.095790									0.217280	0.056992	0.016765
0.910059							0.239388									0.182242	0.132499	0.233596
0.881548							0.174823									0.188885	0.028323	0.038193
0.958800							0.250331									0.217851	0.103831	0.084620
0.883809							0.044600									0.229016	0.016781	0.016722
0.855298							0.178612									0.235770	0.092288	0.334906
0.932550							0.143574									0.171206	0.227130	0.139503
0.869779							0.150217									0.246713	0.265798	0.196995
0.838903							0.179183									0.125978	0.022056	0.140209
0.843529							0.190348									0.132620	0.144969	0.323097
0.812652							0.061986									0.161587	0.220476	0.185187
0.797891							0.237310									0.172751	0.233639	0.173028
0.771641							0.172745									0.061412	0.038236	0.189304
0.744127							0.248252									0.136920	0.084663	0.341072
0.760636							0.217280									0.056992	0.016765	0.145670
0.755155							0.182242									0.132499	0.233596	0.203162
0.782060							0.188885									0.028323	0.038193	0.146376
0.911567							0.217851									0.103831	0.084620	0.123044
0.694003							0.229016									0.016781	0.016722	0.115121
0.710961							0.235770									0.092288	0.334906	0.172613
0.740677							0.171206									0.227130	0.139503	0.115826
0.693992							0.246713									0.265798	0.196995	0.163426
0.699555							0.125978									0.022056	0.140209	0.155502
0.705132							0.132620									0.144969	0.323097	0.212994
0.721944							0.161587									0.220476	0.185187	0.156208
0.744318							0.172751									0.233639	0.173028	0.112133
0.760828							0.061412									0.038236	0.189304	0.115042
0.755346							0.136920									0.084663	0.341072	0.172533
0.782252							0.056992									0.016765	0.145670	0.115747
0.911759							0.132499									0.233596	0.203162	0.016870
0.694194							0.028323									0.038193	0.146376	0.022411
0.711153							0.103831									0.084620	0.123044	0.141645
0.740868							0.016781									0.016722	0.115121	0.112048
0.694184							0.092288									0.334906	0.172613	0.290529
0.699746							0.227130									0.139503	0.115826	0.296071
0.705323							0.265798									0.196995	0.163426	0.236179
0.722135							0.022056									0.140209	0.155502	0.293671
0.822625							0.144969									0.323097	0.212994	0.236885
0.839135							0.220476									0.185187	0.156208	0.104123
0.833653							0.233639									0.173028	0.112133	0.161615
0.860559							0.038236									0.189304	0.115042	0.104828
0.990066							0.084663									0.341072	0.172533	0.090692
0.772501							0.016765									0.145670	0.115747	0.332828
0.789460							0.233596									0.203162	0.016870	0.137425
0.819175							0.038193									0.146376	0.022411	0.194917
0.772491							0.084620									0.123044	0.141645	0.138131
0.778053							0.016722									0.115121	0.112048	0.331288
0.783630							0.334906									0.172613	0.290529	0.135886
0.800442							0.139503									0.115826	0.296071	0.193377
0.788247							0.196995									0.163426	0.236179	0.136591
0.804756							0.140209									0.155502	0.293671	0.221496
0.799274							0.323097									0.212994	0.236885	0.228138
0.826180							0.185187									0.156208	0.104123	0.257104
0.955687							0.173028									0.112133	0.161615	0.268269
0.738123							0.189304									0.115042	0.104828	0.015634
0.755081							0.341072									0.172533	0.090692	0.083584
0.784796							0.145670									0.115747	0.332828	0.026798
0.738112							0.203162									0.016870	0.137425	0.032735
0.743675							0.146376									0.022411	0.194917	0.061701
0.749251							0.123044									0.141645	0.138131	0.072866
0.766063							0.115121									0.112048	0.331288	0.079163
0.744430							0.172613									0.290529	0.135886	0.022377
0.760940							0.115826									0.296071	0.193377	0.050495
0.755458							0.163426									0.236179	0.136591	0.051342
0.782364							0.155502									0.293671	0.221496	0.038953
0.911871							0.212994									0.236885	0.228138	0.062507
0.694306							0.156208									0.104123	0.257104	0.203852
0.711265							0.112133									0.161615	0.268269	0.106630
0.740980							0.115042									0.104828	0.015634	0.167030
0.694296							0.172533									0.090692	0.083584	0.222517
0.699858							0.115747									0.332828	0.026798	0.222454
0.705435							0.016870									0.137425	0.032735	0.233695
0.722247							0.022411									0.194917	0.061701	0.027114
0.759848							0.141645									0.138131	0.072866	0.027051
0.776358							0.112048									0.331288	0.079163	0.073541
0.770876							0.290529									0.135886	0.022377	0.073479
0.797782							0.296071									0.193377	0.050495	0.084720
0.927289							0.236179									0.136591	0.051342	0.016755
0.709724							0.293671									0.221496	0.038953	0.005581
0.726683							0.236885									0.228138	0.062507	0.333649
0.756398							0.104123									0.257104	0.203852	0.138247
0.709714							0.161615									0.268269	0.106630	0.195739
0.715276							0.104828									0.015634	0.167030	0.138952
0.720853							0.090692									0.083584	0.222517	0.372317
0.737665							0.332828									0.026798	0.222454	0.176915
0.733598							0.137425									0.032735	0.233695	0.234407
0.750107							0.194917									0.061701	0.027114	0.177620
0.744625							0.138131									0.072866	0.027051	0.117742
0.771531							0.331288									0.079163	0.073541	0.120651
0.901038							0.135886									0.022377	0.073479	0.178142
0.683474							0.193377									0.050495	0.084720	0.121356
0.700432							0.136591									0.051342	0.016755	0.251488
0.730147							0.221496									0.038953	0.005581	0.326995
0.683463							0.228138									0.062507	0.333649	0.056085
0.689026							0.257104									0.203852	0.138247	0.131592
0.694602							0.268269									0.106630	0.195739	0.022172
0.711415							0.015634									0.167030	0.138952	0.045726
0.710715							0.083584									0.222517	0.372317	0.086549
0.710906							0.026798									0.222454	0.176915	0.121233
0.789213							0.032735									0.233695	0.234407	0.341763
0.754834							0.061701									0.027114	0.177620	0.146360
0.711018							0.072866									0.027051	0.117742	0.203852
0.726436							0.079163									0.073541	0.120651	0.147066
0.700185							0.022377									0.073479	0.178142	0.358272
0.693809							0.050495									0.084720	0.121356	0.162870
0.681650							0.051342									0.016755	0.251488	0.220361
0.697926							0.038953									0.005581	0.326995	0.163575
0.711844							0.062507									0.333649	0.056085	0.352790
0.750555							0.203852									0.138247	0.131592	0.157388
0.756048							0.106630									0.195739	0.022172	0.214880
0.796430							0.167030									0.138952	0.045726	0.158094
0.755969							0.222517									0.372317	0.086549	0.106629
0.873965							0.222454									0.176915	0.121233	0.109540
0.879506							0.233695									0.234407	0.341763	0.167031
0.877107							0.027114									0.177620	0.146360	0.110245
0.745051							0.027051									0.117742	0.203852	0.144512
0.756078							0.073541									0.120651	0.147066	0.117574
0.685192							0.073479									0.178142	0.358272	0.216884
0.831672							0.084720									0.121356	0.162870	0.233843
0.819512							0.016755									0.251488	0.220361	0.263558
0.835788							0.005581									0.326995	0.163575	0.216874
0.849707							0.333649									0.056085	0.352790	0.222436
0.888418							0.138247									0.131592	0.157388	0.228013
0.893911							0.195739									0.022172	0.214880	0.244825
0.934293							0.138952									0.045726	0.158094	0.239047
0.893832							0.372317									0.086549	0.106629	0.296538
1.011827							0.176915									0.121233	0.109540	0.239752
1.017369							0.234407									0.341763	0.167031	0.109649
1.014969							0.177620									0.146360	0.110245	0.167141
0.882913							0.117742									0.203852	0.144512	0.110355
0.893941							0.120651									0.147066	0.117574	0.021482
0.823055							0.178142									0.358272	0.216884	0.038440
0.739307							0.121356									0.162870	0.233843	0.068155
0.727147							0.251488									0.220361	0.263558	0.021471
0.743423							0.326995									0.163575	0.216874	0.027033
0.757341							0.056085									0.352790	0.222436	0.032610
0.796053							0.131592									0.157388	0.228013	0.049422
0.801546							0.022172									0.214880	0.244825	0.067910
0.841928							0.045726									0.158094	0.239047	0.011124
0.801467							0.086549									0.106629	0.296538	0.084868
0.919462							0.121233									0.109540	0.239752	0.028082
0.925004							0.341763									0.167031	0.109649	0.114581
0.922604							0.146360									0.110245	0.167141	0.067898
0.790548							0.203852									0.144512	0.110355	0.073461
0.801576							0.147066									0.117574	0.021482	0.079037
0.730690							0.358272									0.216884	0.038440	0.095850
0.726202							0.162870									0.233843	0.068155	0.057796
0.714043							0.220361									0.263558	0.021471	0.000001
0.730319							0.163575									0.216874	0.027033	0.005563
0.744237							0.352790									0.222436	0.032610	0.011139
0.782948							0.157388									0.228013	0.049422	0.027952
0.788442							0.214880									0.244825	0.067910
0.828823							0.158094									0.239047	0.011124
0.788363							0.106629									0.296538	0.084868
0.906358							0.109540									0.239752	0.028082
0.911900							0.167031									0.109649	0.114581
0.909500							0.110245									0.167141	0.067898
0.777444							0.144512									0.110355	0.073461
0.788471							0.117574									0.021482	0.079037
0.717586							0.216884									0.038440	0.095850
0.726202							0.233843									0.068155	0.057796
0.714043							0.263558									0.021471	0.000001
0.730319							0.216874									0.027033	0.005563
0.744237							0.222436									0.032610	0.011139
0.782948							0.228013									0.049422	0.027952
0.788442							0.244825									0.067910	0.040281
0.828823							0.239047									0.011124	0.426526
0.788363							0.296538									0.084868	0.021915
0.906358							0.239752									0.028082	0.099167
0.911900							0.109649									0.114581	0.398015
0.909500							0.167141									0.067898	0.475267
0.777444							0.110355									0.073461	0.563256
0.788471							0.021482									0.079037	0.486624
0.717586							0.038440									0.095850	0.487594
0.911631							0.068155									0.057796	0.534745
0.899472							0.021471									0.000001	0.458113
0.915748							0.027033									0.005563	0.459083
0.929666							0.032610									0.011139	0.611997
0.968377							0.049422									0.027952	0.535365
0.973871							0.067910										0.536335
1.014252							0.011124										0.522976
0.973791							0.084868										0.446344
1.091787							0.028082										0.447314
1.097329							0.114581										0.174023
1.094929							0.067898										0.184754
0.962873							0.073461										0.185723
0.973900							0.079037										0.062145
0.903015							0.095850										0.050394
0.782298							0.057796										0.442881
0.770139							0.000001										0.551380
0.786415							0.005563										0.022414
0.800333							0.011139										0.021882
0.839044							0.027952										0.414370
0.844537							0.040281										0.522869
0.884919							0.426526										0.110885
0.844458							0.021915										0.089054
0.962453							0.099167										0.491622
0.967995							0.398015										0.600120
0.965596							0.475267										0.021865
0.833539							0.563256										0.010114
0.844567							0.486624										0.402601
0.773681							0.487594										0.511100
0.725402							0.534745										0.397965
0.713243							0.458113										0.386214
0.729519							0.459083										0.053648
0.743437							0.611997										0.162146
0.782148							0.535365										0.534695
0.787641							0.536335										0.458063
0.828023							0.522976										0.459033
0.787562							0.446344										0.522944
0.905558							0.447314										0.446312
0.911099							0.174023										0.447282
0.908700							0.184754										0.135672
0.776644							0.185723										0.201109
0.787671							0.062145										0.202078
0.716785							0.050394										0.021897
0.717921							0.442881										0.309607
0.723444							0.551380										0.310577
0.686903							0.022414										0.056526
0.703179							0.021882										0.127958
0.755808							0.414370										0.016795
0.761331							0.522869										0.099447
0.690446							0.110885										0.105266
0.830454							0.089054										0.042139
0.835977							0.491622										0.016246
0.836204							0.600120										0.087678
0.841727							0.021865										0.392346
0.937122							0.010114										0.463778
0.942645							0.402601										0.529076
0.906124							0.511100										0.452444
0.893965							0.397965										0.453414
0.910241							0.386214										0.600509
0.962870							0.053648										0.523876
1.086280							0.162146										0.524846
1.091822							0.534695										0.016744
0.968393							0.458063										0.016213
0.897508							0.459033										0.408701
0.796038							0.522944										0.517199
0.783879							0.446312										0.099396
0.800154							0.447282										0.077566
0.852784							0.135672										0.480133
0.858277							0.201109										0.588632
0.898659							0.202078
0.858198							0.021897
0.976193							0.309607
0.981735							0.310577
0.979336							0.056526
0.847279							0.127958
0.858307							0.016795
0.787421							0.099447
0.725593							0.105266
0.713434							0.042139
0.729710							0.016246
0.743628							0.087678
0.782339							0.392346
0.787833							0.463778
0.828215							0.529076
0.787754							0.452444
0.905749							0.453414
0.911291							0.600509
0.908891							0.523876
0.776835							0.524846
0.787863							0.016744
0.716977							0.016213
0.803900							0.408701
0.791741							0.517199
0.808017							0.099396
0.821935							0.077566
0.860646							0.480133
0.866140							0.588632
0.906522
0.866061
0.984056
0.989598
0.987198
0.855142
0.866169
0.795284
0.769521
0.757362
0.773638
0.787556
0.826267
0.831761
0.872143
0.831682
0.949677
0.955219
0.952819
0.820763
0.831791
0.760905
0.725705
0.713546
0.729822
0.743740
0.782451
0.787945
0.828327
0.787866
0.905861
0.911403
0.909003
0.776947
0.787974
0.717089
0.741123
0.728964
0.745240
0.759158
0.797869
0.803363
0.843745
0.803284
0.921279
0.926821
0.924421
0.792365
0.803392
0.732507
0.714873
0.702714
0.718989
0.732908
0.771619
0.777112
0.817494
0.777033
0.895029
0.900570
0.898171
0.766115
0.777142
0.706256
0.808695
0.796536
0.812811
0.826730
0.865441
0.870934
0.911316
0.870855
0.988850
0.994392
0.991993
0.859936
0.870964
0.800078
0.741514
0.729355
0.745631
0.759549
0.798260
0.803754
0.844136
0.803675
0.921670
0.927212
0.924812
0.792756
0.803783
0.732898
0.854155
0.859678
0.883551
0.889074
0.916950
0.904791
0.921067
0.973696
0.979189
1.019571
0.979110
1.097106
1.102647
0.968191
0.979219
0.908333
0.735132
0.733652
0.698614
0.705257
0.734223
0.745387
0.735323
0.733844
0.698806
0.705448
0.734414
0.745579
0.813630
0.812151
0.777112
0.783755
0.812721
0.823886
0.779251
0.777772
0.742734
0.749376
0.778342
0.789507
0.735435
0.733956
0.698917
0.705560
0.734526
0.745691
0.750853
0.749374
0.714335
0.720978
0.749944
0.761109
0.724603
0.723123
0.688085
0.694727
0.723694
0.734858
0.676185
0.688554
0.677066
0.712534
0.750466
0.668043
0.667980
0.679221
0.814048
0.826417
0.814928
0.850397
0.888329
0.805905
0.805843
0.817084
0.721682
0.734052
0.722563
0.758032
0.795964
0.713540
0.713477
0.724719
0.708578
0.720947
0.709459
0.744927
0.782860
0.700436
0.700373
0.711614
0.708578
0.720947
0.709459
0.744927
0.782860
0.700436
0.700373
0.711614
0.894007
0.906376
0.894888
0.930356
0.968288
0.885865
0.885802
0.897043
0.764674
0.777043
0.765555
0.801023
0.838955
0.756531
0.756469
0.767710
0.707778
0.720147
0.708659
0.744127
0.782059
0.699636
0.699573
0.710814
0.643551
0.655920
0.644432
0.681438
0.693807
0.682319
0.756084
0.768453
0.756965
0.761833
0.774203
0.762714
0.862752
0.875121
0.863633
0.888500
0.900869
0.889381
0.924849
0.778414
0.790783
0.779294
0.814763
0.852695
0.770271
0.770209
0.781450
0.707969
0.720338
0.708850
0.744318
0.782251
0.699827
0.699764
0.711005
0.786276
0.798645
0.787157
0.822625
0.860558
0.778134
0.778071
0.789312
0.751897
0.764267
0.752778
0.788247
0.826179
0.743755
0.743692
0.754933
0.708081
0.720450
0.708962
0.744430
0.782363
0.699939
0.699876
0.711117
0.723499
0.735868
0.724380
0.759848
0.797781
0.715357
0.715294
0.726535
0.697249
0.709618
0.698130
0.733598
0.771530
0.689107
0.689044
0.700285
0.791071
0.803440
0.791952
0.827420
0.865352
0.782928
0.782866
0.794107
0.723890
0.736259
0.724771
0.760239
0.798172
0.715748
0.715685
0.726926
0.779785
0.792154
0.780666
0.809181
0.821550
0.810062
0.899325
0.911695
0.900207
0.935675
0.973607
0.891183
0.891121
0.902362
0.735953
0.774621
0.793171
0.728607
0.804114
0.736145
0.774813
0.793363
0.728798
0.804305
0.814452
0.853120
0.871670
0.807105
0.882612
0.780073
0.818741
0.837291
0.772726
0.848233
0.736257
0.774925
0.793475
0.728910
0.804417
0.751675
0.790343
0.808893
0.744328
0.819835
0.725424
0.764092
0.782642
0.718078
0.793585
0.857096
0.661694
0.719185
0.662399
0.994959
0.799557
0.857048
0.800262
0.902594
0.707192
0.764683
0.707897
0.889489
0.694087
0.751579
0.694793
0.889489
0.694087
0.751579
0.694793
1.074918
0.879516
0.937008
0.880221
0.945585
0.750183
0.807674
0.750888
0.888689
0.693287
0.750778
0.693992
0.686552
0.724439
0.799085
0.804834
0.905753
1.069411
0.931501
0.959325
0.763923
0.821414
0.764628
0.888880
0.693478
0.750970
0.694184
0.967187
0.771785
0.829277
0.772491
0.932809
0.737406
0.794898
0.738112
0.888992
0.693590
0.751082
0.694296
0.904410
0.709008
0.766500
0.709714
0.878160
0.682758
0.740249
0.683463
0.971982
0.776580
0.834071
0.777285
0.904801
0.709399
0.766891
0.710105
0.822786
1.080237
0.884835
0.942326
0.885540
1.128643
1.191644
1.179995
1.139927
1.197806
1.260757
1.233461
1.216406
1.266506
1.329507
1.317858
1.277790
1.335669
1.398619
1.371324
1.354269
1.174141
1.237142
1.225493
1.185425
1.243304
1.306254
1.278959
1.261904
1.161036
1.224038
1.212389
1.172321
1.230199
1.293150
1.265854
1.248800
1.161036
1.224038
1.212389
1.172321
1.230199
1.293150
1.265854
1.248800
1.346465
1.409466
1.397817
1.357750
1.415628
1.478579
1.451283
1.434228
1.217132
1.280133
1.268484
1.228416
1.286295
1.349245
1.321950
1.304895
1.160236
1.223237
1.211589
1.171520
1.229399
1.292350
1.265054
1.247999
1.096009
1.159011
[truncated: 283 more rows]
