# Supplementary material for: High dispersal capacity and biogeographic breaks shape the genetic diversity of a globally distributed reef‐dwelling calcifier
Source: Ecol Evol. 2020 May 14;10(12):5976–89. doi: 10.1002/ece3.6335 (PMC7319125; doi:10.1002/ece3.6335)
Supplement: Supplementary file 4 — Appendix S3 [file ECE3-10-5976-s004.xlsx]

## Sheet: Patristic_distances
TAXON A								TAXON B											Data
Name	Taxa	Sequence	Location	Lineage	Genotype	basegroup	MOTU	Name	Taxa	Sequence	Location	Lineage	Genotype	basegroup	MOTU B	Group	Type_of_distance	All_dist	Patristic_distance	Geographic_distance
ID-325_MBio45-C3_Zanzibar_BT-2	ID-325	MBio45-C3	Zanzibar	I	a	10	Ia10	ID-328_MBio45-C6_Zanzibar_BT-2	ID-328	MBio45-C6	Zanzibar	I	a	10	Ia10	I_vs_I	1_Intra-Basegroup	1_Intra-Basegroup|I_vs_I	0.120920	0
ID-430_MBio92-C4_Mauritius_BT-	ID-430	MBio92-C4	Mauritius	I	a	11	Ia11	ID-437_MBio92-C6_Mauritius_BT-	ID-437	MBio92-C6	Mauritius	I	a	11	Ia11	I_vs_I	1_Intra-Basegroup	1_Intra-Basegroup|I_vs_I	0.040265	0
ID-367_MBio92-C2_Mauritius_BT-	ID-367	MBio92-C2	Mauritius	I	a	11	Ia11	ID-430_MBio92-C4_Mauritius_BT-	ID-430	MBio92-C4	Mauritius	I	a	11	Ia11	I_vs_I	1_Intra-Basegroup	1_Intra-Basegroup|I_vs_I	0.362018	0
ID-367_MBio92-C2_Mauritius_BT-	ID-367	MBio92-C2	Mauritius	I	a	11	Ia11	ID-437_MBio92-C6_Mauritius_BT-	ID-437	MBio92-C6	Mauritius	I	a	11	Ia11	I_vs_I	1_Intra-Basegroup	1_Intra-Basegroup|I_vs_I	0.391414	0
ID-313_MBio43-C5_Zanzibar_BT-1	ID-313	MBio43-C5	Zanzibar	I	a	2	Ia2	ID-316_MBio43-C9_Zanzibar_BT-2	ID-316	MBio43-C9	Zanzibar	I	a	2	Ia2	I_vs_I	1_Intra-Basegroup	1_Intra-Basegroup|I_vs_I	0.137864	0
ID-313_MBio43-C5_Zanzibar_BT-1	ID-313	MBio43-C5	Zanzibar	I	a	2	Ia2	ID-322_MBio44-C7_Zanzibar_BT-3	ID-322	MBio44-C7	Zanzibar	I	a	2	Ia2	I_vs_I	1_Intra-Basegroup	1_Intra-Basegroup|I_vs_I	0.045499	0
ID-313_MBio43-C5_Zanzibar_BT-1	ID-313	MBio43-C5	Zanzibar	I	a	2	Ia2	ID-317_MBio43-C10_Zanzibar_BT-	ID-317	MBio43-C10	Zanzibar	I	a	2	Ia2	I_vs_I	1_Intra-Basegroup	1_Intra-Basegroup|I_vs_I	0.032395	0
ID-312_MBio43-C4_Zanzibar_BT-1	ID-312	MBio43-C4	Zanzibar	I	a	2	Ia2	ID-313_MBio43-C5_Zanzibar_BT-1	ID-313	MBio43-C5	Zanzibar	I	a	2	Ia2	I_vs_I	1_Intra-Basegroup	1_Intra-Basegroup|I_vs_I	0.032395	0
ID-313_MBio43-C5_Zanzibar_BT-1	ID-313	MBio43-C5	Zanzibar	I	a	2	Ia2	ID-315_MBio43-C8_Zanzibar_BT-5	ID-315	MBio43-C8	Zanzibar	I	a	2	Ia2	I_vs_I	1_Intra-Basegroup	1_Intra-Basegroup|I_vs_I	0.253100	0
ID-309_MBio43-C1_Zanzibar_BT-2	ID-309	MBio43-C1	Zanzibar	I	a	2	Ia2	ID-313_MBio43-C5_Zanzibar_BT-1	ID-313	MBio43-C5	Zanzibar	I	a	2	Ia2	I_vs_I	1_Intra-Basegroup	1_Intra-Basegroup|I_vs_I	0.123766	0
ID-316_MBio43-C9_Zanzibar_BT-2	ID-316	MBio43-C9	Zanzibar	I	a	2	Ia2	ID-322_MBio44-C7_Zanzibar_BT-3	ID-322	MBio44-C7	Zanzibar	I	a	2	Ia2	I_vs_I	1_Intra-Basegroup	1_Intra-Basegroup|I_vs_I	0.172860	0
ID-316_MBio43-C9_Zanzibar_BT-2	ID-316	MBio43-C9	Zanzibar	I	a	2	Ia2	ID-317_MBio43-C10_Zanzibar_BT-	ID-317	MBio43-C10	Zanzibar	I	a	2	Ia2	I_vs_I	1_Intra-Basegroup	1_Intra-Basegroup|I_vs_I	0.159756	0
ID-312_MBio43-C4_Zanzibar_BT-1	ID-312	MBio43-C4	Zanzibar	I	a	2	Ia2	ID-316_MBio43-C9_Zanzibar_BT-2	ID-316	MBio43-C9	Zanzibar	I	a	2	Ia2	I_vs_I	1_Intra-Basegroup	1_Intra-Basegroup|I_vs_I	0.159756	0
ID-315_MBio43-C8_Zanzibar_BT-5	ID-315	MBio43-C8	Zanzibar	I	a	2	Ia2	ID-316_MBio43-C9_Zanzibar_BT-2	ID-316	MBio43-C9	Zanzibar	I	a	2	Ia2	I_vs_I	1_Intra-Basegroup	1_Intra-Basegroup|I_vs_I	0.390962	0
ID-309_MBio43-C1_Zanzibar_BT-2	ID-309	MBio43-C1	Zanzibar	I	a	2	Ia2	ID-316_MBio43-C9_Zanzibar_BT-2	ID-316	MBio43-C9	Zanzibar	I	a	2	Ia2	I_vs_I	1_Intra-Basegroup	1_Intra-Basegroup|I_vs_I	0.261629	0
ID-317_MBio43-C10_Zanzibar_BT-	ID-317	MBio43-C10	Zanzibar	I	a	2	Ia2	ID-322_MBio44-C7_Zanzibar_BT-3	ID-322	MBio44-C7	Zanzibar	I	a	2	Ia2	I_vs_I	1_Intra-Basegroup	1_Intra-Basegroup|I_vs_I	0.067385	0
ID-312_MBio43-C4_Zanzibar_BT-1	ID-312	MBio43-C4	Zanzibar	I	a	2	Ia2	ID-322_MBio44-C7_Zanzibar_BT-3	ID-322	MBio44-C7	Zanzibar	I	a	2	Ia2	I_vs_I	1_Intra-Basegroup	1_Intra-Basegroup|I_vs_I	0.067385	0
ID-315_MBio43-C8_Zanzibar_BT-5	ID-315	MBio43-C8	Zanzibar	I	a	2	Ia2	ID-322_MBio44-C7_Zanzibar_BT-3	ID-322	MBio44-C7	Zanzibar	I	a	2	Ia2	I_vs_I	1_Intra-Basegroup	1_Intra-Basegroup|I_vs_I	0.298597	0
ID-309_MBio43-C1_Zanzibar_BT-2	ID-309	MBio43-C1	Zanzibar	I	a	2	Ia2	ID-322_MBio44-C7_Zanzibar_BT-3	ID-322	MBio44-C7	Zanzibar	I	a	2	Ia2	I_vs_I	1_Intra-Basegroup	1_Intra-Basegroup|I_vs_I	0.169264	0
ID-312_MBio43-C4_Zanzibar_BT-1	ID-312	MBio43-C4	Zanzibar	I	a	2	Ia2	ID-317_MBio43-C10_Zanzibar_BT-	ID-317	MBio43-C10	Zanzibar	I	a	2	Ia2	I_vs_I	1_Intra-Basegroup	1_Intra-Basegroup|I_vs_I	0.000000	0
ID-315_MBio43-C8_Zanzibar_BT-5	ID-315	MBio43-C8	Zanzibar	I	a	2	Ia2	ID-317_MBio43-C10_Zanzibar_BT-	ID-317	MBio43-C10	Zanzibar	I	a	2	Ia2	I_vs_I	1_Intra-Basegroup	1_Intra-Basegroup|I_vs_I	0.285493	0
ID-309_MBio43-C1_Zanzibar_BT-2	ID-309	MBio43-C1	Zanzibar	I	a	2	Ia2	ID-317_MBio43-C10_Zanzibar_BT-	ID-317	MBio43-C10	Zanzibar	I	a	2	Ia2	I_vs_I	1_Intra-Basegroup	1_Intra-Basegroup|I_vs_I	0.156160	0
ID-312_MBio43-C4_Zanzibar_BT-1	ID-312	MBio43-C4	Zanzibar	I	a	2	Ia2	ID-315_MBio43-C8_Zanzibar_BT-5	ID-315	MBio43-C8	Zanzibar	I	a	2	Ia2	I_vs_I	1_Intra-Basegroup	1_Intra-Basegroup|I_vs_I	0.285493	0
ID-309_MBio43-C1_Zanzibar_BT-2	ID-309	MBio43-C1	Zanzibar	I	a	2	Ia2	ID-312_MBio43-C4_Zanzibar_BT-1	ID-312	MBio43-C4	Zanzibar	I	a	2	Ia2	I_vs_I	1_Intra-Basegroup	1_Intra-Basegroup|I_vs_I	0.156160	0
ID-309_MBio43-C1_Zanzibar_BT-2	ID-309	MBio43-C1	Zanzibar	I	a	2	Ia2	ID-315_MBio43-C8_Zanzibar_BT-5	ID-315	MBio43-C8	Zanzibar	I	a	2	Ia2	I_vs_I	1_Intra-Basegroup	1_Intra-Basegroup|I_vs_I	0.257636	0
ID-504_BC96-C4_Sicily_BT-23_BG	ID-504	BC96-C4	Sicily	I	a	3	Ia3	ID-507_BC96-C7_Sicily_BT-24_BG	ID-507	BC96-C7	Sicily	I	a	3	Ia3	I_vs_I	1_Intra-Basegroup	1_Intra-Basegroup|I_vs_I	0.049720	0
ID-502_BC96-C2_Sicily_BT-8_BG-	ID-502	BC96-C2	Sicily	I	a	3	Ia3	ID-507_BC96-C7_Sicily_BT-24_BG	ID-507	BC96-C7	Sicily	I	a	3	Ia3	I_vs_I	1_Intra-Basegroup	1_Intra-Basegroup|I_vs_I	0.159878	0
ID-502_BC96-C2_Sicily_BT-8_BG-	ID-502	BC96-C2	Sicily	I	a	3	Ia3	ID-504_BC96-C4_Sicily_BT-23_BG	ID-504	BC96-C4	Sicily	I	a	3	Ia3	I_vs_I	1_Intra-Basegroup	1_Intra-Basegroup|I_vs_I	0.176439	0
ID-411_BC95-C4_Sicily_BT-11_BG	ID-411	BC95-C4	Sicily	I	a	5	Ia5	ID-431_BC95-C1_Sicily_BT-30_BG	ID-431	BC95-C1	Sicily	I	a	5	Ia5	I_vs_I	1_Intra-Basegroup	1_Intra-Basegroup|I_vs_I	0.037893	0
ID-424_BC95-C2_Sicily_BT-15_BG	ID-424	BC95-C2	Sicily	I	a	5	Ia5	ID-431_BC95-C1_Sicily_BT-30_BG	ID-431	BC95-C1	Sicily	I	a	5	Ia5	I_vs_I	1_Intra-Basegroup	1_Intra-Basegroup|I_vs_I	0.112539	0
ID-426_BC95-C8_Sicily_BT-16_BG	ID-426	BC95-C8	Sicily	I	a	5	Ia5	ID-431_BC95-C1_Sicily_BT-30_BG	ID-431	BC95-C1	Sicily	I	a	5	Ia5	I_vs_I	1_Intra-Basegroup	1_Intra-Basegroup|I_vs_I	0.118288	0
ID-425_BC95-C7_Sicily_BT-17_BG	ID-425	BC95-C7	Sicily	I	a	5	Ia5	ID-431_BC95-C1_Sicily_BT-30_BG	ID-431	BC95-C1	Sicily	I	a	5	Ia5	I_vs_I	1_Intra-Basegroup	1_Intra-Basegroup|I_vs_I	0.219207	0
ID-401_BC95-C3_Sicily_BT-7_BG-	ID-401	BC95-C3	Sicily	I	a	5	Ia5	ID-431_BC95-C1_Sicily_BT-30_BG	ID-431	BC95-C1	Sicily	I	a	5	Ia5	I_vs_I	1_Intra-Basegroup	1_Intra-Basegroup|I_vs_I	0.244955	0
ID-360_BC95-C5_Sicily_BT-27_BG	ID-360	BC95-C5	Sicily	I	a	5	Ia5	ID-431_BC95-C1_Sicily_BT-30_BG	ID-431	BC95-C1	Sicily	I	a	5	Ia5	I_vs_I	1_Intra-Basegroup	1_Intra-Basegroup|I_vs_I	0.134869	0
ID-411_BC95-C4_Sicily_BT-11_BG	ID-411	BC95-C4	Sicily	I	a	5	Ia5	ID-424_BC95-C2_Sicily_BT-15_BG	ID-424	BC95-C2	Sicily	I	a	5	Ia5	I_vs_I	1_Intra-Basegroup	1_Intra-Basegroup|I_vs_I	0.074647	0
ID-411_BC95-C4_Sicily_BT-11_BG	ID-411	BC95-C4	Sicily	I	a	5	Ia5	ID-426_BC95-C8_Sicily_BT-16_BG	ID-426	BC95-C8	Sicily	I	a	5	Ia5	I_vs_I	1_Intra-Basegroup	1_Intra-Basegroup|I_vs_I	0.080397	0
ID-411_BC95-C4_Sicily_BT-11_BG	ID-411	BC95-C4	Sicily	I	a	5	Ia5	ID-425_BC95-C7_Sicily_BT-17_BG	ID-425	BC95-C7	Sicily	I	a	5	Ia5	I_vs_I	1_Intra-Basegroup	1_Intra-Basegroup|I_vs_I	0.181315	0
ID-401_BC95-C3_Sicily_BT-7_BG-	ID-401	BC95-C3	Sicily	I	a	5	Ia5	ID-411_BC95-C4_Sicily_BT-11_BG	ID-411	BC95-C4	Sicily	I	a	5	Ia5	I_vs_I	1_Intra-Basegroup	1_Intra-Basegroup|I_vs_I	0.252846	0
ID-360_BC95-C5_Sicily_BT-27_BG	ID-360	BC95-C5	Sicily	I	a	5	Ia5	ID-411_BC95-C4_Sicily_BT-11_BG	ID-411	BC95-C4	Sicily	I	a	5	Ia5	I_vs_I	1_Intra-Basegroup	1_Intra-Basegroup|I_vs_I	0.142760	0
ID-424_BC95-C2_Sicily_BT-15_BG	ID-424	BC95-C2	Sicily	I	a	5	Ia5	ID-426_BC95-C8_Sicily_BT-16_BG	ID-426	BC95-C8	Sicily	I	a	5	Ia5	I_vs_I	1_Intra-Basegroup	1_Intra-Basegroup|I_vs_I	0.005750	0
ID-424_BC95-C2_Sicily_BT-15_BG	ID-424	BC95-C2	Sicily	I	a	5	Ia5	ID-425_BC95-C7_Sicily_BT-17_BG	ID-425	BC95-C7	Sicily	I	a	5	Ia5	I_vs_I	1_Intra-Basegroup	1_Intra-Basegroup|I_vs_I	0.106669	0
ID-401_BC95-C3_Sicily_BT-7_BG-	ID-401	BC95-C3	Sicily	I	a	5	Ia5	ID-424_BC95-C2_Sicily_BT-15_BG	ID-424	BC95-C2	Sicily	I	a	5	Ia5	I_vs_I	1_Intra-Basegroup	1_Intra-Basegroup|I_vs_I	0.327492	0
ID-360_BC95-C5_Sicily_BT-27_BG	ID-360	BC95-C5	Sicily	I	a	5	Ia5	ID-424_BC95-C2_Sicily_BT-15_BG	ID-424	BC95-C2	Sicily	I	a	5	Ia5	I_vs_I	1_Intra-Basegroup	1_Intra-Basegroup|I_vs_I	0.217406	0
ID-425_BC95-C7_Sicily_BT-17_BG	ID-425	BC95-C7	Sicily	I	a	5	Ia5	ID-426_BC95-C8_Sicily_BT-16_BG	ID-426	BC95-C8	Sicily	I	a	5	Ia5	I_vs_I	1_Intra-Basegroup	1_Intra-Basegroup|I_vs_I	0.100920	0
ID-401_BC95-C3_Sicily_BT-7_BG-	ID-401	BC95-C3	Sicily	I	a	5	Ia5	ID-426_BC95-C8_Sicily_BT-16_BG	ID-426	BC95-C8	Sicily	I	a	5	Ia5	I_vs_I	1_Intra-Basegroup	1_Intra-Basegroup|I_vs_I	0.333242	0
ID-360_BC95-C5_Sicily_BT-27_BG	ID-360	BC95-C5	Sicily	I	a	5	Ia5	ID-426_BC95-C8_Sicily_BT-16_BG	ID-426	BC95-C8	Sicily	I	a	5	Ia5	I_vs_I	1_Intra-Basegroup	1_Intra-Basegroup|I_vs_I	0.223155	0
ID-401_BC95-C3_Sicily_BT-7_BG-	ID-401	BC95-C3	Sicily	I	a	5	Ia5	ID-425_BC95-C7_Sicily_BT-17_BG	ID-425	BC95-C7	Sicily	I	a	5	Ia5	I_vs_I	1_Intra-Basegroup	1_Intra-Basegroup|I_vs_I	0.434160	0
ID-360_BC95-C5_Sicily_BT-27_BG	ID-360	BC95-C5	Sicily	I	a	5	Ia5	ID-425_BC95-C7_Sicily_BT-17_BG	ID-425	BC95-C7	Sicily	I	a	5	Ia5	I_vs_I	1_Intra-Basegroup	1_Intra-Basegroup|I_vs_I	0.324074	0
ID-360_BC95-C5_Sicily_BT-27_BG	ID-360	BC95-C5	Sicily	I	a	5	Ia5	ID-401_BC95-C3_Sicily_BT-7_BG-	ID-401	BC95-C3	Sicily	I	a	5	Ia5	I_vs_I	1_Intra-Basegroup	1_Intra-Basegroup|I_vs_I	0.265870	0
ID-208_C154-4_Nascholim_BT-14_	ID-208	C154-4	Nascholim	I	a	6	Ia6	ID-209_C154-3_Nascholim_BT-18_	ID-209	C154-3	Nascholim	I	a	6	Ia6	I_vs_I	1_Intra-Basegroup	1_Intra-Basegroup|I_vs_I	0.109468	0
ID-221_C555-1_Falasarna_BT-19_	ID-221	C555-1	Falasarna	I	a	9	Ia9	ID-222_C555-5_Falasarna_BT-21_	ID-222	C555-5	Falasarna	I	a	9	Ia9	I_vs_I	1_Intra-Basegroup	1_Intra-Basegroup|I_vs_I	0.057878	0
ID-313_MBio43-C5_Zanzibar_BT-1	ID-313	MBio43-C5	Zanzibar	I	a	2	Ia2	ID-465_BC87-C1_Sicily_BT-32_BG	ID-465	BC87-C1	Sicily	I	a	1	Ia1	I_vs_I	2_Inter-Basegroup	2_Inter-Basegroup|I_vs_I	0.045499	5383.39
ID-316_MBio43-C9_Zanzibar_BT-2	ID-316	MBio43-C9	Zanzibar	I	a	2	Ia2	ID-465_BC87-C1_Sicily_BT-32_BG	ID-465	BC87-C1	Sicily	I	a	1	Ia1	I_vs_I	2_Inter-Basegroup	2_Inter-Basegroup|I_vs_I	0.172860	5383.39
ID-322_MBio44-C7_Zanzibar_BT-3	ID-322	MBio44-C7	Zanzibar	I	a	2	Ia2	ID-465_BC87-C1_Sicily_BT-32_BG	ID-465	BC87-C1	Sicily	I	a	1	Ia1	I_vs_I	2_Inter-Basegroup	2_Inter-Basegroup|I_vs_I	0.000000	5383.39
ID-317_MBio43-C10_Zanzibar_BT-	ID-317	MBio43-C10	Zanzibar	I	a	2	Ia2	ID-465_BC87-C1_Sicily_BT-32_BG	ID-465	BC87-C1	Sicily	I	a	1	Ia1	I_vs_I	2_Inter-Basegroup	2_Inter-Basegroup|I_vs_I	0.067385	5383.39
ID-312_MBio43-C4_Zanzibar_BT-1	ID-312	MBio43-C4	Zanzibar	I	a	2	Ia2	ID-465_BC87-C1_Sicily_BT-32_BG	ID-465	BC87-C1	Sicily	I	a	1	Ia1	I_vs_I	2_Inter-Basegroup	2_Inter-Basegroup|I_vs_I	0.067385	5383.39
ID-315_MBio43-C8_Zanzibar_BT-5	ID-315	MBio43-C8	Zanzibar	I	a	2	Ia2	ID-465_BC87-C1_Sicily_BT-32_BG	ID-465	BC87-C1	Sicily	I	a	1	Ia1	I_vs_I	2_Inter-Basegroup	2_Inter-Basegroup|I_vs_I	0.298597	5383.39
ID-309_MBio43-C1_Zanzibar_BT-2	ID-309	MBio43-C1	Zanzibar	I	a	2	Ia2	ID-465_BC87-C1_Sicily_BT-32_BG	ID-465	BC87-C1	Sicily	I	a	1	Ia1	I_vs_I	2_Inter-Basegroup	2_Inter-Basegroup|I_vs_I	0.169264	5383.39
ID-206_C150-2_Nascholim_BT-31_	ID-206	C150-2	Nascholim	I	a	4	Ia4	ID-465_BC87-C1_Sicily_BT-32_BG	ID-465	BC87-C1	Sicily	I	a	1	Ia1	I_vs_I	2_Inter-Basegroup	2_Inter-Basegroup|I_vs_I	0.066585	1863.87
ID-431_BC95-C1_Sicily_BT-30_BG	ID-431	BC95-C1	Sicily	I	a	5	Ia5	ID-465_BC87-C1_Sicily_BT-32_BG	ID-465	BC87-C1	Sicily	I	a	1	Ia1	I_vs_I	2_Inter-Basegroup	2_Inter-Basegroup|I_vs_I	0.078137	0
ID-411_BC95-C4_Sicily_BT-11_BG	ID-411	BC95-C4	Sicily	I	a	5	Ia5	ID-465_BC87-C1_Sicily_BT-32_BG	ID-465	BC87-C1	Sicily	I	a	1	Ia1	I_vs_I	2_Inter-Basegroup	2_Inter-Basegroup|I_vs_I	0.040245	0
ID-424_BC95-C2_Sicily_BT-15_BG	ID-424	BC95-C2	Sicily	I	a	5	Ia5	ID-465_BC87-C1_Sicily_BT-32_BG	ID-465	BC87-C1	Sicily	I	a	1	Ia1	I_vs_I	2_Inter-Basegroup	2_Inter-Basegroup|I_vs_I	0.114891	0
ID-426_BC95-C8_Sicily_BT-16_BG	ID-426	BC95-C8	Sicily	I	a	5	Ia5	ID-465_BC87-C1_Sicily_BT-32_BG	ID-465	BC87-C1	Sicily	I	a	1	Ia1	I_vs_I	2_Inter-Basegroup	2_Inter-Basegroup|I_vs_I	0.120641	0
ID-425_BC95-C7_Sicily_BT-17_BG	ID-425	BC95-C7	Sicily	I	a	5	Ia5	ID-465_BC87-C1_Sicily_BT-32_BG	ID-465	BC87-C1	Sicily	I	a	1	Ia1	I_vs_I	2_Inter-Basegroup	2_Inter-Basegroup|I_vs_I	0.221560	0
ID-401_BC95-C3_Sicily_BT-7_BG-	ID-401	BC95-C3	Sicily	I	a	5	Ia5	ID-465_BC87-C1_Sicily_BT-32_BG	ID-465	BC87-C1	Sicily	I	a	1	Ia1	I_vs_I	2_Inter-Basegroup	2_Inter-Basegroup|I_vs_I	0.293091	0
ID-360_BC95-C5_Sicily_BT-27_BG	ID-360	BC95-C5	Sicily	I	a	5	Ia5	ID-465_BC87-C1_Sicily_BT-32_BG	ID-465	BC87-C1	Sicily	I	a	1	Ia1	I_vs_I	2_Inter-Basegroup	2_Inter-Basegroup|I_vs_I	0.183004	0
ID-208_C154-4_Nascholim_BT-14_	ID-208	C154-4	Nascholim	I	a	6	Ia6	ID-465_BC87-C1_Sicily_BT-32_BG	ID-465	BC87-C1	Sicily	I	a	1	Ia1	I_vs_I	2_Inter-Basegroup	2_Inter-Basegroup|I_vs_I	0.066777	1863.87
ID-209_C154-3_Nascholim_BT-18_	ID-209	C154-3	Nascholim	I	a	6	Ia6	ID-465_BC87-C1_Sicily_BT-32_BG	ID-465	BC87-C1	Sicily	I	a	1	Ia1	I_vs_I	2_Inter-Basegroup	2_Inter-Basegroup|I_vs_I	0.145084	1863.87
ID-213_C517-3_Eilat_BT-29_BG-2	ID-213	C517-3	Eilat	I	a	7	Ia7	ID-465_BC87-C1_Sicily_BT-32_BG	ID-465	BC87-C1	Sicily	I	a	1	Ia1	I_vs_I	2_Inter-Basegroup	2_Inter-Basegroup|I_vs_I	0.156488	2006.95
ID-217_C554-4_Falasarna_BT-13_	ID-217	C554-4	Falasarna	I	a	8	Ia8	ID-465_BC87-C1_Sicily_BT-32_BG	ID-465	BC87-C1	Sicily	I	a	1	Ia1	I_vs_I	2_Inter-Basegroup	2_Inter-Basegroup|I_vs_I	0.066889	772.341
ID-222_C555-5_Falasarna_BT-21_	ID-222	C555-5	Falasarna	I	a	9	Ia9	ID-465_BC87-C1_Sicily_BT-32_BG	ID-465	BC87-C1	Sicily	I	a	1	Ia1	I_vs_I	2_Inter-Basegroup	2_Inter-Basegroup|I_vs_I	0.082312	772.341
ID-221_C555-1_Falasarna_BT-19_	ID-221	C555-1	Falasarna	I	a	9	Ia9	ID-465_BC87-C1_Sicily_BT-32_BG	ID-465	BC87-C1	Sicily	I	a	1	Ia1	I_vs_I	2_Inter-Basegroup	2_Inter-Basegroup|I_vs_I	0.056056	772.341
ID-325_MBio45-C3_Zanzibar_BT-2	ID-325	MBio45-C3	Zanzibar	I	a	10	Ia10	ID-465_BC87-C1_Sicily_BT-32_BG	ID-465	BC87-C1	Sicily	I	a	1	Ia1	I_vs_I	2_Inter-Basegroup	2_Inter-Basegroup|I_vs_I	0.149884	5383.39
ID-328_MBio45-C6_Zanzibar_BT-2	ID-328	MBio45-C6	Zanzibar	I	a	10	Ia10	ID-465_BC87-C1_Sicily_BT-32_BG	ID-465	BC87-C1	Sicily	I	a	1	Ia1	I_vs_I	2_Inter-Basegroup	2_Inter-Basegroup|I_vs_I	0.082703	5383.39
ID-430_MBio92-C4_Mauritius_BT-	ID-430	MBio92-C4	Mauritius	I	a	11	Ia11	ID-465_BC87-C1_Sicily_BT-32_BG	ID-465	BC87-C1	Sicily	I	a	1	Ia1	I_vs_I	2_Inter-Basegroup	2_Inter-Basegroup|I_vs_I	0.138598	7736.32
ID-437_MBio92-C6_Mauritius_BT-	ID-437	MBio92-C6	Mauritius	I	a	11	Ia11	ID-465_BC87-C1_Sicily_BT-32_BG	ID-465	BC87-C1	Sicily	I	a	1	Ia1	I_vs_I	2_Inter-Basegroup	2_Inter-Basegroup|I_vs_I	0.167994	7736.32
ID-367_MBio92-C2_Mauritius_BT-	ID-367	MBio92-C2	Mauritius	I	a	11	Ia11	ID-465_BC87-C1_Sicily_BT-32_BG	ID-465	BC87-C1	Sicily	I	a	1	Ia1	I_vs_I	2_Inter-Basegroup	2_Inter-Basegroup|I_vs_I	0.303916	7736.32
ID-313_MBio43-C5_Zanzibar_BT-1	ID-313	MBio43-C5	Zanzibar	I	a	2	Ia2	ID-325_MBio45-C3_Zanzibar_BT-2	ID-325	MBio45-C3	Zanzibar	I	a	10	Ia10	I_vs_I	2_Inter-Basegroup	2_Inter-Basegroup|I_vs_I	0.114887	0
ID-313_MBio43-C5_Zanzibar_BT-1	ID-313	MBio43-C5	Zanzibar	I	a	2	Ia2	ID-328_MBio45-C6_Zanzibar_BT-2	ID-328	MBio45-C6	Zanzibar	I	a	10	Ia10	I_vs_I	2_Inter-Basegroup	2_Inter-Basegroup|I_vs_I	0.047707	0
ID-316_MBio43-C9_Zanzibar_BT-2	ID-316	MBio43-C9	Zanzibar	I	a	2	Ia2	ID-325_MBio45-C3_Zanzibar_BT-2	ID-325	MBio45-C3	Zanzibar	I	a	10	Ia10	I_vs_I	2_Inter-Basegroup	2_Inter-Basegroup|I_vs_I	0.033718	0
ID-316_MBio43-C9_Zanzibar_BT-2	ID-316	MBio43-C9	Zanzibar	I	a	2	Ia2	ID-328_MBio45-C6_Zanzibar_BT-2	ID-328	MBio45-C6	Zanzibar	I	a	10	Ia10	I_vs_I	2_Inter-Basegroup	2_Inter-Basegroup|I_vs_I	0.143897	0
ID-322_MBio44-C7_Zanzibar_BT-3	ID-322	MBio44-C7	Zanzibar	I	a	2	Ia2	ID-325_MBio45-C3_Zanzibar_BT-2	ID-325	MBio45-C3	Zanzibar	I	a	10	Ia10	I_vs_I	2_Inter-Basegroup	2_Inter-Basegroup|I_vs_I	0.149884	0
ID-317_MBio43-C10_Zanzibar_BT-	ID-317	MBio43-C10	Zanzibar	I	a	2	Ia2	ID-325_MBio45-C3_Zanzibar_BT-2	ID-325	MBio45-C3	Zanzibar	I	a	10	Ia10	I_vs_I	2_Inter-Basegroup	2_Inter-Basegroup|I_vs_I	0.136779	0
ID-312_MBio43-C4_Zanzibar_BT-1	ID-312	MBio43-C4	Zanzibar	I	a	2	Ia2	ID-325_MBio45-C3_Zanzibar_BT-2	ID-325	MBio45-C3	Zanzibar	I	a	10	Ia10	I_vs_I	2_Inter-Basegroup	2_Inter-Basegroup|I_vs_I	0.136779	0
ID-315_MBio43-C8_Zanzibar_BT-5	ID-315	MBio43-C8	Zanzibar	I	a	2	Ia2	ID-325_MBio45-C3_Zanzibar_BT-2	ID-325	MBio45-C3	Zanzibar	I	a	10	Ia10	I_vs_I	2_Inter-Basegroup	2_Inter-Basegroup|I_vs_I	0.367986	0
ID-309_MBio43-C1_Zanzibar_BT-2	ID-309	MBio43-C1	Zanzibar	I	a	2	Ia2	ID-325_MBio45-C3_Zanzibar_BT-2	ID-325	MBio45-C3	Zanzibar	I	a	10	Ia10	I_vs_I	2_Inter-Basegroup	2_Inter-Basegroup|I_vs_I	0.238652	0
ID-322_MBio44-C7_Zanzibar_BT-3	ID-322	MBio44-C7	Zanzibar	I	a	2	Ia2	ID-328_MBio45-C6_Zanzibar_BT-2	ID-328	MBio45-C6	Zanzibar	I	a	10	Ia10	I_vs_I	2_Inter-Basegroup	2_Inter-Basegroup|I_vs_I	0.082703	0
ID-317_MBio43-C10_Zanzibar_BT-	ID-317	MBio43-C10	Zanzibar	I	a	2	Ia2	ID-328_MBio45-C6_Zanzibar_BT-2	ID-328	MBio45-C6	Zanzibar	I	a	10	Ia10	I_vs_I	2_Inter-Basegroup	2_Inter-Basegroup|I_vs_I	0.069599	0
ID-312_MBio43-C4_Zanzibar_BT-1	ID-312	MBio43-C4	Zanzibar	I	a	2	Ia2	ID-328_MBio45-C6_Zanzibar_BT-2	ID-328	MBio45-C6	Zanzibar	I	a	10	Ia10	I_vs_I	2_Inter-Basegroup	2_Inter-Basegroup|I_vs_I	0.069599	0
ID-315_MBio43-C8_Zanzibar_BT-5	ID-315	MBio43-C8	Zanzibar	I	a	2	Ia2	ID-328_MBio45-C6_Zanzibar_BT-2	ID-328	MBio45-C6	Zanzibar	I	a	10	Ia10	I_vs_I	2_Inter-Basegroup	2_Inter-Basegroup|I_vs_I	0.300805	0
ID-309_MBio43-C1_Zanzibar_BT-2	ID-309	MBio43-C1	Zanzibar	I	a	2	Ia2	ID-328_MBio45-C6_Zanzibar_BT-2	ID-328	MBio45-C6	Zanzibar	I	a	10	Ia10	I_vs_I	2_Inter-Basegroup	2_Inter-Basegroup|I_vs_I	0.171472	0
ID-206_C150-2_Nascholim_BT-31_	ID-206	C150-2	Nascholim	I	a	4	Ia4	ID-325_MBio45-C3_Zanzibar_BT-2	ID-325	MBio45-C3	Zanzibar	I	a	10	Ia10	I_vs_I	2_Inter-Basegroup	2_Inter-Basegroup|I_vs_I	0.135979	4333.77
ID-206_C150-2_Nascholim_BT-31_	ID-206	C150-2	Nascholim	I	a	4	Ia4	ID-328_MBio45-C6_Zanzibar_BT-2	ID-328	MBio45-C6	Zanzibar	I	a	10	Ia10	I_vs_I	2_Inter-Basegroup	2_Inter-Basegroup|I_vs_I	0.068798	4333.77
ID-208_C154-4_Nascholim_BT-14_	ID-208	C154-4	Nascholim	I	a	6	Ia6	ID-325_MBio45-C3_Zanzibar_BT-2	ID-325	MBio45-C3	Zanzibar	I	a	10	Ia10	I_vs_I	2_Inter-Basegroup	2_Inter-Basegroup|I_vs_I	0.136170	4333.77
ID-209_C154-3_Nascholim_BT-18_	ID-209	C154-3	Nascholim	I	a	6	Ia6	ID-325_MBio45-C3_Zanzibar_BT-2	ID-325	MBio45-C3	Zanzibar	I	a	10	Ia10	I_vs_I	2_Inter-Basegroup	2_Inter-Basegroup|I_vs_I	0.214477	4333.77
ID-208_C154-4_Nascholim_BT-14_	ID-208	C154-4	Nascholim	I	a	6	Ia6	ID-328_MBio45-C6_Zanzibar_BT-2	ID-328	MBio45-C6	Zanzibar	I	a	10	Ia10	I_vs_I	2_Inter-Basegroup	2_Inter-Basegroup|I_vs_I	0.068990	4333.77
ID-209_C154-3_Nascholim_BT-18_	ID-209	C154-3	Nascholim	I	a	6	Ia6	ID-328_MBio45-C6_Zanzibar_BT-2	ID-328	MBio45-C6	Zanzibar	I	a	10	Ia10	I_vs_I	2_Inter-Basegroup	2_Inter-Basegroup|I_vs_I	0.147297	4333.77
ID-213_C517-3_Eilat_BT-29_BG-2	ID-213	C517-3	Eilat	I	a	7	Ia7	ID-325_MBio45-C3_Zanzibar_BT-2	ID-325	MBio45-C3	Zanzibar	I	a	10	Ia10	I_vs_I	2_Inter-Basegroup	2_Inter-Basegroup|I_vs_I	0.225876	3989.28
ID-213_C517-3_Eilat_BT-29_BG-2	ID-213	C517-3	Eilat	I	a	7	Ia7	ID-328_MBio45-C6_Zanzibar_BT-2	ID-328	MBio45-C6	Zanzibar	I	a	10	Ia10	I_vs_I	2_Inter-Basegroup	2_Inter-Basegroup|I_vs_I	0.158696	3989.28
ID-217_C554-4_Falasarna_BT-13_	ID-217	C554-4	Falasarna	I	a	8	Ia8	ID-325_MBio45-C3_Zanzibar_BT-2	ID-325	MBio45-C3	Zanzibar	I	a	10	Ia10	I_vs_I	2_Inter-Basegroup	2_Inter-Basegroup|I_vs_I	0.136282	4906.91
ID-217_C554-4_Falasarna_BT-13_	ID-217	C554-4	Falasarna	I	a	8	Ia8	ID-328_MBio45-C6_Zanzibar_BT-2	ID-328	MBio45-C6	Zanzibar	I	a	10	Ia10	I_vs_I	2_Inter-Basegroup	2_Inter-Basegroup|I_vs_I	0.069102	4906.91
ID-222_C555-5_Falasarna_BT-21_	ID-222	C555-5	Falasarna	I	a	9	Ia9	ID-325_MBio45-C3_Zanzibar_BT-2	ID-325	MBio45-C3	Zanzibar	I	a	10	Ia10	I_vs_I	2_Inter-Basegroup	2_Inter-Basegroup|I_vs_I	0.120529	4906.91
ID-221_C555-1_Falasarna_BT-19_	ID-221	C555-1	Falasarna	I	a	9	Ia9	ID-325_MBio45-C3_Zanzibar_BT-2	ID-325	MBio45-C3	Zanzibar	I	a	10	Ia10	I_vs_I	2_Inter-Basegroup	2_Inter-Basegroup|I_vs_I	0.125450	4906.91
ID-222_C555-5_Falasarna_BT-21_	ID-222	C555-5	Falasarna	I	a	9	Ia9	ID-328_MBio45-C6_Zanzibar_BT-2	ID-328	MBio45-C6	Zanzibar	I	a	10	Ia10	I_vs_I	2_Inter-Basegroup	2_Inter-Basegroup|I_vs_I	0.033273	4906.91
ID-221_C555-1_Falasarna_BT-19_	ID-221	C555-1	Falasarna	I	a	9	Ia9	ID-328_MBio45-C6_Zanzibar_BT-2	ID-328	MBio45-C6	Zanzibar	I	a	10	Ia10	I_vs_I	2_Inter-Basegroup	2_Inter-Basegroup|I_vs_I	0.058269	4906.91
ID-313_MBio43-C5_Zanzibar_BT-1	ID-313	MBio43-C5	Zanzibar	I	a	2	Ia2	ID-430_MBio92-C4_Mauritius_BT-	ID-430	MBio92-C4	Mauritius	I	a	11	Ia11	I_vs_I	2_Inter-Basegroup	2_Inter-Basegroup|I_vs_I	0.103601	2518.87
ID-313_MBio43-C5_Zanzibar_BT-1	ID-313	MBio43-C5	Zanzibar	I	a	2	Ia2	ID-437_MBio92-C6_Mauritius_BT-	ID-437	MBio92-C6	Mauritius	I	a	11	Ia11	I_vs_I	2_Inter-Basegroup	2_Inter-Basegroup|I_vs_I	0.132997	2518.87
ID-313_MBio43-C5_Zanzibar_BT-1	ID-313	MBio43-C5	Zanzibar	I	a	2	Ia2	ID-367_MBio92-C2_Mauritius_BT-	ID-367	MBio92-C2	Mauritius	I	a	11	Ia11	I_vs_I	2_Inter-Basegroup	2_Inter-Basegroup|I_vs_I	0.258418	2518.87
ID-316_MBio43-C9_Zanzibar_BT-2	ID-316	MBio43-C9	Zanzibar	I	a	2	Ia2	ID-430_MBio92-C4_Mauritius_BT-	ID-430	MBio92-C4	Mauritius	I	a	11	Ia11	I_vs_I	2_Inter-Basegroup	2_Inter-Basegroup|I_vs_I	0.045132	2518.87
ID-322_MBio44-C7_Zanzibar_BT-3	ID-322	MBio44-C7	Zanzibar	I	a	2	Ia2	ID-430_MBio92-C4_Mauritius_BT-	ID-430	MBio92-C4	Mauritius	I	a	11	Ia11	I_vs_I	2_Inter-Basegroup	2_Inter-Basegroup|I_vs_I	0.138598	2518.87
ID-317_MBio43-C10_Zanzibar_BT-	ID-317	MBio43-C10	Zanzibar	I	a	2	Ia2	ID-430_MBio92-C4_Mauritius_BT-	ID-430	MBio92-C4	Mauritius	I	a	11	Ia11	I_vs_I	2_Inter-Basegroup	2_Inter-Basegroup|I_vs_I	0.125493	2518.87
ID-312_MBio43-C4_Zanzibar_BT-1	ID-312	MBio43-C4	Zanzibar	I	a	2	Ia2	ID-430_MBio92-C4_Mauritius_BT-	ID-430	MBio92-C4	Mauritius	I	a	11	Ia11	I_vs_I	2_Inter-Basegroup	2_Inter-Basegroup|I_vs_I	0.125493	2518.87
ID-315_MBio43-C8_Zanzibar_BT-5	ID-315	MBio43-C8	Zanzibar	I	a	2	Ia2	ID-430_MBio92-C4_Mauritius_BT-	ID-430	MBio92-C4	Mauritius	I	a	11	Ia11	I_vs_I	2_Inter-Basegroup	2_Inter-Basegroup|I_vs_I	0.356700	2518.87
ID-309_MBio43-C1_Zanzibar_BT-2	ID-309	MBio43-C1	Zanzibar	I	a	2	Ia2	ID-430_MBio92-C4_Mauritius_BT-	ID-430	MBio92-C4	Mauritius	I	a	11	Ia11	I_vs_I	2_Inter-Basegroup	2_Inter-Basegroup|I_vs_I	0.227367	2518.87
ID-316_MBio43-C9_Zanzibar_BT-2	ID-316	MBio43-C9	Zanzibar	I	a	2	Ia2	ID-437_MBio92-C6_Mauritius_BT-	ID-437	MBio92-C6	Mauritius	I	a	11	Ia11	I_vs_I	2_Inter-Basegroup	2_Inter-Basegroup|I_vs_I	0.051828	2518.87
ID-316_MBio43-C9_Zanzibar_BT-2	ID-316	MBio43-C9	Zanzibar	I	a	2	Ia2	ID-367_MBio92-C2_Mauritius_BT-	ID-367	MBio92-C2	Mauritius	I	a	11	Ia11	I_vs_I	2_Inter-Basegroup	2_Inter-Basegroup|I_vs_I	0.396281	2518.87
ID-322_MBio44-C7_Zanzibar_BT-3	ID-322	MBio44-C7	Zanzibar	I	a	2	Ia2	ID-437_MBio92-C6_Mauritius_BT-	ID-437	MBio92-C6	Mauritius	I	a	11	Ia11	I_vs_I	2_Inter-Basegroup	2_Inter-Basegroup|I_vs_I	0.167994	2518.87
ID-317_MBio43-C10_Zanzibar_BT-	ID-317	MBio43-C10	Zanzibar	I	a	2	Ia2	ID-437_MBio92-C6_Mauritius_BT-	ID-437	MBio92-C6	Mauritius	I	a	11	Ia11	I_vs_I	2_Inter-Basegroup	2_Inter-Basegroup|I_vs_I	0.154889	2518.87
ID-312_MBio43-C4_Zanzibar_BT-1	ID-312	MBio43-C4	Zanzibar	I	a	2	Ia2	ID-437_MBio92-C6_Mauritius_BT-	ID-437	MBio92-C6	Mauritius	I	a	11	Ia11	I_vs_I	2_Inter-Basegroup	2_Inter-Basegroup|I_vs_I	0.154889	2518.87
ID-315_MBio43-C8_Zanzibar_BT-5	ID-315	MBio43-C8	Zanzibar	I	a	2	Ia2	ID-437_MBio92-C6_Mauritius_BT-	ID-437	MBio92-C6	Mauritius	I	a	11	Ia11	I_vs_I	2_Inter-Basegroup	2_Inter-Basegroup|I_vs_I	0.386096	2518.87
ID-309_MBio43-C1_Zanzibar_BT-2	ID-309	MBio43-C1	Zanzibar	I	a	2	Ia2	ID-437_MBio92-C6_Mauritius_BT-	ID-437	MBio92-C6	Mauritius	I	a	11	Ia11	I_vs_I	2_Inter-Basegroup	2_Inter-Basegroup|I_vs_I	0.256762	2518.87
ID-322_MBio44-C7_Zanzibar_BT-3	ID-322	MBio44-C7	Zanzibar	I	a	2	Ia2	ID-367_MBio92-C2_Mauritius_BT-	ID-367	MBio92-C2	Mauritius	I	a	11	Ia11	I_vs_I	2_Inter-Basegroup	2_Inter-Basegroup|I_vs_I	0.303916	2518.87
ID-317_MBio43-C10_Zanzibar_BT-	ID-317	MBio43-C10	Zanzibar	I	a	2	Ia2	ID-367_MBio92-C2_Mauritius_BT-	ID-367	MBio92-C2	Mauritius	I	a	11	Ia11	I_vs_I	2_Inter-Basegroup	2_Inter-Basegroup|I_vs_I	0.290812	2518.87
ID-312_MBio43-C4_Zanzibar_BT-1	ID-312	MBio43-C4	Zanzibar	I	a	2	Ia2	ID-367_MBio92-C2_Mauritius_BT-	ID-367	MBio92-C2	Mauritius	I	a	11	Ia11	I_vs_I	2_Inter-Basegroup	2_Inter-Basegroup|I_vs_I	0.290812	2518.87
ID-315_MBio43-C8_Zanzibar_BT-5	ID-315	MBio43-C8	Zanzibar	I	a	2	Ia2	ID-367_MBio92-C2_Mauritius_BT-	ID-367	MBio92-C2	Mauritius	I	a	11	Ia11	I_vs_I	2_Inter-Basegroup	2_Inter-Basegroup|I_vs_I	0.026317	2518.87
ID-309_MBio43-C1_Zanzibar_BT-2	ID-309	MBio43-C1	Zanzibar	I	a	2	Ia2	ID-367_MBio92-C2_Mauritius_BT-	ID-367	MBio92-C2	Mauritius	I	a	11	Ia11	I_vs_I	2_Inter-Basegroup	2_Inter-Basegroup|I_vs_I	0.262955	2518.87
ID-206_C150-2_Nascholim_BT-31_	ID-206	C150-2	Nascholim	I	a	4	Ia4	ID-430_MBio92-C4_Mauritius_BT-	ID-430	MBio92-C4	Mauritius	I	a	11	Ia11	I_vs_I	2_Inter-Basegroup	2_Inter-Basegroup|I_vs_I	0.124693	6348.69
ID-206_C150-2_Nascholim_BT-31_	ID-206	C150-2	Nascholim	I	a	4	Ia4	ID-437_MBio92-C6_Mauritius_BT-	ID-437	MBio92-C6	Mauritius	I	a	11	Ia11	I_vs_I	2_Inter-Basegroup	2_Inter-Basegroup|I_vs_I	0.154089	6348.69
ID-206_C150-2_Nascholim_BT-31_	ID-206	C150-2	Nascholim	I	a	4	Ia4	ID-367_MBio92-C2_Mauritius_BT-	ID-367	MBio92-C2	Mauritius	I	a	11	Ia11	I_vs_I	2_Inter-Basegroup	2_Inter-Basegroup|I_vs_I	0.290011	6348.69
ID-431_BC95-C1_Sicily_BT-30_BG	ID-431	BC95-C1	Sicily	I	a	5	Ia5	ID-437_MBio92-C6_Mauritius_BT-	ID-437	MBio92-C6	Mauritius	I	a	11	Ia11	I_vs_I	2_Inter-Basegroup	2_Inter-Basegroup|I_vs_I	0.165636	7736.32
ID-411_BC95-C4_Sicily_BT-11_BG	ID-411	BC95-C4	Sicily	I	a	5	Ia5	ID-430_MBio92-C4_Mauritius_BT-	ID-430	MBio92-C4	Mauritius	I	a	11	Ia11	I_vs_I	2_Inter-Basegroup	2_Inter-Basegroup|I_vs_I	0.098354	7736.32
ID-424_BC95-C2_Sicily_BT-15_BG	ID-424	BC95-C2	Sicily	I	a	5	Ia5	ID-430_MBio92-C4_Mauritius_BT-	ID-430	MBio92-C4	Mauritius	I	a	11	Ia11	I_vs_I	2_Inter-Basegroup	2_Inter-Basegroup|I_vs_I	0.172999	7736.32
ID-426_BC95-C8_Sicily_BT-16_BG	ID-426	BC95-C8	Sicily	I	a	5	Ia5	ID-430_MBio92-C4_Mauritius_BT-	ID-430	MBio92-C4	Mauritius	I	a	11	Ia11	I_vs_I	2_Inter-Basegroup	2_Inter-Basegroup|I_vs_I	0.178749	7736.32
ID-425_BC95-C7_Sicily_BT-17_BG	ID-425	BC95-C7	Sicily	I	a	5	Ia5	ID-430_MBio92-C4_Mauritius_BT-	ID-430	MBio92-C4	Mauritius	I	a	11	Ia11	I_vs_I	2_Inter-Basegroup	2_Inter-Basegroup|I_vs_I	0.279667	7736.32
ID-401_BC95-C3_Sicily_BT-7_BG-	ID-401	BC95-C3	Sicily	I	a	5	Ia5	ID-430_MBio92-C4_Mauritius_BT-	ID-430	MBio92-C4	Mauritius	I	a	11	Ia11	I_vs_I	2_Inter-Basegroup	2_Inter-Basegroup|I_vs_I	0.351193	7736.32
ID-360_BC95-C5_Sicily_BT-27_BG	ID-360	BC95-C5	Sicily	I	a	5	Ia5	ID-430_MBio92-C4_Mauritius_BT-	ID-430	MBio92-C4	Mauritius	I	a	11	Ia11	I_vs_I	2_Inter-Basegroup	2_Inter-Basegroup|I_vs_I	0.241107	7736.32
ID-411_BC95-C4_Sicily_BT-11_BG	ID-411	BC95-C4	Sicily	I	a	5	Ia5	ID-437_MBio92-C6_Mauritius_BT-	ID-437	MBio92-C6	Mauritius	I	a	11	Ia11	I_vs_I	2_Inter-Basegroup	2_Inter-Basegroup|I_vs_I	0.127749	7736.32
ID-424_BC95-C2_Sicily_BT-15_BG	ID-424	BC95-C2	Sicily	I	a	5	Ia5	ID-437_MBio92-C6_Mauritius_BT-	ID-437	MBio92-C6	Mauritius	I	a	11	Ia11	I_vs_I	2_Inter-Basegroup	2_Inter-Basegroup|I_vs_I	0.202395	7736.32
ID-426_BC95-C8_Sicily_BT-16_BG	ID-426	BC95-C8	Sicily	I	a	5	Ia5	ID-437_MBio92-C6_Mauritius_BT-	ID-437	MBio92-C6	Mauritius	I	a	11	Ia11	I_vs_I	2_Inter-Basegroup	2_Inter-Basegroup|I_vs_I	0.208145	7736.32
ID-425_BC95-C7_Sicily_BT-17_BG	ID-425	BC95-C7	Sicily	I	a	5	Ia5	ID-437_MBio92-C6_Mauritius_BT-	ID-437	MBio92-C6	Mauritius	I	a	11	Ia11	I_vs_I	2_Inter-Basegroup	2_Inter-Basegroup|I_vs_I	0.309063	7736.32
ID-401_BC95-C3_Sicily_BT-7_BG-	ID-401	BC95-C3	Sicily	I	a	5	Ia5	ID-437_MBio92-C6_Mauritius_BT-	ID-437	MBio92-C6	Mauritius	I	a	11	Ia11	I_vs_I	2_Inter-Basegroup	2_Inter-Basegroup|I_vs_I	0.380589	7736.32
ID-360_BC95-C5_Sicily_BT-27_BG	ID-360	BC95-C5	Sicily	I	a	5	Ia5	ID-437_MBio92-C6_Mauritius_BT-	ID-437	MBio92-C6	Mauritius	I	a	11	Ia11	I_vs_I	2_Inter-Basegroup	2_Inter-Basegroup|I_vs_I	0.270502	7736.32
ID-360_BC95-C5_Sicily_BT-27_BG	ID-360	BC95-C5	Sicily	I	a	5	Ia5	ID-367_MBio92-C2_Mauritius_BT-	ID-367	MBio92-C2	Mauritius	I	a	11	Ia11	I_vs_I	2_Inter-Basegroup	2_Inter-Basegroup|I_vs_I	0.276695	7736.32
ID-208_C154-4_Nascholim_BT-14_	ID-208	C154-4	Nascholim	I	a	6	Ia6	ID-430_MBio92-C4_Mauritius_BT-	ID-430	MBio92-C4	Mauritius	I	a	11	Ia11	I_vs_I	2_Inter-Basegroup	2_Inter-Basegroup|I_vs_I	0.124885	6348.69
ID-209_C154-3_Nascholim_BT-18_	ID-209	C154-3	Nascholim	I	a	6	Ia6	ID-430_MBio92-C4_Mauritius_BT-	ID-430	MBio92-C4	Mauritius	I	a	11	Ia11	I_vs_I	2_Inter-Basegroup	2_Inter-Basegroup|I_vs_I	0.203191	6348.69
ID-208_C154-4_Nascholim_BT-14_	ID-208	C154-4	Nascholim	I	a	6	Ia6	ID-437_MBio92-C6_Mauritius_BT-	ID-437	MBio92-C6	Mauritius	I	a	11	Ia11	I_vs_I	2_Inter-Basegroup	2_Inter-Basegroup|I_vs_I	0.154280	6348.69
ID-209_C154-3_Nascholim_BT-18_	ID-209	C154-3	Nascholim	I	a	6	Ia6	ID-437_MBio92-C6_Mauritius_BT-	ID-437	MBio92-C6	Mauritius	I	a	11	Ia11	I_vs_I	2_Inter-Basegroup	2_Inter-Basegroup|I_vs_I	0.232587	6348.69
ID-208_C154-4_Nascholim_BT-14_	ID-208	C154-4	Nascholim	I	a	6	Ia6	ID-367_MBio92-C2_Mauritius_BT-	ID-367	MBio92-C2	Mauritius	I	a	11	Ia11	I_vs_I	2_Inter-Basegroup	2_Inter-Basegroup|I_vs_I	0.290203	6348.69
ID-209_C154-3_Nascholim_BT-18_	ID-209	C154-3	Nascholim	I	a	6	Ia6	ID-367_MBio92-C2_Mauritius_BT-	ID-367	MBio92-C2	Mauritius	I	a	11	Ia11	I_vs_I	2_Inter-Basegroup	2_Inter-Basegroup|I_vs_I	0.368510	6348.69
ID-213_C517-3_Eilat_BT-29_BG-2	ID-213	C517-3	Eilat	I	a	7	Ia7	ID-430_MBio92-C4_Mauritius_BT-	ID-430	MBio92-C4	Mauritius	I	a	11	Ia11	I_vs_I	2_Inter-Basegroup	2_Inter-Basegroup|I_vs_I	0.214590	6036.05
ID-213_C517-3_Eilat_BT-29_BG-2	ID-213	C517-3	Eilat	I	a	7	Ia7	ID-437_MBio92-C6_Mauritius_BT-	ID-437	MBio92-C6	Mauritius	I	a	11	Ia11	I_vs_I	2_Inter-Basegroup	2_Inter-Basegroup|I_vs_I	0.243986	6036.05
ID-213_C517-3_Eilat_BT-29_BG-2	ID-213	C517-3	Eilat	I	a	7	Ia7	ID-367_MBio92-C2_Mauritius_BT-	ID-367	MBio92-C2	Mauritius	I	a	11	Ia11	I_vs_I	2_Inter-Basegroup	2_Inter-Basegroup|I_vs_I	0.250179	6036.05
ID-217_C554-4_Falasarna_BT-13_	ID-217	C554-4	Falasarna	I	a	8	Ia8	ID-430_MBio92-C4_Mauritius_BT-	ID-430	MBio92-C4	Mauritius	I	a	11	Ia11	I_vs_I	2_Inter-Basegroup	2_Inter-Basegroup|I_vs_I	0.124996	7151.13
ID-217_C554-4_Falasarna_BT-13_	ID-217	C554-4	Falasarna	I	a	8	Ia8	ID-437_MBio92-C6_Mauritius_BT-	ID-437	MBio92-C6	Mauritius	I	a	11	Ia11	I_vs_I	2_Inter-Basegroup	2_Inter-Basegroup|I_vs_I	0.154392	7151.13
ID-217_C554-4_Falasarna_BT-13_	ID-217	C554-4	Falasarna	I	a	8	Ia8	ID-367_MBio92-C2_Mauritius_BT-	ID-367	MBio92-C2	Mauritius	I	a	11	Ia11	I_vs_I	2_Inter-Basegroup	2_Inter-Basegroup|I_vs_I	0.290315	7151.13
ID-222_C555-5_Falasarna_BT-21_	ID-222	C555-5	Falasarna	I	a	9	Ia9	ID-430_MBio92-C4_Mauritius_BT-	ID-430	MBio92-C4	Mauritius	I	a	11	Ia11	I_vs_I	2_Inter-Basegroup	2_Inter-Basegroup|I_vs_I	0.109244	7151.13
ID-221_C555-1_Falasarna_BT-19_	ID-221	C555-1	Falasarna	I	a	9	Ia9	ID-430_MBio92-C4_Mauritius_BT-	ID-430	MBio92-C4	Mauritius	I	a	11	Ia11	I_vs_I	2_Inter-Basegroup	2_Inter-Basegroup|I_vs_I	0.114164	7151.13
ID-222_C555-5_Falasarna_BT-21_	ID-222	C555-5	Falasarna	I	a	9	Ia9	ID-437_MBio92-C6_Mauritius_BT-	ID-437	MBio92-C6	Mauritius	I	a	11	Ia11	I_vs_I	2_Inter-Basegroup	2_Inter-Basegroup|I_vs_I	0.138640	7151.13
ID-221_C555-1_Falasarna_BT-19_	ID-221	C555-1	Falasarna	I	a	9	Ia9	ID-437_MBio92-C6_Mauritius_BT-	ID-437	MBio92-C6	Mauritius	I	a	11	Ia11	I_vs_I	2_Inter-Basegroup	2_Inter-Basegroup|I_vs_I	0.143560	7151.13
ID-222_C555-5_Falasarna_BT-21_	ID-222	C555-5	Falasarna	I	a	9	Ia9	ID-367_MBio92-C2_Mauritius_BT-	ID-367	MBio92-C2	Mauritius	I	a	11	Ia11	I_vs_I	2_Inter-Basegroup	2_Inter-Basegroup|I_vs_I	0.305733	7151.13
ID-221_C555-1_Falasarna_BT-19_	ID-221	C555-1	Falasarna	I	a	9	Ia9	ID-367_MBio92-C2_Mauritius_BT-	ID-367	MBio92-C2	Mauritius	I	a	11	Ia11	I_vs_I	2_Inter-Basegroup	2_Inter-Basegroup|I_vs_I	0.279482	7151.13
ID-325_MBio45-C3_Zanzibar_BT-2	ID-325	MBio45-C3	Zanzibar	I	a	10	Ia10	ID-430_MBio92-C4_Mauritius_BT-	ID-430	MBio92-C4	Mauritius	I	a	11	Ia11	I_vs_I	2_Inter-Basegroup	2_Inter-Basegroup|I_vs_I	0.022155	2518.87
ID-328_MBio45-C6_Zanzibar_BT-2	ID-328	MBio45-C6	Zanzibar	I	a	10	Ia10	ID-430_MBio92-C4_Mauritius_BT-	ID-430	MBio92-C4	Mauritius	I	a	11	Ia11	I_vs_I	2_Inter-Basegroup	2_Inter-Basegroup|I_vs_I	0.109635	2518.87
ID-325_MBio45-C3_Zanzibar_BT-2	ID-325	MBio45-C3	Zanzibar	I	a	10	Ia10	ID-437_MBio92-C6_Mauritius_BT-	ID-437	MBio92-C6	Mauritius	I	a	11	Ia11	I_vs_I	2_Inter-Basegroup	2_Inter-Basegroup|I_vs_I	0.028849	2518.87
ID-325_MBio45-C3_Zanzibar_BT-2	ID-325	MBio45-C3	Zanzibar	I	a	10	Ia10	ID-367_MBio92-C2_Mauritius_BT-	ID-367	MBio92-C2	Mauritius	I	a	11	Ia11	I_vs_I	2_Inter-Basegroup	2_Inter-Basegroup|I_vs_I	0.373304	2518.87
ID-328_MBio45-C6_Zanzibar_BT-2	ID-328	MBio45-C6	Zanzibar	I	a	10	Ia10	ID-437_MBio92-C6_Mauritius_BT-	ID-437	MBio92-C6	Mauritius	I	a	11	Ia11	I_vs_I	2_Inter-Basegroup	2_Inter-Basegroup|I_vs_I	0.139030	2518.87
ID-328_MBio45-C6_Zanzibar_BT-2	ID-328	MBio45-C6	Zanzibar	I	a	10	Ia10	ID-367_MBio92-C2_Mauritius_BT-	ID-367	MBio92-C2	Mauritius	I	a	11	Ia11	I_vs_I	2_Inter-Basegroup	2_Inter-Basegroup|I_vs_I	0.306124	2518.87
ID-206_C150-2_Nascholim_BT-31_	ID-206	C150-2	Nascholim	I	a	4	Ia4	ID-313_MBio43-C5_Zanzibar_BT-1	ID-313	MBio43-C5	Zanzibar	I	a	2	Ia2	I_vs_I	2_Inter-Basegroup	2_Inter-Basegroup|I_vs_I	0.031594	4333.77
ID-206_C150-2_Nascholim_BT-31_	ID-206	C150-2	Nascholim	I	a	4	Ia4	ID-316_MBio43-C9_Zanzibar_BT-2	ID-316	MBio43-C9	Zanzibar	I	a	2	Ia2	I_vs_I	2_Inter-Basegroup	2_Inter-Basegroup|I_vs_I	0.158956	4333.77
ID-206_C150-2_Nascholim_BT-31_	ID-206	C150-2	Nascholim	I	a	4	Ia4	ID-322_MBio44-C7_Zanzibar_BT-3	ID-322	MBio44-C7	Zanzibar	I	a	2	Ia2	I_vs_I	2_Inter-Basegroup	2_Inter-Basegroup|I_vs_I	0.066585	4333.77
ID-206_C150-2_Nascholim_BT-31_	ID-206	C150-2	Nascholim	I	a	4	Ia4	ID-317_MBio43-C10_Zanzibar_BT-	ID-317	MBio43-C10	Zanzibar	I	a	2	Ia2	I_vs_I	2_Inter-Basegroup	2_Inter-Basegroup|I_vs_I	0.031579	4333.77
ID-206_C150-2_Nascholim_BT-31_	ID-206	C150-2	Nascholim	I	a	4	Ia4	ID-312_MBio43-C4_Zanzibar_BT-1	ID-312	MBio43-C4	Zanzibar	I	a	2	Ia2	I_vs_I	2_Inter-Basegroup	2_Inter-Basegroup|I_vs_I	0.031579	4333.77
ID-206_C150-2_Nascholim_BT-31_	ID-206	C150-2	Nascholim	I	a	4	Ia4	ID-315_MBio43-C8_Zanzibar_BT-5	ID-315	MBio43-C8	Zanzibar	I	a	2	Ia2	I_vs_I	2_Inter-Basegroup	2_Inter-Basegroup|I_vs_I	0.284693	4333.77
ID-206_C150-2_Nascholim_BT-31_	ID-206	C150-2	Nascholim	I	a	4	Ia4	ID-309_MBio43-C1_Zanzibar_BT-2	ID-309	MBio43-C1	Zanzibar	I	a	2	Ia2	I_vs_I	2_Inter-Basegroup	2_Inter-Basegroup|I_vs_I	0.155360	4333.77
ID-208_C154-4_Nascholim_BT-14_	ID-208	C154-4	Nascholim	I	a	6	Ia6	ID-313_MBio43-C5_Zanzibar_BT-1	ID-313	MBio43-C5	Zanzibar	I	a	2	Ia2	I_vs_I	2_Inter-Basegroup	2_Inter-Basegroup|I_vs_I	0.031786	4333.77
ID-209_C154-3_Nascholim_BT-18_	ID-209	C154-3	Nascholim	I	a	6	Ia6	ID-313_MBio43-C5_Zanzibar_BT-1	ID-313	MBio43-C5	Zanzibar	I	a	2	Ia2	I_vs_I	2_Inter-Basegroup	2_Inter-Basegroup|I_vs_I	0.110093	4333.77
ID-208_C154-4_Nascholim_BT-14_	ID-208	C154-4	Nascholim	I	a	6	Ia6	ID-316_MBio43-C9_Zanzibar_BT-2	ID-316	MBio43-C9	Zanzibar	I	a	2	Ia2	I_vs_I	2_Inter-Basegroup	2_Inter-Basegroup|I_vs_I	0.159147	4333.77
ID-209_C154-3_Nascholim_BT-18_	ID-209	C154-3	Nascholim	I	a	6	Ia6	ID-316_MBio43-C9_Zanzibar_BT-2	ID-316	MBio43-C9	Zanzibar	I	a	2	Ia2	I_vs_I	2_Inter-Basegroup	2_Inter-Basegroup|I_vs_I	0.237454	4333.77
ID-208_C154-4_Nascholim_BT-14_	ID-208	C154-4	Nascholim	I	a	6	Ia6	ID-322_MBio44-C7_Zanzibar_BT-3	ID-322	MBio44-C7	Zanzibar	I	a	2	Ia2	I_vs_I	2_Inter-Basegroup	2_Inter-Basegroup|I_vs_I	0.066777	4333.77
ID-209_C154-3_Nascholim_BT-18_	ID-209	C154-3	Nascholim	I	a	6	Ia6	ID-322_MBio44-C7_Zanzibar_BT-3	ID-322	MBio44-C7	Zanzibar	I	a	2	Ia2	I_vs_I	2_Inter-Basegroup	2_Inter-Basegroup|I_vs_I	0.145084	4333.77
ID-208_C154-4_Nascholim_BT-14_	ID-208	C154-4	Nascholim	I	a	6	Ia6	ID-317_MBio43-C10_Zanzibar_BT-	ID-317	MBio43-C10	Zanzibar	I	a	2	Ia2	I_vs_I	2_Inter-Basegroup	2_Inter-Basegroup|I_vs_I	0.031770	4333.77
ID-208_C154-4_Nascholim_BT-14_	ID-208	C154-4	Nascholim	I	a	6	Ia6	ID-312_MBio43-C4_Zanzibar_BT-1	ID-312	MBio43-C4	Zanzibar	I	a	2	Ia2	I_vs_I	2_Inter-Basegroup	2_Inter-Basegroup|I_vs_I	0.031770	4333.77
ID-208_C154-4_Nascholim_BT-14_	ID-208	C154-4	Nascholim	I	a	6	Ia6	ID-315_MBio43-C8_Zanzibar_BT-5	ID-315	MBio43-C8	Zanzibar	I	a	2	Ia2	I_vs_I	2_Inter-Basegroup	2_Inter-Basegroup|I_vs_I	0.284884	4333.77
ID-208_C154-4_Nascholim_BT-14_	ID-208	C154-4	Nascholim	I	a	6	Ia6	ID-309_MBio43-C1_Zanzibar_BT-2	ID-309	MBio43-C1	Zanzibar	I	a	2	Ia2	I_vs_I	2_Inter-Basegroup	2_Inter-Basegroup|I_vs_I	0.155551	4333.77
ID-209_C154-3_Nascholim_BT-18_	ID-209	C154-3	Nascholim	I	a	6	Ia6	ID-317_MBio43-C10_Zanzibar_BT-	ID-317	MBio43-C10	Zanzibar	I	a	2	Ia2	I_vs_I	2_Inter-Basegroup	2_Inter-Basegroup|I_vs_I	0.077698	4333.77
ID-209_C154-3_Nascholim_BT-18_	ID-209	C154-3	Nascholim	I	a	6	Ia6	ID-312_MBio43-C4_Zanzibar_BT-1	ID-312	MBio43-C4	Zanzibar	I	a	2	Ia2	I_vs_I	2_Inter-Basegroup	2_Inter-Basegroup|I_vs_I	0.077698	4333.77
ID-209_C154-3_Nascholim_BT-18_	ID-209	C154-3	Nascholim	I	a	6	Ia6	ID-315_MBio43-C8_Zanzibar_BT-5	ID-315	MBio43-C8	Zanzibar	I	a	2	Ia2	I_vs_I	2_Inter-Basegroup	2_Inter-Basegroup|I_vs_I	0.363191	4333.77
ID-209_C154-3_Nascholim_BT-18_	ID-209	C154-3	Nascholim	I	a	6	Ia6	ID-309_MBio43-C1_Zanzibar_BT-2	ID-309	MBio43-C1	Zanzibar	I	a	2	Ia2	I_vs_I	2_Inter-Basegroup	2_Inter-Basegroup|I_vs_I	0.233858	4333.77
ID-213_C517-3_Eilat_BT-29_BG-2	ID-213	C517-3	Eilat	I	a	7	Ia7	ID-313_MBio43-C5_Zanzibar_BT-1	ID-313	MBio43-C5	Zanzibar	I	a	2	Ia2	I_vs_I	2_Inter-Basegroup	2_Inter-Basegroup|I_vs_I	0.110990	3989.28
ID-213_C517-3_Eilat_BT-29_BG-2	ID-213	C517-3	Eilat	I	a	7	Ia7	ID-316_MBio43-C9_Zanzibar_BT-2	ID-316	MBio43-C9	Zanzibar	I	a	2	Ia2	I_vs_I	2_Inter-Basegroup	2_Inter-Basegroup|I_vs_I	0.248853	3989.28
ID-213_C517-3_Eilat_BT-29_BG-2	ID-213	C517-3	Eilat	I	a	7	Ia7	ID-322_MBio44-C7_Zanzibar_BT-3	ID-322	MBio44-C7	Zanzibar	I	a	2	Ia2	I_vs_I	2_Inter-Basegroup	2_Inter-Basegroup|I_vs_I	0.156488	3989.28
ID-213_C517-3_Eilat_BT-29_BG-2	ID-213	C517-3	Eilat	I	a	7	Ia7	ID-317_MBio43-C10_Zanzibar_BT-	ID-317	MBio43-C10	Zanzibar	I	a	2	Ia2	I_vs_I	2_Inter-Basegroup	2_Inter-Basegroup|I_vs_I	0.143384	3989.28
ID-213_C517-3_Eilat_BT-29_BG-2	ID-213	C517-3	Eilat	I	a	7	Ia7	ID-312_MBio43-C4_Zanzibar_BT-1	ID-312	MBio43-C4	Zanzibar	I	a	2	Ia2	I_vs_I	2_Inter-Basegroup	2_Inter-Basegroup|I_vs_I	0.143384	3989.28
ID-213_C517-3_Eilat_BT-29_BG-2	ID-213	C517-3	Eilat	I	a	7	Ia7	ID-315_MBio43-C8_Zanzibar_BT-5	ID-315	MBio43-C8	Zanzibar	I	a	2	Ia2	I_vs_I	2_Inter-Basegroup	2_Inter-Basegroup|I_vs_I	0.244860	3989.28
ID-213_C517-3_Eilat_BT-29_BG-2	ID-213	C517-3	Eilat	I	a	7	Ia7	ID-309_MBio43-C1_Zanzibar_BT-2	ID-309	MBio43-C1	Zanzibar	I	a	2	Ia2	I_vs_I	2_Inter-Basegroup	2_Inter-Basegroup|I_vs_I	0.036651	3989.28
ID-217_C554-4_Falasarna_BT-13_	ID-217	C554-4	Falasarna	I	a	8	Ia8	ID-313_MBio43-C5_Zanzibar_BT-1	ID-313	MBio43-C5	Zanzibar	I	a	2	Ia2	I_vs_I	2_Inter-Basegroup	2_Inter-Basegroup|I_vs_I	0.031898	4906.91
ID-217_C554-4_Falasarna_BT-13_	ID-217	C554-4	Falasarna	I	a	8	Ia8	ID-316_MBio43-C9_Zanzibar_BT-2	ID-316	MBio43-C9	Zanzibar	I	a	2	Ia2	I_vs_I	2_Inter-Basegroup	2_Inter-Basegroup|I_vs_I	0.159259	4906.91
ID-217_C554-4_Falasarna_BT-13_	ID-217	C554-4	Falasarna	I	a	8	Ia8	ID-322_MBio44-C7_Zanzibar_BT-3	ID-322	MBio44-C7	Zanzibar	I	a	2	Ia2	I_vs_I	2_Inter-Basegroup	2_Inter-Basegroup|I_vs_I	0.066889	4906.91
ID-217_C554-4_Falasarna_BT-13_	ID-217	C554-4	Falasarna	I	a	8	Ia8	ID-317_MBio43-C10_Zanzibar_BT-	ID-317	MBio43-C10	Zanzibar	I	a	2	Ia2	I_vs_I	2_Inter-Basegroup	2_Inter-Basegroup|I_vs_I	0.031882	4906.91
ID-217_C554-4_Falasarna_BT-13_	ID-217	C554-4	Falasarna	I	a	8	Ia8	ID-312_MBio43-C4_Zanzibar_BT-1	ID-312	MBio43-C4	Zanzibar	I	a	2	Ia2	I_vs_I	2_Inter-Basegroup	2_Inter-Basegroup|I_vs_I	0.031882	4906.91
ID-217_C554-4_Falasarna_BT-13_	ID-217	C554-4	Falasarna	I	a	8	Ia8	ID-315_MBio43-C8_Zanzibar_BT-5	ID-315	MBio43-C8	Zanzibar	I	a	2	Ia2	I_vs_I	2_Inter-Basegroup	2_Inter-Basegroup|I_vs_I	0.284996	4906.91
ID-217_C554-4_Falasarna_BT-13_	ID-217	C554-4	Falasarna	I	a	8	Ia8	ID-309_MBio43-C1_Zanzibar_BT-2	ID-309	MBio43-C1	Zanzibar	I	a	2	Ia2	I_vs_I	2_Inter-Basegroup	2_Inter-Basegroup|I_vs_I	0.155663	4906.91
ID-222_C555-5_Falasarna_BT-21_	ID-222	C555-5	Falasarna	I	a	9	Ia9	ID-313_MBio43-C5_Zanzibar_BT-1	ID-313	MBio43-C5	Zanzibar	I	a	2	Ia2	I_vs_I	2_Inter-Basegroup	2_Inter-Basegroup|I_vs_I	0.047316	4906.91
ID-221_C555-1_Falasarna_BT-19_	ID-221	C555-1	Falasarna	I	a	9	Ia9	ID-313_MBio43-C5_Zanzibar_BT-1	ID-313	MBio43-C5	Zanzibar	I	a	2	Ia2	I_vs_I	2_Inter-Basegroup	2_Inter-Basegroup|I_vs_I	0.021065	4906.91
ID-222_C555-5_Falasarna_BT-21_	ID-222	C555-5	Falasarna	I	a	9	Ia9	ID-316_MBio43-C9_Zanzibar_BT-2	ID-316	MBio43-C9	Zanzibar	I	a	2	Ia2	I_vs_I	2_Inter-Basegroup	2_Inter-Basegroup|I_vs_I	0.143506	4906.91
ID-221_C555-1_Falasarna_BT-19_	ID-221	C555-1	Falasarna	I	a	9	Ia9	ID-316_MBio43-C9_Zanzibar_BT-2	ID-316	MBio43-C9	Zanzibar	I	a	2	Ia2	I_vs_I	2_Inter-Basegroup	2_Inter-Basegroup|I_vs_I	0.148427	4906.91
ID-222_C555-5_Falasarna_BT-21_	ID-222	C555-5	Falasarna	I	a	9	Ia9	ID-322_MBio44-C7_Zanzibar_BT-3	ID-322	MBio44-C7	Zanzibar	I	a	2	Ia2	I_vs_I	2_Inter-Basegroup	2_Inter-Basegroup|I_vs_I	0.082312	4906.91
ID-222_C555-5_Falasarna_BT-21_	ID-222	C555-5	Falasarna	I	a	9	Ia9	ID-317_MBio43-C10_Zanzibar_BT-	ID-317	MBio43-C10	Zanzibar	I	a	2	Ia2	I_vs_I	2_Inter-Basegroup	2_Inter-Basegroup|I_vs_I	0.069208	4906.91
ID-222_C555-5_Falasarna_BT-21_	ID-222	C555-5	Falasarna	I	a	9	Ia9	ID-312_MBio43-C4_Zanzibar_BT-1	ID-312	MBio43-C4	Zanzibar	I	a	2	Ia2	I_vs_I	2_Inter-Basegroup	2_Inter-Basegroup|I_vs_I	0.069208	4906.91
ID-222_C555-5_Falasarna_BT-21_	ID-222	C555-5	Falasarna	I	a	9	Ia9	ID-315_MBio43-C8_Zanzibar_BT-5	ID-315	MBio43-C8	Zanzibar	I	a	2	Ia2	I_vs_I	2_Inter-Basegroup	2_Inter-Basegroup|I_vs_I	0.300414	4906.91
ID-222_C555-5_Falasarna_BT-21_	ID-222	C555-5	Falasarna	I	a	9	Ia9	ID-309_MBio43-C1_Zanzibar_BT-2	ID-309	MBio43-C1	Zanzibar	I	a	2	Ia2	I_vs_I	2_Inter-Basegroup	2_Inter-Basegroup|I_vs_I	0.171081	4906.91
ID-221_C555-1_Falasarna_BT-19_	ID-221	C555-1	Falasarna	I	a	9	Ia9	ID-322_MBio44-C7_Zanzibar_BT-3	ID-322	MBio44-C7	Zanzibar	I	a	2	Ia2	I_vs_I	2_Inter-Basegroup	2_Inter-Basegroup|I_vs_I	0.056056	4906.91
ID-221_C555-1_Falasarna_BT-19_	ID-221	C555-1	Falasarna	I	a	9	Ia9	ID-317_MBio43-C10_Zanzibar_BT-	ID-317	MBio43-C10	Zanzibar	I	a	2	Ia2	I_vs_I	2_Inter-Basegroup	2_Inter-Basegroup|I_vs_I	0.021050	4906.91
ID-221_C555-1_Falasarna_BT-19_	ID-221	C555-1	Falasarna	I	a	9	Ia9	ID-312_MBio43-C4_Zanzibar_BT-1	ID-312	MBio43-C4	Zanzibar	I	a	2	Ia2	I_vs_I	2_Inter-Basegroup	2_Inter-Basegroup|I_vs_I	0.021050	4906.91
ID-221_C555-1_Falasarna_BT-19_	ID-221	C555-1	Falasarna	I	a	9	Ia9	ID-315_MBio43-C8_Zanzibar_BT-5	ID-315	MBio43-C8	Zanzibar	I	a	2	Ia2	I_vs_I	2_Inter-Basegroup	2_Inter-Basegroup|I_vs_I	0.274164	4906.91
ID-221_C555-1_Falasarna_BT-19_	ID-221	C555-1	Falasarna	I	a	9	Ia9	ID-309_MBio43-C1_Zanzibar_BT-2	ID-309	MBio43-C1	Zanzibar	I	a	2	Ia2	I_vs_I	2_Inter-Basegroup	2_Inter-Basegroup|I_vs_I	0.144830	4906.91
ID-465_BC87-C1_Sicily_BT-32_BG	ID-465	BC87-C1	Sicily	I	a	1	Ia1	ID-507_BC96-C7_Sicily_BT-24_BG	ID-507	BC96-C7	Sicily	I	a	3	Ia3	I_vs_I	2_Inter-Basegroup	2_Inter-Basegroup|I_vs_I	0.149742	0
ID-465_BC87-C1_Sicily_BT-32_BG	ID-465	BC87-C1	Sicily	I	a	1	Ia1	ID-504_BC96-C4_Sicily_BT-23_BG	ID-504	BC96-C4	Sicily	I	a	3	Ia3	I_vs_I	2_Inter-Basegroup	2_Inter-Basegroup|I_vs_I	0.166303	0
ID-465_BC87-C1_Sicily_BT-32_BG	ID-465	BC87-C1	Sicily	I	a	1	Ia1	ID-502_BC96-C2_Sicily_BT-8_BG-	ID-502	BC96-C2	Sicily	I	a	3	Ia3	I_vs_I	2_Inter-Basegroup	2_Inter-Basegroup|I_vs_I	0.090626	0
ID-313_MBio43-C5_Zanzibar_BT-1	ID-313	MBio43-C5	Zanzibar	I	a	2	Ia2	ID-507_BC96-C7_Sicily_BT-24_BG	ID-507	BC96-C7	Sicily	I	a	3	Ia3	I_vs_I	2_Inter-Basegroup	2_Inter-Basegroup|I_vs_I	0.114746	5383.39
ID-313_MBio43-C5_Zanzibar_BT-1	ID-313	MBio43-C5	Zanzibar	I	a	2	Ia2	ID-504_BC96-C4_Sicily_BT-23_BG	ID-504	BC96-C4	Sicily	I	a	3	Ia3	I_vs_I	2_Inter-Basegroup	2_Inter-Basegroup|I_vs_I	0.131307	5383.39
ID-313_MBio43-C5_Zanzibar_BT-1	ID-313	MBio43-C5	Zanzibar	I	a	2	Ia2	ID-502_BC96-C2_Sicily_BT-8_BG-	ID-502	BC96-C2	Sicily	I	a	3	Ia3	I_vs_I	2_Inter-Basegroup	2_Inter-Basegroup|I_vs_I	0.055635	5383.39
ID-316_MBio43-C9_Zanzibar_BT-2	ID-316	MBio43-C9	Zanzibar	I	a	2	Ia2	ID-507_BC96-C7_Sicily_BT-24_BG	ID-507	BC96-C7	Sicily	I	a	3	Ia3	I_vs_I	2_Inter-Basegroup	2_Inter-Basegroup|I_vs_I	0.056277	5383.39
ID-322_MBio44-C7_Zanzibar_BT-3	ID-322	MBio44-C7	Zanzibar	I	a	2	Ia2	ID-507_BC96-C7_Sicily_BT-24_BG	ID-507	BC96-C7	Sicily	I	a	3	Ia3	I_vs_I	2_Inter-Basegroup	2_Inter-Basegroup|I_vs_I	0.149742	5383.39
ID-317_MBio43-C10_Zanzibar_BT-	ID-317	MBio43-C10	Zanzibar	I	a	2	Ia2	ID-507_BC96-C7_Sicily_BT-24_BG	ID-507	BC96-C7	Sicily	I	a	3	Ia3	I_vs_I	2_Inter-Basegroup	2_Inter-Basegroup|I_vs_I	0.136638	5383.39
ID-312_MBio43-C4_Zanzibar_BT-1	ID-312	MBio43-C4	Zanzibar	I	a	2	Ia2	ID-507_BC96-C7_Sicily_BT-24_BG	ID-507	BC96-C7	Sicily	I	a	3	Ia3	I_vs_I	2_Inter-Basegroup	2_Inter-Basegroup|I_vs_I	0.136638	5383.39
ID-315_MBio43-C8_Zanzibar_BT-5	ID-315	MBio43-C8	Zanzibar	I	a	2	Ia2	ID-507_BC96-C7_Sicily_BT-24_BG	ID-507	BC96-C7	Sicily	I	a	3	Ia3	I_vs_I	2_Inter-Basegroup	2_Inter-Basegroup|I_vs_I	0.367844	5383.39
ID-309_MBio43-C1_Zanzibar_BT-2	ID-309	MBio43-C1	Zanzibar	I	a	2	Ia2	ID-507_BC96-C7_Sicily_BT-24_BG	ID-507	BC96-C7	Sicily	I	a	3	Ia3	I_vs_I	2_Inter-Basegroup	2_Inter-Basegroup|I_vs_I	0.238511	5383.39
ID-316_MBio43-C9_Zanzibar_BT-2	ID-316	MBio43-C9	Zanzibar	I	a	2	Ia2	ID-504_BC96-C4_Sicily_BT-23_BG	ID-504	BC96-C4	Sicily	I	a	3	Ia3	I_vs_I	2_Inter-Basegroup	2_Inter-Basegroup|I_vs_I	0.050137	5383.39
ID-316_MBio43-C9_Zanzibar_BT-2	ID-316	MBio43-C9	Zanzibar	I	a	2	Ia2	ID-502_BC96-C2_Sicily_BT-8_BG-	ID-502	BC96-C2	Sicily	I	a	3	Ia3	I_vs_I	2_Inter-Basegroup	2_Inter-Basegroup|I_vs_I	0.182997	5383.39
ID-322_MBio44-C7_Zanzibar_BT-3	ID-322	MBio44-C7	Zanzibar	I	a	2	Ia2	ID-504_BC96-C4_Sicily_BT-23_BG	ID-504	BC96-C4	Sicily	I	a	3	Ia3	I_vs_I	2_Inter-Basegroup	2_Inter-Basegroup|I_vs_I	0.166303	5383.39
ID-317_MBio43-C10_Zanzibar_BT-	ID-317	MBio43-C10	Zanzibar	I	a	2	Ia2	ID-504_BC96-C4_Sicily_BT-23_BG	ID-504	BC96-C4	Sicily	I	a	3	Ia3	I_vs_I	2_Inter-Basegroup	2_Inter-Basegroup|I_vs_I	0.153199	5383.39
ID-312_MBio43-C4_Zanzibar_BT-1	ID-312	MBio43-C4	Zanzibar	I	a	2	Ia2	ID-504_BC96-C4_Sicily_BT-23_BG	ID-504	BC96-C4	Sicily	I	a	3	Ia3	I_vs_I	2_Inter-Basegroup	2_Inter-Basegroup|I_vs_I	0.153199	5383.39
ID-315_MBio43-C8_Zanzibar_BT-5	ID-315	MBio43-C8	Zanzibar	I	a	2	Ia2	ID-504_BC96-C4_Sicily_BT-23_BG	ID-504	BC96-C4	Sicily	I	a	3	Ia3	I_vs_I	2_Inter-Basegroup	2_Inter-Basegroup|I_vs_I	0.384405	5383.39
ID-309_MBio43-C1_Zanzibar_BT-2	ID-309	MBio43-C1	Zanzibar	I	a	2	Ia2	ID-504_BC96-C4_Sicily_BT-23_BG	ID-504	BC96-C4	Sicily	I	a	3	Ia3	I_vs_I	2_Inter-Basegroup	2_Inter-Basegroup|I_vs_I	0.255072	5383.39
ID-322_MBio44-C7_Zanzibar_BT-3	ID-322	MBio44-C7	Zanzibar	I	a	2	Ia2	ID-502_BC96-C2_Sicily_BT-8_BG-	ID-502	BC96-C2	Sicily	I	a	3	Ia3	I_vs_I	2_Inter-Basegroup	2_Inter-Basegroup|I_vs_I	0.090626	5383.39
ID-317_MBio43-C10_Zanzibar_BT-	ID-317	MBio43-C10	Zanzibar	I	a	2	Ia2	ID-502_BC96-C2_Sicily_BT-8_BG-	ID-502	BC96-C2	Sicily	I	a	3	Ia3	I_vs_I	2_Inter-Basegroup	2_Inter-Basegroup|I_vs_I	0.023241	5383.39
ID-312_MBio43-C4_Zanzibar_BT-1	ID-312	MBio43-C4	Zanzibar	I	a	2	Ia2	ID-502_BC96-C2_Sicily_BT-8_BG-	ID-502	BC96-C2	Sicily	I	a	3	Ia3	I_vs_I	2_Inter-Basegroup	2_Inter-Basegroup|I_vs_I	0.023241	5383.39
ID-315_MBio43-C8_Zanzibar_BT-5	ID-315	MBio43-C8	Zanzibar	I	a	2	Ia2	ID-502_BC96-C2_Sicily_BT-8_BG-	ID-502	BC96-C2	Sicily	I	a	3	Ia3	I_vs_I	2_Inter-Basegroup	2_Inter-Basegroup|I_vs_I	0.308734	5383.39
ID-309_MBio43-C1_Zanzibar_BT-2	ID-309	MBio43-C1	Zanzibar	I	a	2	Ia2	ID-502_BC96-C2_Sicily_BT-8_BG-	ID-502	BC96-C2	Sicily	I	a	3	Ia3	I_vs_I	2_Inter-Basegroup	2_Inter-Basegroup|I_vs_I	0.179400	5383.39
ID-206_C150-2_Nascholim_BT-31_	ID-206	C150-2	Nascholim	I	a	4	Ia4	ID-507_BC96-C7_Sicily_BT-24_BG	ID-507	BC96-C7	Sicily	I	a	3	Ia3	I_vs_I	2_Inter-Basegroup	2_Inter-Basegroup|I_vs_I	0.135837	1863.87
ID-206_C150-2_Nascholim_BT-31_	ID-206	C150-2	Nascholim	I	a	4	Ia4	ID-504_BC96-C4_Sicily_BT-23_BG	ID-504	BC96-C4	Sicily	I	a	3	Ia3	I_vs_I	2_Inter-Basegroup	2_Inter-Basegroup|I_vs_I	0.152399	1863.87
ID-206_C150-2_Nascholim_BT-31_	ID-206	C150-2	Nascholim	I	a	4	Ia4	ID-502_BC96-C2_Sicily_BT-8_BG-	ID-502	BC96-C2	Sicily	I	a	3	Ia3	I_vs_I	2_Inter-Basegroup	2_Inter-Basegroup|I_vs_I	0.054819	1863.87
ID-431_BC95-C1_Sicily_BT-30_BG	ID-431	BC95-C1	Sicily	I	a	5	Ia5	ID-507_BC96-C7_Sicily_BT-24_BG	ID-507	BC96-C7	Sicily	I	a	3	Ia3	I_vs_I	2_Inter-Basegroup	2_Inter-Basegroup|I_vs_I	0.147384	0
ID-431_BC95-C1_Sicily_BT-30_BG	ID-431	BC95-C1	Sicily	I	a	5	Ia5	ID-504_BC96-C4_Sicily_BT-23_BG	ID-504	BC96-C4	Sicily	I	a	3	Ia3	I_vs_I	2_Inter-Basegroup	2_Inter-Basegroup|I_vs_I	0.163945	0
ID-431_BC95-C1_Sicily_BT-30_BG	ID-431	BC95-C1	Sicily	I	a	5	Ia5	ID-502_BC96-C2_Sicily_BT-8_BG-	ID-502	BC96-C2	Sicily	I	a	3	Ia3	I_vs_I	2_Inter-Basegroup	2_Inter-Basegroup|I_vs_I	0.088274	0
ID-411_BC95-C4_Sicily_BT-11_BG	ID-411	BC95-C4	Sicily	I	a	5	Ia5	ID-507_BC96-C7_Sicily_BT-24_BG	ID-507	BC96-C7	Sicily	I	a	3	Ia3	I_vs_I	2_Inter-Basegroup	2_Inter-Basegroup|I_vs_I	0.109498	0
ID-424_BC95-C2_Sicily_BT-15_BG	ID-424	BC95-C2	Sicily	I	a	5	Ia5	ID-507_BC96-C7_Sicily_BT-24_BG	ID-507	BC96-C7	Sicily	I	a	3	Ia3	I_vs_I	2_Inter-Basegroup	2_Inter-Basegroup|I_vs_I	0.184144	0
ID-426_BC95-C8_Sicily_BT-16_BG	ID-426	BC95-C8	Sicily	I	a	5	Ia5	ID-507_BC96-C7_Sicily_BT-24_BG	ID-507	BC96-C7	Sicily	I	a	3	Ia3	I_vs_I	2_Inter-Basegroup	2_Inter-Basegroup|I_vs_I	0.189893	0
ID-425_BC95-C7_Sicily_BT-17_BG	ID-425	BC95-C7	Sicily	I	a	5	Ia5	ID-507_BC96-C7_Sicily_BT-24_BG	ID-507	BC96-C7	Sicily	I	a	3	Ia3	I_vs_I	2_Inter-Basegroup	2_Inter-Basegroup|I_vs_I	0.290812	0
ID-401_BC95-C3_Sicily_BT-7_BG-	ID-401	BC95-C3	Sicily	I	a	5	Ia5	ID-507_BC96-C7_Sicily_BT-24_BG	ID-507	BC96-C7	Sicily	I	a	3	Ia3	I_vs_I	2_Inter-Basegroup	2_Inter-Basegroup|I_vs_I	0.362337	0
ID-360_BC95-C5_Sicily_BT-27_BG	ID-360	BC95-C5	Sicily	I	a	5	Ia5	ID-507_BC96-C7_Sicily_BT-24_BG	ID-507	BC96-C7	Sicily	I	a	3	Ia3	I_vs_I	2_Inter-Basegroup	2_Inter-Basegroup|I_vs_I	0.252251	0
ID-411_BC95-C4_Sicily_BT-11_BG	ID-411	BC95-C4	Sicily	I	a	5	Ia5	ID-504_BC96-C4_Sicily_BT-23_BG	ID-504	BC96-C4	Sicily	I	a	3	Ia3	I_vs_I	2_Inter-Basegroup	2_Inter-Basegroup|I_vs_I	0.126059	0
ID-424_BC95-C2_Sicily_BT-15_BG	ID-424	BC95-C2	Sicily	I	a	5	Ia5	ID-504_BC96-C4_Sicily_BT-23_BG	ID-504	BC96-C4	Sicily	I	a	3	Ia3	I_vs_I	2_Inter-Basegroup	2_Inter-Basegroup|I_vs_I	0.200705	0
ID-426_BC95-C8_Sicily_BT-16_BG	ID-426	BC95-C8	Sicily	I	a	5	Ia5	ID-504_BC96-C4_Sicily_BT-23_BG	ID-504	BC96-C4	Sicily	I	a	3	Ia3	I_vs_I	2_Inter-Basegroup	2_Inter-Basegroup|I_vs_I	0.206454	0
ID-425_BC95-C7_Sicily_BT-17_BG	ID-425	BC95-C7	Sicily	I	a	5	Ia5	ID-504_BC96-C4_Sicily_BT-23_BG	ID-504	BC96-C4	Sicily	I	a	3	Ia3	I_vs_I	2_Inter-Basegroup	2_Inter-Basegroup|I_vs_I	0.307373	0
ID-401_BC95-C3_Sicily_BT-7_BG-	ID-401	BC95-C3	Sicily	I	a	5	Ia5	ID-504_BC96-C4_Sicily_BT-23_BG	ID-504	BC96-C4	Sicily	I	a	3	Ia3	I_vs_I	2_Inter-Basegroup	2_Inter-Basegroup|I_vs_I	0.378898	0
ID-360_BC95-C5_Sicily_BT-27_BG	ID-360	BC95-C5	Sicily	I	a	5	Ia5	ID-504_BC96-C4_Sicily_BT-23_BG	ID-504	BC96-C4	Sicily	I	a	3	Ia3	I_vs_I	2_Inter-Basegroup	2_Inter-Basegroup|I_vs_I	0.268812	0
ID-411_BC95-C4_Sicily_BT-11_BG	ID-411	BC95-C4	Sicily	I	a	5	Ia5	ID-502_BC96-C2_Sicily_BT-8_BG-	ID-502	BC96-C2	Sicily	I	a	3	Ia3	I_vs_I	2_Inter-Basegroup	2_Inter-Basegroup|I_vs_I	0.050382	0
ID-424_BC95-C2_Sicily_BT-15_BG	ID-424	BC95-C2	Sicily	I	a	5	Ia5	ID-502_BC96-C2_Sicily_BT-8_BG-	ID-502	BC96-C2	Sicily	I	a	3	Ia3	I_vs_I	2_Inter-Basegroup	2_Inter-Basegroup|I_vs_I	0.024807	0
ID-426_BC95-C8_Sicily_BT-16_BG	ID-426	BC95-C8	Sicily	I	a	5	Ia5	ID-502_BC96-C2_Sicily_BT-8_BG-	ID-502	BC96-C2	Sicily	I	a	3	Ia3	I_vs_I	2_Inter-Basegroup	2_Inter-Basegroup|I_vs_I	0.030556	0
ID-425_BC95-C7_Sicily_BT-17_BG	ID-425	BC95-C7	Sicily	I	a	5	Ia5	ID-502_BC96-C2_Sicily_BT-8_BG-	ID-502	BC96-C2	Sicily	I	a	3	Ia3	I_vs_I	2_Inter-Basegroup	2_Inter-Basegroup|I_vs_I	0.131475	0
ID-401_BC95-C3_Sicily_BT-7_BG-	ID-401	BC95-C3	Sicily	I	a	5	Ia5	ID-502_BC96-C2_Sicily_BT-8_BG-	ID-502	BC96-C2	Sicily	I	a	3	Ia3	I_vs_I	2_Inter-Basegroup	2_Inter-Basegroup|I_vs_I	0.303227	0
ID-360_BC95-C5_Sicily_BT-27_BG	ID-360	BC95-C5	Sicily	I	a	5	Ia5	ID-502_BC96-C2_Sicily_BT-8_BG-	ID-502	BC96-C2	Sicily	I	a	3	Ia3	I_vs_I	2_Inter-Basegroup	2_Inter-Basegroup|I_vs_I	0.193140	0
ID-208_C154-4_Nascholim_BT-14_	ID-208	C154-4	Nascholim	I	a	6	Ia6	ID-507_BC96-C7_Sicily_BT-24_BG	ID-507	BC96-C7	Sicily	I	a	3	Ia3	I_vs_I	2_Inter-Basegroup	2_Inter-Basegroup|I_vs_I	0.136029	1863.87
ID-209_C154-3_Nascholim_BT-18_	ID-209	C154-3	Nascholim	I	a	6	Ia6	ID-507_BC96-C7_Sicily_BT-24_BG	ID-507	BC96-C7	Sicily	I	a	3	Ia3	I_vs_I	2_Inter-Basegroup	2_Inter-Basegroup|I_vs_I	0.214336	1863.87
ID-208_C154-4_Nascholim_BT-14_	ID-208	C154-4	Nascholim	I	a	6	Ia6	ID-504_BC96-C4_Sicily_BT-23_BG	ID-504	BC96-C4	Sicily	I	a	3	Ia3	I_vs_I	2_Inter-Basegroup	2_Inter-Basegroup|I_vs_I	0.152590	1863.87
ID-209_C154-3_Nascholim_BT-18_	ID-209	C154-3	Nascholim	I	a	6	Ia6	ID-504_BC96-C4_Sicily_BT-23_BG	ID-504	BC96-C4	Sicily	I	a	3	Ia3	I_vs_I	2_Inter-Basegroup	2_Inter-Basegroup|I_vs_I	0.230897	1863.87
ID-208_C154-4_Nascholim_BT-14_	ID-208	C154-4	Nascholim	I	a	6	Ia6	ID-502_BC96-C2_Sicily_BT-8_BG-	ID-502	BC96-C2	Sicily	I	a	3	Ia3	I_vs_I	2_Inter-Basegroup	2_Inter-Basegroup|I_vs_I	0.055011	1863.87
ID-209_C154-3_Nascholim_BT-18_	ID-209	C154-3	Nascholim	I	a	6	Ia6	ID-502_BC96-C2_Sicily_BT-8_BG-	ID-502	BC96-C2	Sicily	I	a	3	Ia3	I_vs_I	2_Inter-Basegroup	2_Inter-Basegroup|I_vs_I	0.054999	1863.87
ID-213_C517-3_Eilat_BT-29_BG-2	ID-213	C517-3	Eilat	I	a	7	Ia7	ID-507_BC96-C7_Sicily_BT-24_BG	ID-507	BC96-C7	Sicily	I	a	3	Ia3	I_vs_I	2_Inter-Basegroup	2_Inter-Basegroup|I_vs_I	0.225735	2006.95
ID-213_C517-3_Eilat_BT-29_BG-2	ID-213	C517-3	Eilat	I	a	7	Ia7	ID-504_BC96-C4_Sicily_BT-23_BG	ID-504	BC96-C4	Sicily	I	a	3	Ia3	I_vs_I	2_Inter-Basegroup	2_Inter-Basegroup|I_vs_I	0.242296	2006.95
ID-213_C517-3_Eilat_BT-29_BG-2	ID-213	C517-3	Eilat	I	a	7	Ia7	ID-502_BC96-C2_Sicily_BT-8_BG-	ID-502	BC96-C2	Sicily	I	a	3	Ia3	I_vs_I	2_Inter-Basegroup	2_Inter-Basegroup|I_vs_I	0.166624	2006.95
ID-217_C554-4_Falasarna_BT-13_	ID-217	C554-4	Falasarna	I	a	8	Ia8	ID-507_BC96-C7_Sicily_BT-24_BG	ID-507	BC96-C7	Sicily	I	a	3	Ia3	I_vs_I	2_Inter-Basegroup	2_Inter-Basegroup|I_vs_I	0.136141	772.341
ID-217_C554-4_Falasarna_BT-13_	ID-217	C554-4	Falasarna	I	a	8	Ia8	ID-504_BC96-C4_Sicily_BT-23_BG	ID-504	BC96-C4	Sicily	I	a	3	Ia3	I_vs_I	2_Inter-Basegroup	2_Inter-Basegroup|I_vs_I	0.152702	772.341
ID-217_C554-4_Falasarna_BT-13_	ID-217	C554-4	Falasarna	I	a	8	Ia8	ID-502_BC96-C2_Sicily_BT-8_BG-	ID-502	BC96-C2	Sicily	I	a	3	Ia3	I_vs_I	2_Inter-Basegroup	2_Inter-Basegroup|I_vs_I	0.055123	772.341
ID-222_C555-5_Falasarna_BT-21_	ID-222	C555-5	Falasarna	I	a	9	Ia9	ID-507_BC96-C7_Sicily_BT-24_BG	ID-507	BC96-C7	Sicily	I	a	3	Ia3	I_vs_I	2_Inter-Basegroup	2_Inter-Basegroup|I_vs_I	0.120388	772.341
ID-221_C555-1_Falasarna_BT-19_	ID-221	C555-1	Falasarna	I	a	9	Ia9	ID-507_BC96-C7_Sicily_BT-24_BG	ID-507	BC96-C7	Sicily	I	a	3	Ia3	I_vs_I	2_Inter-Basegroup	2_Inter-Basegroup|I_vs_I	0.125308	772.341
ID-222_C555-5_Falasarna_BT-21_	ID-222	C555-5	Falasarna	I	a	9	Ia9	ID-504_BC96-C4_Sicily_BT-23_BG	ID-504	BC96-C4	Sicily	I	a	3	Ia3	I_vs_I	2_Inter-Basegroup	2_Inter-Basegroup|I_vs_I	0.136949	772.341
ID-221_C555-1_Falasarna_BT-19_	ID-221	C555-1	Falasarna	I	a	9	Ia9	ID-504_BC96-C4_Sicily_BT-23_BG	ID-504	BC96-C4	Sicily	I	a	3	Ia3	I_vs_I	2_Inter-Basegroup	2_Inter-Basegroup|I_vs_I	0.141870	772.341
ID-222_C555-5_Falasarna_BT-21_	ID-222	C555-5	Falasarna	I	a	9	Ia9	ID-502_BC96-C2_Sicily_BT-8_BG-	ID-502	BC96-C2	Sicily	I	a	3	Ia3	I_vs_I	2_Inter-Basegroup	2_Inter-Basegroup|I_vs_I	0.092448	772.341
ID-221_C555-1_Falasarna_BT-19_	ID-221	C555-1	Falasarna	I	a	9	Ia9	ID-502_BC96-C2_Sicily_BT-8_BG-	ID-502	BC96-C2	Sicily	I	a	3	Ia3	I_vs_I	2_Inter-Basegroup	2_Inter-Basegroup|I_vs_I	0.044290	772.341
ID-325_MBio45-C3_Zanzibar_BT-2	ID-325	MBio45-C3	Zanzibar	I	a	10	Ia10	ID-507_BC96-C7_Sicily_BT-24_BG	ID-507	BC96-C7	Sicily	I	a	3	Ia3	I_vs_I	2_Inter-Basegroup	2_Inter-Basegroup|I_vs_I	0.033300	5383.39
ID-328_MBio45-C6_Zanzibar_BT-2	ID-328	MBio45-C6	Zanzibar	I	a	10	Ia10	ID-507_BC96-C7_Sicily_BT-24_BG	ID-507	BC96-C7	Sicily	I	a	3	Ia3	I_vs_I	2_Inter-Basegroup	2_Inter-Basegroup|I_vs_I	0.120779	5383.39
ID-325_MBio45-C3_Zanzibar_BT-2	ID-325	MBio45-C3	Zanzibar	I	a	10	Ia10	ID-504_BC96-C4_Sicily_BT-23_BG	ID-504	BC96-C4	Sicily	I	a	3	Ia3	I_vs_I	2_Inter-Basegroup	2_Inter-Basegroup|I_vs_I	0.027159	5383.39
ID-325_MBio45-C3_Zanzibar_BT-2	ID-325	MBio45-C3	Zanzibar	I	a	10	Ia10	ID-502_BC96-C2_Sicily_BT-8_BG-	ID-502	BC96-C2	Sicily	I	a	3	Ia3	I_vs_I	2_Inter-Basegroup	2_Inter-Basegroup|I_vs_I	0.160020	5383.39
ID-328_MBio45-C6_Zanzibar_BT-2	ID-328	MBio45-C6	Zanzibar	I	a	10	Ia10	ID-504_BC96-C4_Sicily_BT-23_BG	ID-504	BC96-C4	Sicily	I	a	3	Ia3	I_vs_I	2_Inter-Basegroup	2_Inter-Basegroup|I_vs_I	0.137340	5383.39
ID-328_MBio45-C6_Zanzibar_BT-2	ID-328	MBio45-C6	Zanzibar	I	a	10	Ia10	ID-502_BC96-C2_Sicily_BT-8_BG-	ID-502	BC96-C2	Sicily	I	a	3	Ia3	I_vs_I	2_Inter-Basegroup	2_Inter-Basegroup|I_vs_I	0.092839	5383.39
ID-430_MBio92-C4_Mauritius_BT-	ID-430	MBio92-C4	Mauritius	I	a	11	Ia11	ID-507_BC96-C7_Sicily_BT-24_BG	ID-507	BC96-C7	Sicily	I	a	3	Ia3	I_vs_I	2_Inter-Basegroup	2_Inter-Basegroup|I_vs_I	0.022015	7736.32
ID-437_MBio92-C6_Mauritius_BT-	ID-437	MBio92-C6	Mauritius	I	a	11	Ia11	ID-507_BC96-C7_Sicily_BT-24_BG	ID-507	BC96-C7	Sicily	I	a	3	Ia3	I_vs_I	2_Inter-Basegroup	2_Inter-Basegroup|I_vs_I	0.051410	7736.32
ID-367_MBio92-C2_Mauritius_BT-	ID-367	MBio92-C2	Mauritius	I	a	11	Ia11	ID-507_BC96-C7_Sicily_BT-24_BG	ID-507	BC96-C7	Sicily	I	a	3	Ia3	I_vs_I	2_Inter-Basegroup	2_Inter-Basegroup|I_vs_I	0.373163	7736.32
ID-430_MBio92-C4_Mauritius_BT-	ID-430	MBio92-C4	Mauritius	I	a	11	Ia11	ID-504_BC96-C4_Sicily_BT-23_BG	ID-504	BC96-C4	Sicily	I	a	3	Ia3	I_vs_I	2_Inter-Basegroup	2_Inter-Basegroup|I_vs_I	0.038575	7736.32
ID-430_MBio92-C4_Mauritius_BT-	ID-430	MBio92-C4	Mauritius	I	a	11	Ia11	ID-502_BC96-C2_Sicily_BT-8_BG-	ID-502	BC96-C2	Sicily	I	a	3	Ia3	I_vs_I	2_Inter-Basegroup	2_Inter-Basegroup|I_vs_I	0.148734	7736.32
ID-437_MBio92-C6_Mauritius_BT-	ID-437	MBio92-C6	Mauritius	I	a	11	Ia11	ID-504_BC96-C4_Sicily_BT-23_BG	ID-504	BC96-C4	Sicily	I	a	3	Ia3	I_vs_I	2_Inter-Basegroup	2_Inter-Basegroup|I_vs_I	0.031597	7736.32
ID-367_MBio92-C2_Mauritius_BT-	ID-367	MBio92-C2	Mauritius	I	a	11	Ia11	ID-504_BC96-C4_Sicily_BT-23_BG	ID-504	BC96-C4	Sicily	I	a	3	Ia3	I_vs_I	2_Inter-Basegroup	2_Inter-Basegroup|I_vs_I	0.389724	7736.32
ID-437_MBio92-C6_Mauritius_BT-	ID-437	MBio92-C6	Mauritius	I	a	11	Ia11	ID-502_BC96-C2_Sicily_BT-8_BG-	ID-502	BC96-C2	Sicily	I	a	3	Ia3	I_vs_I	2_Inter-Basegroup	2_Inter-Basegroup|I_vs_I	0.178130	7736.32
ID-367_MBio92-C2_Mauritius_BT-	ID-367	MBio92-C2	Mauritius	I	a	11	Ia11	ID-502_BC96-C2_Sicily_BT-8_BG-	ID-502	BC96-C2	Sicily	I	a	3	Ia3	I_vs_I	2_Inter-Basegroup	2_Inter-Basegroup|I_vs_I	0.314052	7736.32
ID-313_MBio43-C5_Zanzibar_BT-1	ID-313	MBio43-C5	Zanzibar	I	a	2	Ia2	ID-431_BC95-C1_Sicily_BT-30_BG	ID-431	BC95-C1	Sicily	I	a	5	Ia5	I_vs_I	2_Inter-Basegroup	2_Inter-Basegroup|I_vs_I	0.032640	5383.39
ID-316_MBio43-C9_Zanzibar_BT-2	ID-316	MBio43-C9	Zanzibar	I	a	2	Ia2	ID-431_BC95-C1_Sicily_BT-30_BG	ID-431	BC95-C1	Sicily	I	a	5	Ia5	I_vs_I	2_Inter-Basegroup	2_Inter-Basegroup|I_vs_I	0.170502	5383.39
ID-322_MBio44-C7_Zanzibar_BT-3	ID-322	MBio44-C7	Zanzibar	I	a	2	Ia2	ID-431_BC95-C1_Sicily_BT-30_BG	ID-431	BC95-C1	Sicily	I	a	5	Ia5	I_vs_I	2_Inter-Basegroup	2_Inter-Basegroup|I_vs_I	0.078137	5383.39
ID-317_MBio43-C10_Zanzibar_BT-	ID-317	MBio43-C10	Zanzibar	I	a	2	Ia2	ID-431_BC95-C1_Sicily_BT-30_BG	ID-431	BC95-C1	Sicily	I	a	5	Ia5	I_vs_I	2_Inter-Basegroup	2_Inter-Basegroup|I_vs_I	0.065033	5383.39
ID-312_MBio43-C4_Zanzibar_BT-1	ID-312	MBio43-C4	Zanzibar	I	a	2	Ia2	ID-431_BC95-C1_Sicily_BT-30_BG	ID-431	BC95-C1	Sicily	I	a	5	Ia5	I_vs_I	2_Inter-Basegroup	2_Inter-Basegroup|I_vs_I	0.065033	5383.39
ID-315_MBio43-C8_Zanzibar_BT-5	ID-315	MBio43-C8	Zanzibar	I	a	2	Ia2	ID-431_BC95-C1_Sicily_BT-30_BG	ID-431	BC95-C1	Sicily	I	a	5	Ia5	I_vs_I	2_Inter-Basegroup	2_Inter-Basegroup|I_vs_I	0.250462	5383.39
ID-309_MBio43-C1_Zanzibar_BT-2	ID-309	MBio43-C1	Zanzibar	I	a	2	Ia2	ID-431_BC95-C1_Sicily_BT-30_BG	ID-431	BC95-C1	Sicily	I	a	5	Ia5	I_vs_I	2_Inter-Basegroup	2_Inter-Basegroup|I_vs_I	0.121129	5383.39
ID-313_MBio43-C5_Zanzibar_BT-1	ID-313	MBio43-C5	Zanzibar	I	a	2	Ia2	ID-411_BC95-C4_Sicily_BT-11_BG	ID-411	BC95-C4	Sicily	I	a	5	Ia5	I_vs_I	2_Inter-Basegroup	2_Inter-Basegroup|I_vs_I	0.005255	5383.39
ID-313_MBio43-C5_Zanzibar_BT-1	ID-313	MBio43-C5	Zanzibar	I	a	2	Ia2	ID-424_BC95-C2_Sicily_BT-15_BG	ID-424	BC95-C2	Sicily	I	a	5	Ia5	I_vs_I	2_Inter-Basegroup	2_Inter-Basegroup|I_vs_I	0.079900	5383.39
ID-313_MBio43-C5_Zanzibar_BT-1	ID-313	MBio43-C5	Zanzibar	I	a	2	Ia2	ID-426_BC95-C8_Sicily_BT-16_BG	ID-426	BC95-C8	Sicily	I	a	5	Ia5	I_vs_I	2_Inter-Basegroup	2_Inter-Basegroup|I_vs_I	0.085650	5383.39
ID-313_MBio43-C5_Zanzibar_BT-1	ID-313	MBio43-C5	Zanzibar	I	a	2	Ia2	ID-425_BC95-C7_Sicily_BT-17_BG	ID-425	BC95-C7	Sicily	I	a	5	Ia5	I_vs_I	2_Inter-Basegroup	2_Inter-Basegroup|I_vs_I	0.186569	5383.39
ID-313_MBio43-C5_Zanzibar_BT-1	ID-313	MBio43-C5	Zanzibar	I	a	2	Ia2	ID-401_BC95-C3_Sicily_BT-7_BG-	ID-401	BC95-C3	Sicily	I	a	5	Ia5	I_vs_I	2_Inter-Basegroup	2_Inter-Basegroup|I_vs_I	0.247593	5383.39
ID-313_MBio43-C5_Zanzibar_BT-1	ID-313	MBio43-C5	Zanzibar	I	a	2	Ia2	ID-360_BC95-C5_Sicily_BT-27_BG	ID-360	BC95-C5	Sicily	I	a	5	Ia5	I_vs_I	2_Inter-Basegroup	2_Inter-Basegroup|I_vs_I	0.137506	5383.39
ID-316_MBio43-C9_Zanzibar_BT-2	ID-316	MBio43-C9	Zanzibar	I	a	2	Ia2	ID-411_BC95-C4_Sicily_BT-11_BG	ID-411	BC95-C4	Sicily	I	a	5	Ia5	I_vs_I	2_Inter-Basegroup	2_Inter-Basegroup|I_vs_I	0.132616	5383.39
ID-316_MBio43-C9_Zanzibar_BT-2	ID-316	MBio43-C9	Zanzibar	I	a	2	Ia2	ID-424_BC95-C2_Sicily_BT-15_BG	ID-424	BC95-C2	Sicily	I	a	5	Ia5	I_vs_I	2_Inter-Basegroup	2_Inter-Basegroup|I_vs_I	0.207262	5383.39
ID-316_MBio43-C9_Zanzibar_BT-2	ID-316	MBio43-C9	Zanzibar	I	a	2	Ia2	ID-426_BC95-C8_Sicily_BT-16_BG	ID-426	BC95-C8	Sicily	I	a	5	Ia5	I_vs_I	2_Inter-Basegroup	2_Inter-Basegroup|I_vs_I	0.213011	5383.39
ID-316_MBio43-C9_Zanzibar_BT-2	ID-316	MBio43-C9	Zanzibar	I	a	2	Ia2	ID-425_BC95-C7_Sicily_BT-17_BG	ID-425	BC95-C7	Sicily	I	a	5	Ia5	I_vs_I	2_Inter-Basegroup	2_Inter-Basegroup|I_vs_I	0.313930	5383.39
ID-316_MBio43-C9_Zanzibar_BT-2	ID-316	MBio43-C9	Zanzibar	I	a	2	Ia2	ID-401_BC95-C3_Sicily_BT-7_BG-	ID-401	BC95-C3	Sicily	I	a	5	Ia5	I_vs_I	2_Inter-Basegroup	2_Inter-Basegroup|I_vs_I	0.385456	5383.39
ID-316_MBio43-C9_Zanzibar_BT-2	ID-316	MBio43-C9	Zanzibar	I	a	2	Ia2	ID-360_BC95-C5_Sicily_BT-27_BG	ID-360	BC95-C5	Sicily	I	a	5	Ia5	I_vs_I	2_Inter-Basegroup	2_Inter-Basegroup|I_vs_I	0.275369	5383.39
ID-322_MBio44-C7_Zanzibar_BT-3	ID-322	MBio44-C7	Zanzibar	I	a	2	Ia2	ID-411_BC95-C4_Sicily_BT-11_BG	ID-411	BC95-C4	Sicily	I	a	5	Ia5	I_vs_I	2_Inter-Basegroup	2_Inter-Basegroup|I_vs_I	0.040245	5383.39
ID-317_MBio43-C10_Zanzibar_BT-	ID-317	MBio43-C10	Zanzibar	I	a	2	Ia2	ID-411_BC95-C4_Sicily_BT-11_BG	ID-411	BC95-C4	Sicily	I	a	5	Ia5	I_vs_I	2_Inter-Basegroup	2_Inter-Basegroup|I_vs_I	0.027141	5383.39
ID-312_MBio43-C4_Zanzibar_BT-1	ID-312	MBio43-C4	Zanzibar	I	a	2	Ia2	ID-411_BC95-C4_Sicily_BT-11_BG	ID-411	BC95-C4	Sicily	I	a	5	Ia5	I_vs_I	2_Inter-Basegroup	2_Inter-Basegroup|I_vs_I	0.027141	5383.39
ID-315_MBio43-C8_Zanzibar_BT-5	ID-315	MBio43-C8	Zanzibar	I	a	2	Ia2	ID-411_BC95-C4_Sicily_BT-11_BG	ID-411	BC95-C4	Sicily	I	a	5	Ia5	I_vs_I	2_Inter-Basegroup	2_Inter-Basegroup|I_vs_I	0.258353	5383.39
ID-309_MBio43-C1_Zanzibar_BT-2	ID-309	MBio43-C1	Zanzibar	I	a	2	Ia2	ID-411_BC95-C4_Sicily_BT-11_BG	ID-411	BC95-C4	Sicily	I	a	5	Ia5	I_vs_I	2_Inter-Basegroup	2_Inter-Basegroup|I_vs_I	0.129020	5383.39
ID-322_MBio44-C7_Zanzibar_BT-3	ID-322	MBio44-C7	Zanzibar	I	a	2	Ia2	ID-424_BC95-C2_Sicily_BT-15_BG	ID-424	BC95-C2	Sicily	I	a	5	Ia5	I_vs_I	2_Inter-Basegroup	2_Inter-Basegroup|I_vs_I	0.114891	5383.39
ID-322_MBio44-C7_Zanzibar_BT-3	ID-322	MBio44-C7	Zanzibar	I	a	2	Ia2	ID-426_BC95-C8_Sicily_BT-16_BG	ID-426	BC95-C8	Sicily	I	a	5	Ia5	I_vs_I	2_Inter-Basegroup	2_Inter-Basegroup|I_vs_I	0.120641	5383.39
ID-322_MBio44-C7_Zanzibar_BT-3	ID-322	MBio44-C7	Zanzibar	I	a	2	Ia2	ID-425_BC95-C7_Sicily_BT-17_BG	ID-425	BC95-C7	Sicily	I	a	5	Ia5	I_vs_I	2_Inter-Basegroup	2_Inter-Basegroup|I_vs_I	0.221560	5383.39
ID-322_MBio44-C7_Zanzibar_BT-3	ID-322	MBio44-C7	Zanzibar	I	a	2	Ia2	ID-401_BC95-C3_Sicily_BT-7_BG-	ID-401	BC95-C3	Sicily	I	a	5	Ia5	I_vs_I	2_Inter-Basegroup	2_Inter-Basegroup|I_vs_I	0.293091	5383.39
ID-322_MBio44-C7_Zanzibar_BT-3	ID-322	MBio44-C7	Zanzibar	I	a	2	Ia2	ID-360_BC95-C5_Sicily_BT-27_BG	ID-360	BC95-C5	Sicily	I	a	5	Ia5	I_vs_I	2_Inter-Basegroup	2_Inter-Basegroup|I_vs_I	0.183004	5383.39
ID-317_MBio43-C10_Zanzibar_BT-	ID-317	MBio43-C10	Zanzibar	I	a	2	Ia2	ID-424_BC95-C2_Sicily_BT-15_BG	ID-424	BC95-C2	Sicily	I	a	5	Ia5	I_vs_I	2_Inter-Basegroup	2_Inter-Basegroup|I_vs_I	0.047506	5383.39
ID-317_MBio43-C10_Zanzibar_BT-	ID-317	MBio43-C10	Zanzibar	I	a	2	Ia2	ID-426_BC95-C8_Sicily_BT-16_BG	ID-426	BC95-C8	Sicily	I	a	5	Ia5	I_vs_I	2_Inter-Basegroup	2_Inter-Basegroup|I_vs_I	0.053255	5383.39
ID-317_MBio43-C10_Zanzibar_BT-	ID-317	MBio43-C10	Zanzibar	I	a	2	Ia2	ID-425_BC95-C7_Sicily_BT-17_BG	ID-425	BC95-C7	Sicily	I	a	5	Ia5	I_vs_I	2_Inter-Basegroup	2_Inter-Basegroup|I_vs_I	0.154174	5383.39
ID-317_MBio43-C10_Zanzibar_BT-	ID-317	MBio43-C10	Zanzibar	I	a	2	Ia2	ID-401_BC95-C3_Sicily_BT-7_BG-	ID-401	BC95-C3	Sicily	I	a	5	Ia5	I_vs_I	2_Inter-Basegroup	2_Inter-Basegroup|I_vs_I	0.279986	5383.39
ID-317_MBio43-C10_Zanzibar_BT-	ID-317	MBio43-C10	Zanzibar	I	a	2	Ia2	ID-360_BC95-C5_Sicily_BT-27_BG	ID-360	BC95-C5	Sicily	I	a	5	Ia5	I_vs_I	2_Inter-Basegroup	2_Inter-Basegroup|I_vs_I	0.169900	5383.39
ID-312_MBio43-C4_Zanzibar_BT-1	ID-312	MBio43-C4	Zanzibar	I	a	2	Ia2	ID-424_BC95-C2_Sicily_BT-15_BG	ID-424	BC95-C2	Sicily	I	a	5	Ia5	I_vs_I	2_Inter-Basegroup	2_Inter-Basegroup|I_vs_I	0.047506	5383.39
ID-315_MBio43-C8_Zanzibar_BT-5	ID-315	MBio43-C8	Zanzibar	I	a	2	Ia2	ID-424_BC95-C2_Sicily_BT-15_BG	ID-424	BC95-C2	Sicily	I	a	5	Ia5	I_vs_I	2_Inter-Basegroup	2_Inter-Basegroup|I_vs_I	0.332999	5383.39
ID-309_MBio43-C1_Zanzibar_BT-2	ID-309	MBio43-C1	Zanzibar	I	a	2	Ia2	ID-424_BC95-C2_Sicily_BT-15_BG	ID-424	BC95-C2	Sicily	I	a	5	Ia5	I_vs_I	2_Inter-Basegroup	2_Inter-Basegroup|I_vs_I	0.203666	5383.39
ID-312_MBio43-C4_Zanzibar_BT-1	ID-312	MBio43-C4	Zanzibar	I	a	2	Ia2	ID-426_BC95-C8_Sicily_BT-16_BG	ID-426	BC95-C8	Sicily	I	a	5	Ia5	I_vs_I	2_Inter-Basegroup	2_Inter-Basegroup|I_vs_I	0.053255	5383.39
ID-315_MBio43-C8_Zanzibar_BT-5	ID-315	MBio43-C8	Zanzibar	I	a	2	Ia2	ID-426_BC95-C8_Sicily_BT-16_BG	ID-426	BC95-C8	Sicily	I	a	5	Ia5	I_vs_I	2_Inter-Basegroup	2_Inter-Basegroup|I_vs_I	0.338748	5383.39
ID-309_MBio43-C1_Zanzibar_BT-2	ID-309	MBio43-C1	Zanzibar	I	a	2	Ia2	ID-426_BC95-C8_Sicily_BT-16_BG	ID-426	BC95-C8	Sicily	I	a	5	Ia5	I_vs_I	2_Inter-Basegroup	2_Inter-Basegroup|I_vs_I	0.209415	5383.39
ID-312_MBio43-C4_Zanzibar_BT-1	ID-312	MBio43-C4	Zanzibar	I	a	2	Ia2	ID-425_BC95-C7_Sicily_BT-17_BG	ID-425	BC95-C7	Sicily	I	a	5	Ia5	I_vs_I	2_Inter-Basegroup	2_Inter-Basegroup|I_vs_I	0.154174	5383.39
ID-315_MBio43-C8_Zanzibar_BT-5	ID-315	MBio43-C8	Zanzibar	I	a	2	Ia2	ID-425_BC95-C7_Sicily_BT-17_BG	ID-425	BC95-C7	Sicily	I	a	5	Ia5	I_vs_I	2_Inter-Basegroup	2_Inter-Basegroup|I_vs_I	0.439667	5383.39
ID-309_MBio43-C1_Zanzibar_BT-2	ID-309	MBio43-C1	Zanzibar	I	a	2	Ia2	ID-425_BC95-C7_Sicily_BT-17_BG	ID-425	BC95-C7	Sicily	I	a	5	Ia5	I_vs_I	2_Inter-Basegroup	2_Inter-Basegroup|I_vs_I	0.310334	5383.39
ID-312_MBio43-C4_Zanzibar_BT-1	ID-312	MBio43-C4	Zanzibar	I	a	2	Ia2	ID-401_BC95-C3_Sicily_BT-7_BG-	ID-401	BC95-C3	Sicily	I	a	5	Ia5	I_vs_I	2_Inter-Basegroup	2_Inter-Basegroup|I_vs_I	0.279986	5383.39
ID-312_MBio43-C4_Zanzibar_BT-1	ID-312	MBio43-C4	Zanzibar	I	a	2	Ia2	ID-360_BC95-C5_Sicily_BT-27_BG	ID-360	BC95-C5	Sicily	I	a	5	Ia5	I_vs_I	2_Inter-Basegroup	2_Inter-Basegroup|I_vs_I	0.169900	5383.39
ID-315_MBio43-C8_Zanzibar_BT-5	ID-315	MBio43-C8	Zanzibar	I	a	2	Ia2	ID-401_BC95-C3_Sicily_BT-7_BG-	ID-401	BC95-C3	Sicily	I	a	5	Ia5	I_vs_I	2_Inter-Basegroup	2_Inter-Basegroup|I_vs_I	0.015490	5383.39
ID-315_MBio43-C8_Zanzibar_BT-5	ID-315	MBio43-C8	Zanzibar	I	a	2	Ia2	ID-360_BC95-C5_Sicily_BT-27_BG	ID-360	BC95-C5	Sicily	I	a	5	Ia5	I_vs_I	2_Inter-Basegroup	2_Inter-Basegroup|I_vs_I	0.271376	5383.39
ID-309_MBio43-C1_Zanzibar_BT-2	ID-309	MBio43-C1	Zanzibar	I	a	2	Ia2	ID-401_BC95-C3_Sicily_BT-7_BG-	ID-401	BC95-C3	Sicily	I	a	5	Ia5	I_vs_I	2_Inter-Basegroup	2_Inter-Basegroup|I_vs_I	0.252130	5383.39
ID-309_MBio43-C1_Zanzibar_BT-2	ID-309	MBio43-C1	Zanzibar	I	a	2	Ia2	ID-360_BC95-C5_Sicily_BT-27_BG	ID-360	BC95-C5	Sicily	I	a	5	Ia5	I_vs_I	2_Inter-Basegroup	2_Inter-Basegroup|I_vs_I	0.063167	5383.39
ID-206_C150-2_Nascholim_BT-31_	ID-206	C150-2	Nascholim	I	a	4	Ia4	ID-431_BC95-C1_Sicily_BT-30_BG	ID-431	BC95-C1	Sicily	I	a	5	Ia5	I_vs_I	2_Inter-Basegroup	2_Inter-Basegroup|I_vs_I	0.064233	1863.87
ID-206_C150-2_Nascholim_BT-31_	ID-206	C150-2	Nascholim	I	a	4	Ia4	ID-411_BC95-C4_Sicily_BT-11_BG	ID-411	BC95-C4	Sicily	I	a	5	Ia5	I_vs_I	2_Inter-Basegroup	2_Inter-Basegroup|I_vs_I	0.026341	1863.87
ID-206_C150-2_Nascholim_BT-31_	ID-206	C150-2	Nascholim	I	a	4	Ia4	ID-424_BC95-C2_Sicily_BT-15_BG	ID-424	BC95-C2	Sicily	I	a	5	Ia5	I_vs_I	2_Inter-Basegroup	2_Inter-Basegroup|I_vs_I	0.079085	1863.87
ID-206_C150-2_Nascholim_BT-31_	ID-206	C150-2	Nascholim	I	a	4	Ia4	ID-426_BC95-C8_Sicily_BT-16_BG	ID-426	BC95-C8	Sicily	I	a	5	Ia5	I_vs_I	2_Inter-Basegroup	2_Inter-Basegroup|I_vs_I	0.084834	1863.87
ID-206_C150-2_Nascholim_BT-31_	ID-206	C150-2	Nascholim	I	a	4	Ia4	ID-425_BC95-C7_Sicily_BT-17_BG	ID-425	BC95-C7	Sicily	I	a	5	Ia5	I_vs_I	2_Inter-Basegroup	2_Inter-Basegroup|I_vs_I	0.185753	1863.87
ID-206_C150-2_Nascholim_BT-31_	ID-206	C150-2	Nascholim	I	a	4	Ia4	ID-401_BC95-C3_Sicily_BT-7_BG-	ID-401	BC95-C3	Sicily	I	a	5	Ia5	I_vs_I	2_Inter-Basegroup	2_Inter-Basegroup|I_vs_I	0.279186	1863.87
ID-206_C150-2_Nascholim_BT-31_	ID-206	C150-2	Nascholim	I	a	4	Ia4	ID-360_BC95-C5_Sicily_BT-27_BG	ID-360	BC95-C5	Sicily	I	a	5	Ia5	I_vs_I	2_Inter-Basegroup	2_Inter-Basegroup|I_vs_I	0.169099	1863.87
ID-208_C154-4_Nascholim_BT-14_	ID-208	C154-4	Nascholim	I	a	6	Ia6	ID-431_BC95-C1_Sicily_BT-30_BG	ID-431	BC95-C1	Sicily	I	a	5	Ia5	I_vs_I	2_Inter-Basegroup	2_Inter-Basegroup|I_vs_I	0.064424	1863.87
ID-209_C154-3_Nascholim_BT-18_	ID-209	C154-3	Nascholim	I	a	6	Ia6	ID-431_BC95-C1_Sicily_BT-30_BG	ID-431	BC95-C1	Sicily	I	a	5	Ia5	I_vs_I	2_Inter-Basegroup	2_Inter-Basegroup|I_vs_I	0.142731	1863.87
ID-208_C154-4_Nascholim_BT-14_	ID-208	C154-4	Nascholim	I	a	6	Ia6	ID-411_BC95-C4_Sicily_BT-11_BG	ID-411	BC95-C4	Sicily	I	a	5	Ia5	I_vs_I	2_Inter-Basegroup	2_Inter-Basegroup|I_vs_I	0.026532	1863.87
ID-209_C154-3_Nascholim_BT-18_	ID-209	C154-3	Nascholim	I	a	6	Ia6	ID-411_BC95-C4_Sicily_BT-11_BG	ID-411	BC95-C4	Sicily	I	a	5	Ia5	I_vs_I	2_Inter-Basegroup	2_Inter-Basegroup|I_vs_I	0.104839	1863.87
ID-208_C154-4_Nascholim_BT-14_	ID-208	C154-4	Nascholim	I	a	6	Ia6	ID-424_BC95-C2_Sicily_BT-15_BG	ID-424	BC95-C2	Sicily	I	a	5	Ia5	I_vs_I	2_Inter-Basegroup	2_Inter-Basegroup|I_vs_I	0.079276	1863.87
ID-208_C154-4_Nascholim_BT-14_	ID-208	C154-4	Nascholim	I	a	6	Ia6	ID-426_BC95-C8_Sicily_BT-16_BG	ID-426	BC95-C8	Sicily	I	a	5	Ia5	I_vs_I	2_Inter-Basegroup	2_Inter-Basegroup|I_vs_I	0.085026	1863.87
ID-208_C154-4_Nascholim_BT-14_	ID-208	C154-4	Nascholim	I	a	6	Ia6	ID-425_BC95-C7_Sicily_BT-17_BG	ID-425	BC95-C7	Sicily	I	a	5	Ia5	I_vs_I	2_Inter-Basegroup	2_Inter-Basegroup|I_vs_I	0.185944	1863.87
ID-208_C154-4_Nascholim_BT-14_	ID-208	C154-4	Nascholim	I	a	6	Ia6	ID-401_BC95-C3_Sicily_BT-7_BG-	ID-401	BC95-C3	Sicily	I	a	5	Ia5	I_vs_I	2_Inter-Basegroup	2_Inter-Basegroup|I_vs_I	0.279377	1863.87
ID-208_C154-4_Nascholim_BT-14_	ID-208	C154-4	Nascholim	I	a	6	Ia6	ID-360_BC95-C5_Sicily_BT-27_BG	ID-360	BC95-C5	Sicily	I	a	5	Ia5	I_vs_I	2_Inter-Basegroup	2_Inter-Basegroup|I_vs_I	0.169291	1863.87
ID-209_C154-3_Nascholim_BT-18_	ID-209	C154-3	Nascholim	I	a	6	Ia6	ID-424_BC95-C2_Sicily_BT-15_BG	ID-424	BC95-C2	Sicily	I	a	5	Ia5	I_vs_I	2_Inter-Basegroup	2_Inter-Basegroup|I_vs_I	0.053131	1863.87
ID-209_C154-3_Nascholim_BT-18_	ID-209	C154-3	Nascholim	I	a	6	Ia6	ID-426_BC95-C8_Sicily_BT-16_BG	ID-426	BC95-C8	Sicily	I	a	5	Ia5	I_vs_I	2_Inter-Basegroup	2_Inter-Basegroup|I_vs_I	0.058880	1863.87
ID-209_C154-3_Nascholim_BT-18_	ID-209	C154-3	Nascholim	I	a	6	Ia6	ID-425_BC95-C7_Sicily_BT-17_BG	ID-425	BC95-C7	Sicily	I	a	5	Ia5	I_vs_I	2_Inter-Basegroup	2_Inter-Basegroup|I_vs_I	0.159799	1863.87
ID-209_C154-3_Nascholim_BT-18_	ID-209	C154-3	Nascholim	I	a	6	Ia6	ID-401_BC95-C3_Sicily_BT-7_BG-	ID-401	BC95-C3	Sicily	I	a	5	Ia5	I_vs_I	2_Inter-Basegroup	2_Inter-Basegroup|I_vs_I	0.357684	1863.87
ID-209_C154-3_Nascholim_BT-18_	ID-209	C154-3	Nascholim	I	a	6	Ia6	ID-360_BC95-C5_Sicily_BT-27_BG	ID-360	BC95-C5	Sicily	I	a	5	Ia5	I_vs_I	2_Inter-Basegroup	2_Inter-Basegroup|I_vs_I	0.247598	1863.87
ID-213_C517-3_Eilat_BT-29_BG-2	ID-213	C517-3	Eilat	I	a	7	Ia7	ID-431_BC95-C1_Sicily_BT-30_BG	ID-431	BC95-C1	Sicily	I	a	5	Ia5	I_vs_I	2_Inter-Basegroup	2_Inter-Basegroup|I_vs_I	0.108352	2006.95
ID-213_C517-3_Eilat_BT-29_BG-2	ID-213	C517-3	Eilat	I	a	7	Ia7	ID-411_BC95-C4_Sicily_BT-11_BG	ID-411	BC95-C4	Sicily	I	a	5	Ia5	I_vs_I	2_Inter-Basegroup	2_Inter-Basegroup|I_vs_I	0.116244	2006.95
ID-213_C517-3_Eilat_BT-29_BG-2	ID-213	C517-3	Eilat	I	a	7	Ia7	ID-424_BC95-C2_Sicily_BT-15_BG	ID-424	BC95-C2	Sicily	I	a	5	Ia5	I_vs_I	2_Inter-Basegroup	2_Inter-Basegroup|I_vs_I	0.190889	2006.95
ID-213_C517-3_Eilat_BT-29_BG-2	ID-213	C517-3	Eilat	I	a	7	Ia7	ID-426_BC95-C8_Sicily_BT-16_BG	ID-426	BC95-C8	Sicily	I	a	5	Ia5	I_vs_I	2_Inter-Basegroup	2_Inter-Basegroup|I_vs_I	0.196639	2006.95
ID-213_C517-3_Eilat_BT-29_BG-2	ID-213	C517-3	Eilat	I	a	7	Ia7	ID-425_BC95-C7_Sicily_BT-17_BG	ID-425	BC95-C7	Sicily	I	a	5	Ia5	I_vs_I	2_Inter-Basegroup	2_Inter-Basegroup|I_vs_I	0.297558	2006.95
ID-213_C517-3_Eilat_BT-29_BG-2	ID-213	C517-3	Eilat	I	a	7	Ia7	ID-401_BC95-C3_Sicily_BT-7_BG-	ID-401	BC95-C3	Sicily	I	a	5	Ia5	I_vs_I	2_Inter-Basegroup	2_Inter-Basegroup|I_vs_I	0.239353	2006.95
ID-213_C517-3_Eilat_BT-29_BG-2	ID-213	C517-3	Eilat	I	a	7	Ia7	ID-360_BC95-C5_Sicily_BT-27_BG	ID-360	BC95-C5	Sicily	I	a	5	Ia5	I_vs_I	2_Inter-Basegroup	2_Inter-Basegroup|I_vs_I	0.038205	2006.95
ID-217_C554-4_Falasarna_BT-13_	ID-217	C554-4	Falasarna	I	a	8	Ia8	ID-431_BC95-C1_Sicily_BT-30_BG	ID-431	BC95-C1	Sicily	I	a	5	Ia5	I_vs_I	2_Inter-Basegroup	2_Inter-Basegroup|I_vs_I	0.064536	772.341
ID-217_C554-4_Falasarna_BT-13_	ID-217	C554-4	Falasarna	I	a	8	Ia8	ID-411_BC95-C4_Sicily_BT-11_BG	ID-411	BC95-C4	Sicily	I	a	5	Ia5	I_vs_I	2_Inter-Basegroup	2_Inter-Basegroup|I_vs_I	0.026644	772.341
ID-217_C554-4_Falasarna_BT-13_	ID-217	C554-4	Falasarna	I	a	8	Ia8	ID-424_BC95-C2_Sicily_BT-15_BG	ID-424	BC95-C2	Sicily	I	a	5	Ia5	I_vs_I	2_Inter-Basegroup	2_Inter-Basegroup|I_vs_I	0.079388	772.341
ID-217_C554-4_Falasarna_BT-13_	ID-217	C554-4	Falasarna	I	a	8	Ia8	ID-426_BC95-C8_Sicily_BT-16_BG	ID-426	BC95-C8	Sicily	I	a	5	Ia5	I_vs_I	2_Inter-Basegroup	2_Inter-Basegroup|I_vs_I	0.085138	772.341
ID-217_C554-4_Falasarna_BT-13_	ID-217	C554-4	Falasarna	I	a	8	Ia8	ID-425_BC95-C7_Sicily_BT-17_BG	ID-425	BC95-C7	Sicily	I	a	5	Ia5	I_vs_I	2_Inter-Basegroup	2_Inter-Basegroup|I_vs_I	0.186056	772.341
ID-217_C554-4_Falasarna_BT-13_	ID-217	C554-4	Falasarna	I	a	8	Ia8	ID-401_BC95-C3_Sicily_BT-7_BG-	ID-401	BC95-C3	Sicily	I	a	5	Ia5	I_vs_I	2_Inter-Basegroup	2_Inter-Basegroup|I_vs_I	0.279489	772.341
ID-217_C554-4_Falasarna_BT-13_	ID-217	C554-4	Falasarna	I	a	8	Ia8	ID-360_BC95-C5_Sicily_BT-27_BG	ID-360	BC95-C5	Sicily	I	a	5	Ia5	I_vs_I	2_Inter-Basegroup	2_Inter-Basegroup|I_vs_I	0.169403	772.341
ID-222_C555-5_Falasarna_BT-21_	ID-222	C555-5	Falasarna	I	a	9	Ia9	ID-431_BC95-C1_Sicily_BT-30_BG	ID-431	BC95-C1	Sicily	I	a	5	Ia5	I_vs_I	2_Inter-Basegroup	2_Inter-Basegroup|I_vs_I	0.079954	772.341
ID-221_C555-1_Falasarna_BT-19_	ID-221	C555-1	Falasarna	I	a	9	Ia9	ID-431_BC95-C1_Sicily_BT-30_BG	ID-431	BC95-C1	Sicily	I	a	5	Ia5	I_vs_I	2_Inter-Basegroup	2_Inter-Basegroup|I_vs_I	0.053704	772.341
ID-222_C555-5_Falasarna_BT-21_	ID-222	C555-5	Falasarna	I	a	9	Ia9	ID-411_BC95-C4_Sicily_BT-11_BG	ID-411	BC95-C4	Sicily	I	a	5	Ia5	I_vs_I	2_Inter-Basegroup	2_Inter-Basegroup|I_vs_I	0.042068	772.341
ID-222_C555-5_Falasarna_BT-21_	ID-222	C555-5	Falasarna	I	a	9	Ia9	ID-424_BC95-C2_Sicily_BT-15_BG	ID-424	BC95-C2	Sicily	I	a	5	Ia5	I_vs_I	2_Inter-Basegroup	2_Inter-Basegroup|I_vs_I	0.116714	772.341
ID-222_C555-5_Falasarna_BT-21_	ID-222	C555-5	Falasarna	I	a	9	Ia9	ID-426_BC95-C8_Sicily_BT-16_BG	ID-426	BC95-C8	Sicily	I	a	5	Ia5	I_vs_I	2_Inter-Basegroup	2_Inter-Basegroup|I_vs_I	0.122463	772.341
ID-222_C555-5_Falasarna_BT-21_	ID-222	C555-5	Falasarna	I	a	9	Ia9	ID-425_BC95-C7_Sicily_BT-17_BG	ID-425	BC95-C7	Sicily	I	a	5	Ia5	I_vs_I	2_Inter-Basegroup	2_Inter-Basegroup|I_vs_I	0.223382	772.341
ID-222_C555-5_Falasarna_BT-21_	ID-222	C555-5	Falasarna	I	a	9	Ia9	ID-401_BC95-C3_Sicily_BT-7_BG-	ID-401	BC95-C3	Sicily	I	a	5	Ia5	I_vs_I	2_Inter-Basegroup	2_Inter-Basegroup|I_vs_I	0.294907	772.341
ID-222_C555-5_Falasarna_BT-21_	ID-222	C555-5	Falasarna	I	a	9	Ia9	ID-360_BC95-C5_Sicily_BT-27_BG	ID-360	BC95-C5	Sicily	I	a	5	Ia5	I_vs_I	2_Inter-Basegroup	2_Inter-Basegroup|I_vs_I	0.184821	772.341
ID-221_C555-1_Falasarna_BT-19_	ID-221	C555-1	Falasarna	I	a	9	Ia9	ID-411_BC95-C4_Sicily_BT-11_BG	ID-411	BC95-C4	Sicily	I	a	5	Ia5	I_vs_I	2_Inter-Basegroup	2_Inter-Basegroup|I_vs_I	0.015812	772.341
ID-221_C555-1_Falasarna_BT-19_	ID-221	C555-1	Falasarna	I	a	9	Ia9	ID-424_BC95-C2_Sicily_BT-15_BG	ID-424	BC95-C2	Sicily	I	a	5	Ia5	I_vs_I	2_Inter-Basegroup	2_Inter-Basegroup|I_vs_I	0.068556	772.341
ID-221_C555-1_Falasarna_BT-19_	ID-221	C555-1	Falasarna	I	a	9	Ia9	ID-426_BC95-C8_Sicily_BT-16_BG	ID-426	BC95-C8	Sicily	I	a	5	Ia5	I_vs_I	2_Inter-Basegroup	2_Inter-Basegroup|I_vs_I	0.074305	772.341
ID-221_C555-1_Falasarna_BT-19_	ID-221	C555-1	Falasarna	I	a	9	Ia9	ID-425_BC95-C7_Sicily_BT-17_BG	ID-425	BC95-C7	Sicily	I	a	5	Ia5	I_vs_I	2_Inter-Basegroup	2_Inter-Basegroup|I_vs_I	0.175224	772.341
ID-221_C555-1_Falasarna_BT-19_	ID-221	C555-1	Falasarna	I	a	9	Ia9	ID-401_BC95-C3_Sicily_BT-7_BG-	ID-401	BC95-C3	Sicily	I	a	5	Ia5	I_vs_I	2_Inter-Basegroup	2_Inter-Basegroup|I_vs_I	0.268657	772.341
ID-221_C555-1_Falasarna_BT-19_	ID-221	C555-1	Falasarna	I	a	9	Ia9	ID-360_BC95-C5_Sicily_BT-27_BG	ID-360	BC95-C5	Sicily	I	a	5	Ia5	I_vs_I	2_Inter-Basegroup	2_Inter-Basegroup|I_vs_I	0.158570	772.341
ID-325_MBio45-C3_Zanzibar_BT-2	ID-325	MBio45-C3	Zanzibar	I	a	10	Ia10	ID-431_BC95-C1_Sicily_BT-30_BG	ID-431	BC95-C1	Sicily	I	a	5	Ia5	I_vs_I	2_Inter-Basegroup	2_Inter-Basegroup|I_vs_I	0.147526	5383.39
ID-328_MBio45-C6_Zanzibar_BT-2	ID-328	MBio45-C6	Zanzibar	I	a	10	Ia10	ID-431_BC95-C1_Sicily_BT-30_BG	ID-431	BC95-C1	Sicily	I	a	5	Ia5	I_vs_I	2_Inter-Basegroup	2_Inter-Basegroup|I_vs_I	0.080345	5383.39
ID-325_MBio45-C3_Zanzibar_BT-2	ID-325	MBio45-C3	Zanzibar	I	a	10	Ia10	ID-411_BC95-C4_Sicily_BT-11_BG	ID-411	BC95-C4	Sicily	I	a	5	Ia5	I_vs_I	2_Inter-Basegroup	2_Inter-Basegroup|I_vs_I	0.109639	5383.39
ID-325_MBio45-C3_Zanzibar_BT-2	ID-325	MBio45-C3	Zanzibar	I	a	10	Ia10	ID-424_BC95-C2_Sicily_BT-15_BG	ID-424	BC95-C2	Sicily	I	a	5	Ia5	I_vs_I	2_Inter-Basegroup	2_Inter-Basegroup|I_vs_I	0.184285	5383.39
ID-325_MBio45-C3_Zanzibar_BT-2	ID-325	MBio45-C3	Zanzibar	I	a	10	Ia10	ID-426_BC95-C8_Sicily_BT-16_BG	ID-426	BC95-C8	Sicily	I	a	5	Ia5	I_vs_I	2_Inter-Basegroup	2_Inter-Basegroup|I_vs_I	0.190035	5383.39
ID-325_MBio45-C3_Zanzibar_BT-2	ID-325	MBio45-C3	Zanzibar	I	a	10	Ia10	ID-425_BC95-C7_Sicily_BT-17_BG	ID-425	BC95-C7	Sicily	I	a	5	Ia5	I_vs_I	2_Inter-Basegroup	2_Inter-Basegroup|I_vs_I	0.290953	5383.39
ID-325_MBio45-C3_Zanzibar_BT-2	ID-325	MBio45-C3	Zanzibar	I	a	10	Ia10	ID-401_BC95-C3_Sicily_BT-7_BG-	ID-401	BC95-C3	Sicily	I	a	5	Ia5	I_vs_I	2_Inter-Basegroup	2_Inter-Basegroup|I_vs_I	0.362479	5383.39
ID-325_MBio45-C3_Zanzibar_BT-2	ID-325	MBio45-C3	Zanzibar	I	a	10	Ia10	ID-360_BC95-C5_Sicily_BT-27_BG	ID-360	BC95-C5	Sicily	I	a	5	Ia5	I_vs_I	2_Inter-Basegroup	2_Inter-Basegroup|I_vs_I	0.252392	5383.39
ID-328_MBio45-C6_Zanzibar_BT-2	ID-328	MBio45-C6	Zanzibar	I	a	10	Ia10	ID-411_BC95-C4_Sicily_BT-11_BG	ID-411	BC95-C4	Sicily	I	a	5	Ia5	I_vs_I	2_Inter-Basegroup	2_Inter-Basegroup|I_vs_I	0.042459	5383.39
ID-328_MBio45-C6_Zanzibar_BT-2	ID-328	MBio45-C6	Zanzibar	I	a	10	Ia10	ID-424_BC95-C2_Sicily_BT-15_BG	ID-424	BC95-C2	Sicily	I	a	5	Ia5	I_vs_I	2_Inter-Basegroup	2_Inter-Basegroup|I_vs_I	0.117105	5383.39
ID-328_MBio45-C6_Zanzibar_BT-2	ID-328	MBio45-C6	Zanzibar	I	a	10	Ia10	ID-426_BC95-C8_Sicily_BT-16_BG	ID-426	BC95-C8	Sicily	I	a	5	Ia5	I_vs_I	2_Inter-Basegroup	2_Inter-Basegroup|I_vs_I	0.122854	5383.39
ID-328_MBio45-C6_Zanzibar_BT-2	ID-328	MBio45-C6	Zanzibar	I	a	10	Ia10	ID-425_BC95-C7_Sicily_BT-17_BG	ID-425	BC95-C7	Sicily	I	a	5	Ia5	I_vs_I	2_Inter-Basegroup	2_Inter-Basegroup|I_vs_I	0.223773	5383.39
ID-328_MBio45-C6_Zanzibar_BT-2	ID-328	MBio45-C6	Zanzibar	I	a	10	Ia10	ID-401_BC95-C3_Sicily_BT-7_BG-	ID-401	BC95-C3	Sicily	I	a	5	Ia5	I_vs_I	2_Inter-Basegroup	2_Inter-Basegroup|I_vs_I	0.295298	5383.39
ID-328_MBio45-C6_Zanzibar_BT-2	ID-328	MBio45-C6	Zanzibar	I	a	10	Ia10	ID-360_BC95-C5_Sicily_BT-27_BG	ID-360	BC95-C5	Sicily	I	a	5	Ia5	I_vs_I	2_Inter-Basegroup	2_Inter-Basegroup|I_vs_I	0.185212	5383.39
ID-430_MBio92-C4_Mauritius_BT-	ID-430	MBio92-C4	Mauritius	I	a	11	Ia11	ID-431_BC95-C1_Sicily_BT-30_BG	ID-431	BC95-C1	Sicily	I	a	5	Ia5	I_vs_I	2_Inter-Basegroup	2_Inter-Basegroup|I_vs_I	0.136240	7736.32
ID-367_MBio92-C2_Mauritius_BT-	ID-367	MBio92-C2	Mauritius	I	a	11	Ia11	ID-431_BC95-C1_Sicily_BT-30_BG	ID-431	BC95-C1	Sicily	I	a	5	Ia5	I_vs_I	2_Inter-Basegroup	2_Inter-Basegroup|I_vs_I	0.255781	7736.32
ID-367_MBio92-C2_Mauritius_BT-	ID-367	MBio92-C2	Mauritius	I	a	11	Ia11	ID-411_BC95-C4_Sicily_BT-11_BG	ID-411	BC95-C4	Sicily	I	a	5	Ia5	I_vs_I	2_Inter-Basegroup	2_Inter-Basegroup|I_vs_I	0.263672	7736.32
ID-367_MBio92-C2_Mauritius_BT-	ID-367	MBio92-C2	Mauritius	I	a	11	Ia11	ID-424_BC95-C2_Sicily_BT-15_BG	ID-424	BC95-C2	Sicily	I	a	5	Ia5	I_vs_I	2_Inter-Basegroup	2_Inter-Basegroup|I_vs_I	0.338318	7736.32
ID-367_MBio92-C2_Mauritius_BT-	ID-367	MBio92-C2	Mauritius	I	a	11	Ia11	ID-426_BC95-C8_Sicily_BT-16_BG	ID-426	BC95-C8	Sicily	I	a	5	Ia5	I_vs_I	2_Inter-Basegroup	2_Inter-Basegroup|I_vs_I	0.344067	7736.32
ID-367_MBio92-C2_Mauritius_BT-	ID-367	MBio92-C2	Mauritius	I	a	11	Ia11	ID-425_BC95-C7_Sicily_BT-17_BG	ID-425	BC95-C7	Sicily	I	a	5	Ia5	I_vs_I	2_Inter-Basegroup	2_Inter-Basegroup|I_vs_I	0.444986	7736.32
ID-367_MBio92-C2_Mauritius_BT-	ID-367	MBio92-C2	Mauritius	I	a	11	Ia11	ID-401_BC95-C3_Sicily_BT-7_BG-	ID-401	BC95-C3	Sicily	I	a	5	Ia5	I_vs_I	2_Inter-Basegroup	2_Inter-Basegroup|I_vs_I	0.020811	7736.32
ID-206_C150-2_Nascholim_BT-31_	ID-206	C150-2	Nascholim	I	a	4	Ia4	ID-208_C154-4_Nascholim_BT-14_	ID-208	C154-4	Nascholim	I	a	6	Ia6	I_vs_I	2_Inter-Basegroup	2_Inter-Basegroup|I_vs_I	0.021250	0
ID-206_C150-2_Nascholim_BT-31_	ID-206	C150-2	Nascholim	I	a	4	Ia4	ID-209_C154-3_Nascholim_BT-18_	ID-209	C154-3	Nascholim	I	a	6	Ia6	I_vs_I	2_Inter-Basegroup	2_Inter-Basegroup|I_vs_I	0.109277	0
ID-206_C150-2_Nascholim_BT-31_	ID-206	C150-2	Nascholim	I	a	4	Ia4	ID-213_C517-3_Eilat_BT-29_BG-2	ID-213	C517-3	Eilat	I	a	7	Ia7	I_vs_I	2_Inter-Basegroup	2_Inter-Basegroup|I_vs_I	0.142583	347.017
ID-208_C154-4_Nascholim_BT-14_	ID-208	C154-4	Nascholim	I	a	6	Ia6	ID-213_C517-3_Eilat_BT-29_BG-2	ID-213	C517-3	Eilat	I	a	7	Ia7	I_vs_I	2_Inter-Basegroup	2_Inter-Basegroup|I_vs_I	0.142775	347.017
ID-209_C154-3_Nascholim_BT-18_	ID-209	C154-3	Nascholim	I	a	6	Ia6	ID-213_C517-3_Eilat_BT-29_BG-2	ID-213	C517-3	Eilat	I	a	7	Ia7	I_vs_I	2_Inter-Basegroup	2_Inter-Basegroup|I_vs_I	0.221082	347.017
ID-206_C150-2_Nascholim_BT-31_	ID-206	C150-2	Nascholim	I	a	4	Ia4	ID-217_C554-4_Falasarna_BT-13_	ID-217	C554-4	Falasarna	I	a	8	Ia8	I_vs_I	2_Inter-Basegroup	2_Inter-Basegroup|I_vs_I	0.021362	1091.58
ID-208_C154-4_Nascholim_BT-14_	ID-208	C154-4	Nascholim	I	a	6	Ia6	ID-217_C554-4_Falasarna_BT-13_	ID-217	C554-4	Falasarna	I	a	8	Ia8	I_vs_I	2_Inter-Basegroup	2_Inter-Basegroup|I_vs_I	0.010827	1091.58
ID-209_C154-3_Nascholim_BT-18_	ID-209	C154-3	Nascholim	I	a	6	Ia6	ID-217_C554-4_Falasarna_BT-13_	ID-217	C554-4	Falasarna	I	a	8	Ia8	I_vs_I	2_Inter-Basegroup	2_Inter-Basegroup|I_vs_I	0.109580	1091.58
ID-213_C517-3_Eilat_BT-29_BG-2	ID-213	C517-3	Eilat	I	a	7	Ia7	ID-217_C554-4_Falasarna_BT-13_	ID-217	C554-4	Falasarna	I	a	8	Ia8	I_vs_I	2_Inter-Basegroup	2_Inter-Basegroup|I_vs_I	0.142887	1253.36
ID-206_C150-2_Nascholim_BT-31_	ID-206	C150-2	Nascholim	I	a	4	Ia4	ID-222_C555-5_Falasarna_BT-21_	ID-222	C555-5	Falasarna	I	a	9	Ia9	I_vs_I	2_Inter-Basegroup	2_Inter-Basegroup|I_vs_I	0.068407	1091.58
ID-206_C150-2_Nascholim_BT-31_	ID-206	C150-2	Nascholim	I	a	4	Ia4	ID-221_C555-1_Falasarna_BT-19_	ID-221	C555-1	Falasarna	I	a	9	Ia9	I_vs_I	2_Inter-Basegroup	2_Inter-Basegroup|I_vs_I	0.010529	1091.58
ID-208_C154-4_Nascholim_BT-14_	ID-208	C154-4	Nascholim	I	a	6	Ia6	ID-222_C555-5_Falasarna_BT-21_	ID-222	C555-5	Falasarna	I	a	9	Ia9	I_vs_I	2_Inter-Basegroup	2_Inter-Basegroup|I_vs_I	0.068599	1091.58
ID-209_C154-3_Nascholim_BT-18_	ID-209	C154-3	Nascholim	I	a	6	Ia6	ID-222_C555-5_Falasarna_BT-21_	ID-222	C555-5	Falasarna	I	a	9	Ia9	I_vs_I	2_Inter-Basegroup	2_Inter-Basegroup|I_vs_I	0.146906	1091.58
ID-208_C154-4_Nascholim_BT-14_	ID-208	C154-4	Nascholim	I	a	6	Ia6	ID-221_C555-1_Falasarna_BT-19_	ID-221	C555-1	Falasarna	I	a	9	Ia9	I_vs_I	2_Inter-Basegroup	2_Inter-Basegroup|I_vs_I	0.010721	1091.58
ID-209_C154-3_Nascholim_BT-18_	ID-209	C154-3	Nascholim	I	a	6	Ia6	ID-221_C555-1_Falasarna_BT-19_	ID-221	C555-1	Falasarna	I	a	9	Ia9	I_vs_I	2_Inter-Basegroup	2_Inter-Basegroup|I_vs_I	0.098748	1091.58
ID-213_C517-3_Eilat_BT-29_BG-2	ID-213	C517-3	Eilat	I	a	7	Ia7	ID-222_C555-5_Falasarna_BT-21_	ID-222	C555-5	Falasarna	I	a	9	Ia9	I_vs_I	2_Inter-Basegroup	2_Inter-Basegroup|I_vs_I	0.158305	1253.36
ID-213_C517-3_Eilat_BT-29_BG-2	ID-213	C517-3	Eilat	I	a	7	Ia7	ID-221_C555-1_Falasarna_BT-19_	ID-221	C555-1	Falasarna	I	a	9	Ia9	I_vs_I	2_Inter-Basegroup	2_Inter-Basegroup|I_vs_I	0.132054	1253.36
ID-217_C554-4_Falasarna_BT-13_	ID-217	C554-4	Falasarna	I	a	8	Ia8	ID-222_C555-5_Falasarna_BT-21_	ID-222	C555-5	Falasarna	I	a	9	Ia9	I_vs_I	2_Inter-Basegroup	2_Inter-Basegroup|I_vs_I	0.068711	0
ID-217_C554-4_Falasarna_BT-13_	ID-217	C554-4	Falasarna	I	a	8	Ia8	ID-221_C555-1_Falasarna_BT-19_	ID-221	C555-1	Falasarna	I	a	9	Ia9	I_vs_I	2_Inter-Basegroup	2_Inter-Basegroup|I_vs_I	0.010833	0
ID-030_BC53-C1_Ponhpei_BT-54_B	ID-030	BC53-C1	Ponhpei	II	a	2	IIa2	ID-465_BC87-C1_Sicily_BT-32_BG	ID-465	BC87-C1	Sicily	I	a	1	Ia1	I_vs_II	4_Inter-Lineage	4_Inter-Lineage|I_vs_II	0.724662	13820.7
ID-227_C721-1_Lizard-Island_BT	ID-227	C721-1	Lizard-Island	II	a	3	IIa3	ID-465_BC87-C1_Sicily_BT-32_BG	ID-465	BC87-C1	Sicily	I	a	1	Ia1	I_vs_II	4_Inter-Lineage	4_Inter-Lineage|I_vs_II	0.724619	14545.4
ID-013_MBio76-C10_Kimbe-Bay_BT	ID-013	MBio76-C10	Kimbe-Bay	II	a	4	IIa4	ID-465_BC87-C1_Sicily_BT-32_BG	ID-465	BC87-C1	Sicily	I	a	1	Ia1	I_vs_II	4_Inter-Lineage	4_Inter-Lineage|I_vs_II	0.751115	14271
ID-404_MBio97-C6_Palau_BT-75_B	ID-404	MBio97-C6	Palau	II	a	5	IIa5	ID-465_BC87-C1_Sicily_BT-32_BG	ID-465	BC87-C1	Sicily	I	a	1	Ia1	I_vs_II	4_Inter-Lineage	4_Inter-Lineage|I_vs_II	0.739307	12032.5
ID-415_MBio99-C2_Palau_BT-98_B	ID-415	MBio99-C2	Palau	II	a	5	IIa5	ID-465_BC87-C1_Sicily_BT-32_BG	ID-465	BC87-C1	Sicily	I	a	1	Ia1	I_vs_II	4_Inter-Lineage	4_Inter-Lineage|I_vs_II	0.727147	12032.5
ID-416_MBio99-C5_Palau_BT-99_B	ID-416	MBio99-C5	Palau	II	a	5	IIa5	ID-465_BC87-C1_Sicily_BT-32_BG	ID-465	BC87-C1	Sicily	I	a	1	Ia1	I_vs_II	4_Inter-Lineage	4_Inter-Lineage|I_vs_II	0.743423	12032.5
ID-356_MBio97-C4_Palau_BT-83_B	ID-356	MBio97-C4	Palau	II	a	5	IIa5	ID-465_BC87-C1_Sicily_BT-32_BG	ID-465	BC87-C1	Sicily	I	a	1	Ia1	I_vs_II	4_Inter-Lineage	4_Inter-Lineage|I_vs_II	0.757341	12032.5
ID-460_MBio99-C1_Palau_BT-39_B	ID-460	MBio99-C1	Palau	II	a	5	IIa5	ID-465_BC87-C1_Sicily_BT-32_BG	ID-465	BC87-C1	Sicily	I	a	1	Ia1	I_vs_II	4_Inter-Lineage	4_Inter-Lineage|I_vs_II	0.796053	12032.5
ID-388_MBio97-C3_Palau_BT-66_B	ID-388	MBio97-C3	Palau	II	a	5	IIa5	ID-465_BC87-C1_Sicily_BT-32_BG	ID-465	BC87-C1	Sicily	I	a	1	Ia1	I_vs_II	4_Inter-Lineage	4_Inter-Lineage|I_vs_II	0.801546	12032.5
ID-391_MBio98-C8_Palau_BT-58_B	ID-391	MBio98-C8	Palau	II	a	5	IIa5	ID-465_BC87-C1_Sicily_BT-32_BG	ID-465	BC87-C1	Sicily	I	a	1	Ia1	I_vs_II	4_Inter-Lineage	4_Inter-Lineage|I_vs_II	0.841928	12032.5
ID-387_MBio97-C2_Palau_BT-59_B	ID-387	MBio97-C2	Palau	II	a	5	IIa5	ID-465_BC87-C1_Sicily_BT-32_BG	ID-465	BC87-C1	Sicily	I	a	1	Ia1	I_vs_II	4_Inter-Lineage	4_Inter-Lineage|I_vs_II	0.801467	12032.5
ID-405_MBio98-C4_Palau_BT-74_B	ID-405	MBio98-C4	Palau	II	a	5	IIa5	ID-465_BC87-C1_Sicily_BT-32_BG	ID-465	BC87-C1	Sicily	I	a	1	Ia1	I_vs_II	4_Inter-Lineage	4_Inter-Lineage|I_vs_II	0.919462	12032.5
ID-406_MBio98-C2_Palau_BT-76_B	ID-406	MBio98-C2	Palau	II	a	5	IIa5	ID-465_BC87-C1_Sicily_BT-32_BG	ID-465	BC87-C1	Sicily	I	a	1	Ia1	I_vs_II	4_Inter-Lineage	4_Inter-Lineage|I_vs_II	0.925004	12032.5
ID-365_MBio98-C6_Palau_BT-100_	ID-365	MBio98-C6	Palau	II	a	5	IIa5	ID-465_BC87-C1_Sicily_BT-32_BG	ID-465	BC87-C1	Sicily	I	a	1	Ia1	I_vs_II	4_Inter-Lineage	4_Inter-Lineage|I_vs_II	0.922604	12032.5
ID-389_MBio97-C5_Palau_BT-60_B	ID-389	MBio97-C5	Palau	II	a	5	IIa5	ID-465_BC87-C1_Sicily_BT-32_BG	ID-465	BC87-C1	Sicily	I	a	1	Ia1	I_vs_II	4_Inter-Lineage	4_Inter-Lineage|I_vs_II	0.790548	12032.5
ID-461_MBio97-C8_Palau_BT-57_B	ID-461	MBio97-C8	Palau	II	a	5	IIa5	ID-465_BC87-C1_Sicily_BT-32_BG	ID-465	BC87-C1	Sicily	I	a	1	Ia1	I_vs_II	4_Inter-Lineage	4_Inter-Lineage|I_vs_II	0.801576	12032.5
ID-412_MBio97-C7_Palau_BT-90_B	ID-412	MBio97-C7	Palau	II	a	5	IIa5	ID-465_BC87-C1_Sicily_BT-32_BG	ID-465	BC87-C1	Sicily	I	a	1	Ia1	I_vs_II	4_Inter-Lineage	4_Inter-Lineage|I_vs_II	0.730690	12032.5
ID-239_BC73-C4_Lizard-Island_B	ID-239	BC73-C4	Lizard-Island	II	a	6	IIa6	ID-465_BC87-C1_Sicily_BT-32_BG	ID-465	BC87-C1	Sicily	I	a	1	Ia1	I_vs_II	4_Inter-Lineage	4_Inter-Lineage|I_vs_II	0.749037	14545.4
ID-248_BC74-C4_Lizard-Island_B	ID-248	BC74-C4	Lizard-Island	II	a	6	IIa6	ID-465_BC87-C1_Sicily_BT-32_BG	ID-465	BC87-C1	Sicily	I	a	1	Ia1	I_vs_II	4_Inter-Lineage	4_Inter-Lineage|I_vs_II	0.747557	14545.4
ID-240_BC73-C5_Lizard-Island_B	ID-240	BC73-C5	Lizard-Island	II	a	6	IIa6	ID-465_BC87-C1_Sicily_BT-32_BG	ID-465	BC87-C1	Sicily	I	a	1	Ia1	I_vs_II	4_Inter-Lineage	4_Inter-Lineage|I_vs_II	0.712519	14545.4
ID-247_BC74-C3_Lizard-Island_B	ID-247	BC74-C3	Lizard-Island	II	a	6	IIa6	ID-465_BC87-C1_Sicily_BT-32_BG	ID-465	BC87-C1	Sicily	I	a	1	Ia1	I_vs_II	4_Inter-Lineage	4_Inter-Lineage|I_vs_II	0.719161	14545.4
ID-242_BC73-C7_Lizard-Island_B	ID-242	BC73-C7	Lizard-Island	II	a	6	IIa6	ID-465_BC87-C1_Sicily_BT-32_BG	ID-465	BC87-C1	Sicily	I	a	1	Ia1	I_vs_II	4_Inter-Lineage	4_Inter-Lineage|I_vs_II	0.748128	14545.4
ID-245_BC74-C1_Lizard-Island_B	ID-245	BC74-C1	Lizard-Island	II	a	6	IIa6	ID-465_BC87-C1_Sicily_BT-32_BG	ID-465	BC87-C1	Sicily	I	a	1	Ia1	I_vs_II	4_Inter-Lineage	4_Inter-Lineage|I_vs_II	0.759292	14545.4
ID-458_MBio100-C4_Palau_BT-37_	ID-458	MBio100-C4	Palau	II	a	7	IIa7	ID-465_BC87-C1_Sicily_BT-32_BG	ID-465	BC87-C1	Sicily	I	a	1	Ia1	I_vs_II	4_Inter-Lineage	4_Inter-Lineage|I_vs_II	0.721682	12032.5
ID-456_MBio102-C2_Palau_BT-101	ID-456	MBio102-C2	Palau	II	a	7	IIa7	ID-465_BC87-C1_Sicily_BT-32_BG	ID-465	BC87-C1	Sicily	I	a	1	Ia1	I_vs_II	4_Inter-Lineage	4_Inter-Lineage|I_vs_II	0.734052	12032.5
ID-459_MBio100-C6_Palau_BT-36_	ID-459	MBio100-C6	Palau	II	a	7	IIa7	ID-465_BC87-C1_Sicily_BT-32_BG	ID-465	BC87-C1	Sicily	I	a	1	Ia1	I_vs_II	4_Inter-Lineage	4_Inter-Lineage|I_vs_II	0.722563	12032.5
ID-410_MBio102-C3_Palau_BT-84_	ID-410	MBio102-C3	Palau	II	a	7	IIa7	ID-465_BC87-C1_Sicily_BT-32_BG	ID-465	BC87-C1	Sicily	I	a	1	Ia1	I_vs_II	4_Inter-Lineage	4_Inter-Lineage|I_vs_II	0.758032	12032.5
ID-398_MBio102-C1_Palau_BT-64_	ID-398	MBio102-C1	Palau	II	a	7	IIa7	ID-465_BC87-C1_Sicily_BT-32_BG	ID-465	BC87-C1	Sicily	I	a	1	Ia1	I_vs_II	4_Inter-Lineage	4_Inter-Lineage|I_vs_II	0.795964	12032.5
ID-395_MBio100-C7_Palau_BT-61_	ID-395	MBio100-C7	Palau	II	a	7	IIa7	ID-465_BC87-C1_Sicily_BT-32_BG	ID-465	BC87-C1	Sicily	I	a	1	Ia1	I_vs_II	4_Inter-Lineage	4_Inter-Lineage|I_vs_II	0.713540	12032.5
ID-392_MBio100-C1_Palau_BT-63_	ID-392	MBio100-C1	Palau	II	a	7	IIa7	ID-465_BC87-C1_Sicily_BT-32_BG	ID-465	BC87-C1	Sicily	I	a	1	Ia1	I_vs_II	4_Inter-Lineage	4_Inter-Lineage|I_vs_II	0.713477	12032.5
ID-399_MBio102-C5_Palau_BT-67_	ID-399	MBio102-C5	Palau	II	a	7	IIa7	ID-465_BC87-C1_Sicily_BT-32_BG	ID-465	BC87-C1	Sicily	I	a	1	Ia1	I_vs_II	4_Inter-Lineage	4_Inter-Lineage|I_vs_II	0.724719	12032.5
ID-257_MBio23-C4_Kimbe-Bay_BT-	ID-257	MBio23-C4	Kimbe-Bay	II	a	8	IIa8	ID-465_BC87-C1_Sicily_BT-32_BG	ID-465	BC87-C1	Sicily	I	a	1	Ia1	I_vs_II	4_Inter-Lineage	4_Inter-Lineage|I_vs_II	0.749858	14271
ID-265_MBio24-C10_Kimbe-Bay_BT	ID-265	MBio24-C10	Kimbe-Bay	II	a	8	IIa8	ID-465_BC87-C1_Sicily_BT-32_BG	ID-465	BC87-C1	Sicily	I	a	1	Ia1	I_vs_II	4_Inter-Lineage	4_Inter-Lineage|I_vs_II	0.788526	14271
ID-255_MBio23-C2_Kimbe-Bay_BT-	ID-255	MBio23-C2	Kimbe-Bay	II	a	8	IIa8	ID-465_BC87-C1_Sicily_BT-32_BG	ID-465	BC87-C1	Sicily	I	a	1	Ia1	I_vs_II	4_Inter-Lineage	4_Inter-Lineage|I_vs_II	0.807076	14271
ID-254_MBio23-C1_Kimbe-Bay_BT-	ID-254	MBio23-C1	Kimbe-Bay	II	a	8	IIa8	ID-465_BC87-C1_Sicily_BT-32_BG	ID-465	BC87-C1	Sicily	I	a	1	Ia1	I_vs_II	4_Inter-Lineage	4_Inter-Lineage|I_vs_II	0.742511	14271
ID-256_MBio23-C3_Kimbe-Bay_BT-	ID-256	MBio23-C3	Kimbe-Bay	II	a	8	IIa8	ID-465_BC87-C1_Sicily_BT-32_BG	ID-465	BC87-C1	Sicily	I	a	1	Ia1	I_vs_II	4_Inter-Lineage	4_Inter-Lineage|I_vs_II	0.818019	14271
ID-408_MBio101-C3_Palau_BT-77_	ID-408	MBio101-C3	Palau	II	a	9	IIa9	ID-465_BC87-C1_Sicily_BT-32_BG	ID-465	BC87-C1	Sicily	I	a	1	Ia1	I_vs_II	4_Inter-Lineage	4_Inter-Lineage|I_vs_II	0.902594	12032.5
ID-397_MBio101-C6_Palau_BT-65_	ID-397	MBio101-C6	Palau	II	a	9	IIa9	ID-465_BC87-C1_Sicily_BT-32_BG	ID-465	BC87-C1	Sicily	I	a	1	Ia1	I_vs_II	4_Inter-Lineage	4_Inter-Lineage|I_vs_II	0.707192	12032.5
ID-433_MBio101-C2_Palau_BT-68_	ID-433	MBio101-C2	Palau	II	a	9	IIa9	ID-465_BC87-C1_Sicily_BT-32_BG	ID-465	BC87-C1	Sicily	I	a	1	Ia1	I_vs_II	4_Inter-Lineage	4_Inter-Lineage|I_vs_II	0.764683	12032.5
ID-396_MBio101-C1_Palau_BT-62_	ID-396	MBio101-C1	Palau	II	a	9	IIa9	ID-465_BC87-C1_Sicily_BT-32_BG	ID-465	BC87-C1	Sicily	I	a	1	Ia1	I_vs_II	4_Inter-Lineage	4_Inter-Lineage|I_vs_II	0.707897	12032.5
ID-442_MBio95-C26_Maldives_BT-	ID-442	MBio95-C26	Maldives	II	b	1	IIb1	ID-465_BC87-C1_Sicily_BT-32_BG	ID-465	BC87-C1	Sicily	I	a	1	Ia1	I_vs_II	4_Inter-Lineage	4_Inter-Lineage|I_vs_II	1.174141	7096.81
ID-440_MBio93-C15_Maldives_BT-	ID-440	MBio93-C15	Maldives	II	b	1	IIb1	ID-465_BC87-C1_Sicily_BT-32_BG	ID-465	BC87-C1	Sicily	I	a	1	Ia1	I_vs_II	4_Inter-Lineage	4_Inter-Lineage|I_vs_II	1.237142	7096.81
ID-451_MBio93-C19_Maldives_BT-	ID-451	MBio93-C19	Maldives	II	b	1	IIb1	ID-465_BC87-C1_Sicily_BT-32_BG	ID-465	BC87-C1	Sicily	I	a	1	Ia1	I_vs_II	4_Inter-Lineage	4_Inter-Lineage|I_vs_II	1.225493	7096.81
ID-446_MBio93-C14_Maldives_BT-	ID-446	MBio93-C14	Maldives	II	b	1	IIb1	ID-465_BC87-C1_Sicily_BT-32_BG	ID-465	BC87-C1	Sicily	I	a	1	Ia1	I_vs_II	4_Inter-Lineage	4_Inter-Lineage|I_vs_II	1.185425	7096.81
ID-363_MBio93-C18_Maldives_BT-	ID-363	MBio93-C18	Maldives	II	b	1	IIb1	ID-465_BC87-C1_Sicily_BT-32_BG	ID-465	BC87-C1	Sicily	I	a	1	Ia1	I_vs_II	4_Inter-Lineage	4_Inter-Lineage|I_vs_II	1.243304	7096.81
ID-454_MBio95-C23_Maldives_BT-	ID-454	MBio95-C23	Maldives	II	b	1	IIb1	ID-465_BC87-C1_Sicily_BT-32_BG	ID-465	BC87-C1	Sicily	I	a	1	Ia1	I_vs_II	4_Inter-Lineage	4_Inter-Lineage|I_vs_II	1.306254	7096.81
ID-359_MBio94-C24_Maldives_BT-	ID-359	MBio94-C24	Maldives	II	b	1	IIb1	ID-465_BC87-C1_Sicily_BT-32_BG	ID-465	BC87-C1	Sicily	I	a	1	Ia1	I_vs_II	4_Inter-Lineage	4_Inter-Lineage|I_vs_II	1.278959	7096.81
ID-447_MBio94-C26_Maldives_BT-	ID-447	MBio94-C26	Maldives	II	b	1	IIb1	ID-465_BC87-C1_Sicily_BT-32_BG	ID-465	BC87-C1	Sicily	I	a	1	Ia1	I_vs_II	4_Inter-Lineage	4_Inter-Lineage|I_vs_II	1.261904	7096.81
ID-138_BC62-C7_Indonesia_BT-2_	ID-138	BC62-C7	Indonesia	II	c	1	IIc1	ID-465_BC87-C1_Sicily_BT-32_BG	ID-465	BC87-C1	Sicily	I	a	1	Ia1	I_vs_II	4_Inter-Lineage	4_Inter-Lineage|I_vs_II	0.908243	11579.6
ID-092_BC62-C4_Indonesia_BT-71	ID-092	BC62-C4	Indonesia	II	c	1	IIc1	ID-465_BC87-C1_Sicily_BT-32_BG	ID-465	BC87-C1	Sicily	I	a	1	Ia1	I_vs_II	4_Inter-Lineage	4_Inter-Lineage|I_vs_II	0.879732	11579.6
ID-052_BC62-C2_Indonesia_BT-88	ID-052	BC62-C2	Indonesia	II	c	1	IIc1	ID-465_BC87-C1_Sicily_BT-32_BG	ID-465	BC87-C1	Sicily	I	a	1	Ia1	I_vs_II	4_Inter-Lineage	4_Inter-Lineage|I_vs_II	0.956984	11579.6
ID-169_BC65-C9_Indonesia_BT-87	ID-169	BC65-C9	Indonesia	II	c	2	IIc2	ID-465_BC87-C1_Sicily_BT-32_BG	ID-465	BC87-C1	Sicily	I	a	1	Ia1	I_vs_II	4_Inter-Lineage	4_Inter-Lineage|I_vs_II	0.867963	11579.6
ID-139_BC65-C7_Indonesia_BT-40	ID-139	BC65-C7	Indonesia	II	c	2	IIc2	ID-465_BC87-C1_Sicily_BT-32_BG	ID-465	BC87-C1	Sicily	I	a	1	Ia1	I_vs_II	4_Inter-Lineage	4_Inter-Lineage|I_vs_II	0.837086	11579.6
ID-332_MBio56-C3_Ningaloo-reef	ID-332	MBio56-C3	Ningaloo-reef	II	c	3	IIc3	ID-465_BC87-C1_Sicily_BT-32_BG	ID-465	BC87-C1	Sicily	I	a	1	Ia1	I_vs_II	4_Inter-Lineage	4_Inter-Lineage|I_vs_II	0.973816	12257.2
ID-335_MBio56-C6_Ningaloo-reef	ID-335	MBio56-C6	Ningaloo-reef	II	c	3	IIc3	ID-465_BC87-C1_Sicily_BT-32_BG	ID-465	BC87-C1	Sicily	I	a	1	Ia1	I_vs_II	4_Inter-Lineage	4_Inter-Lineage|I_vs_II	0.897184	12257.2
ID-333_MBio56-C4_Ningaloo-reef	ID-333	MBio56-C4	Ningaloo-reef	II	c	3	IIc3	ID-465_BC87-C1_Sicily_BT-32_BG	ID-465	BC87-C1	Sicily	I	a	1	Ia1	I_vs_II	4_Inter-Lineage	4_Inter-Lineage|I_vs_II	0.898154	12257.2
ID-348_MBio83-C7_Japan_BT-94_B	ID-348	MBio83-C7	Japan	II	c	4	IIc4	ID-465_BC87-C1_Sicily_BT-32_BG	ID-465	BC87-C1	Sicily	I	a	1	Ia1	I_vs_II	4_Inter-Lineage	4_Inter-Lineage|I_vs_II	0.879682	10061.4
ID-345_MBio83-C3_Japan_BT-69_B	ID-345	MBio83-C3	Japan	II	c	4	IIc4	ID-465_BC87-C1_Sicily_BT-32_BG	ID-465	BC87-C1	Sicily	I	a	1	Ia1	I_vs_II	4_Inter-Lineage	4_Inter-Lineage|I_vs_II	0.867931	10061.4
ID-347_MBio83-C6_Japan_BT-92_B	ID-347	MBio83-C6	Japan	II	c	4	IIc4	ID-465_BC87-C1_Sicily_BT-32_BG	ID-465	BC87-C1	Sicily	I	a	1	Ia1	I_vs_II	4_Inter-Lineage	4_Inter-Lineage|I_vs_II	0.853441	10061.4
ID-344_MBio83-C2_Japan_BT-93_B	ID-344	MBio83-C2	Japan	II	c	4	IIc4	ID-465_BC87-C1_Sicily_BT-32_BG	ID-465	BC87-C1	Sicily	I	a	1	Ia1	I_vs_II	4_Inter-Lineage	4_Inter-Lineage|I_vs_II	0.961940	10061.4
ID-351_MBio84-C4_Japan_BT-72_B	ID-351	MBio84-C4	Japan	II	c	5	IIc5	ID-465_BC87-C1_Sicily_BT-32_BG	ID-465	BC87-C1	Sicily	I	a	1	Ia1	I_vs_II	4_Inter-Lineage	4_Inter-Lineage|I_vs_II	0.874062	10061.4
ID-355_MBio84-C13_Japan_BT-70_	ID-355	MBio84-C13	Japan	II	c	5	IIc5	ID-465_BC87-C1_Sicily_BT-32_BG	ID-465	BC87-C1	Sicily	I	a	1	Ia1	I_vs_II	4_Inter-Lineage	4_Inter-Lineage|I_vs_II	0.945495	10061.4
ID-338_MBio58-C3_Ningaloo-reef	ID-338	MBio58-C3	Ningaloo-reef	II	c	1	IId1	ID-465_BC87-C1_Sicily_BT-32_BG	ID-465	BC87-C1	Sicily	I	a	1	Ia1	I_vs_II	4_Inter-Lineage	4_Inter-Lineage|I_vs_II	0.817510	12257.2
ID-273_MBio27-C4_Ponhpei_BT-79	ID-273	MBio27-C4	Ponhpei	II	a	10	IIa10	ID-465_BC87-C1_Sicily_BT-32_BG	ID-465	BC87-C1	Sicily	I	a	1	Ia1	I_vs_II	4_Inter-Lineage	4_Inter-Lineage|I_vs_II	0.758032	13820.7
ID-272_MBio27-C3_Ponhpei_BT-81	ID-272	MBio27-C3	Ponhpei	II	a	10	IIa10	ID-465_BC87-C1_Sicily_BT-32_BG	ID-465	BC87-C1	Sicily	I	a	1	Ia1	I_vs_II	4_Inter-Lineage	4_Inter-Lineage|I_vs_II	0.774541	13820.7
ID-280_MBio28-C5_Ponhpei_BT-82	ID-280	MBio28-C5	Ponhpei	II	a	10	IIa10	ID-465_BC87-C1_Sicily_BT-32_BG	ID-465	BC87-C1	Sicily	I	a	1	Ia1	I_vs_II	4_Inter-Lineage	4_Inter-Lineage|I_vs_II	0.769059	13820.7
ID-287_MBio29-C2_Ponhpei_BT-49	ID-287	MBio29-C2	Ponhpei	II	a	10	IIa10	ID-465_BC87-C1_Sicily_BT-32_BG	ID-465	BC87-C1	Sicily	I	a	1	Ia1	I_vs_II	4_Inter-Lineage	4_Inter-Lineage|I_vs_II	0.795965	13820.7
ID-286_MBio29-C1_Ponhpei_BT-80	ID-286	MBio29-C1	Ponhpei	II	a	10	IIa10	ID-465_BC87-C1_Sicily_BT-32_BG	ID-465	BC87-C1	Sicily	I	a	1	Ia1	I_vs_II	4_Inter-Lineage	4_Inter-Lineage|I_vs_II	0.925472	13820.7
ID-074_BC59-C3_Ponhpei_BT-41_B	ID-074	BC59-C3	Ponhpei	II	a	10	IIa10	ID-465_BC87-C1_Sicily_BT-32_BG	ID-465	BC87-C1	Sicily	I	a	1	Ia1	I_vs_II	4_Inter-Lineage	4_Inter-Lineage|I_vs_II	0.796075	13820.7
ID-269_MBio26-C7_Ponhpei_BT-46	ID-269	MBio26-C7	Ponhpei	II	a	10	IIa10	ID-465_BC87-C1_Sicily_BT-32_BG	ID-465	BC87-C1	Sicily	I	a	1	Ia1	I_vs_II	4_Inter-Lineage	4_Inter-Lineage|I_vs_II	0.707908	13820.7
ID-283_MBio28-C10_Ponhpei_BT-4	ID-283	MBio28-C10	Ponhpei	II	a	10	IIa10	ID-465_BC87-C1_Sicily_BT-32_BG	ID-465	BC87-C1	Sicily	I	a	1	Ia1	I_vs_II	4_Inter-Lineage	4_Inter-Lineage|I_vs_II	0.724866	13820.7
ID-271_MBio26-C9_Ponhpei_BT-91	ID-271	MBio26-C9	Ponhpei	II	a	10	IIa10	ID-465_BC87-C1_Sicily_BT-32_BG	ID-465	BC87-C1	Sicily	I	a	1	Ia1	I_vs_II	4_Inter-Lineage	4_Inter-Lineage|I_vs_II	0.754581	13820.7
ID-279_MBio28-C1_Ponhpei_BT-48	ID-279	MBio28-C1	Ponhpei	II	a	10	IIa10	ID-465_BC87-C1_Sicily_BT-32_BG	ID-465	BC87-C1	Sicily	I	a	1	Ia1	I_vs_II	4_Inter-Lineage	4_Inter-Lineage|I_vs_II	0.707897	13820.7
ID-292_MBio29-C9_Ponhpei_BT-55	ID-292	MBio29-C9	Ponhpei	II	a	10	IIa10	ID-465_BC87-C1_Sicily_BT-32_BG	ID-465	BC87-C1	Sicily	I	a	1	Ia1	I_vs_II	4_Inter-Lineage	4_Inter-Lineage|I_vs_II	0.713460	13820.7
ID-274_MBio27-C5_Ponhpei_BT-56	ID-274	MBio27-C5	Ponhpei	II	a	10	IIa10	ID-465_BC87-C1_Sicily_BT-32_BG	ID-465	BC87-C1	Sicily	I	a	1	Ia1	I_vs_II	4_Inter-Lineage	4_Inter-Lineage|I_vs_II	0.719036	13820.7
ID-275_MBio27-C6_Ponhpei_BT-52	ID-275	MBio27-C6	Ponhpei	II	a	10	IIa10	ID-465_BC87-C1_Sicily_BT-32_BG	ID-465	BC87-C1	Sicily	I	a	1	Ia1	I_vs_II	4_Inter-Lineage	4_Inter-Lineage|I_vs_II	0.735849	13820.7
ID-030_BC53-C1_Ponhpei_BT-54_B	ID-030	BC53-C1	Ponhpei	II	a	2	IIa2	ID-325_MBio45-C3_Zanzibar_BT-2	ID-325	MBio45-C3	Zanzibar	I	a	10	Ia10	I_vs_II	4_Inter-Lineage	4_Inter-Lineage|I_vs_II	0.794050	13256.5
ID-030_BC53-C1_Ponhpei_BT-54_B	ID-030	BC53-C1	Ponhpei	II	a	2	IIa2	ID-328_MBio45-C6_Zanzibar_BT-2	ID-328	MBio45-C6	Zanzibar	I	a	10	Ia10	I_vs_II	4_Inter-Lineage	4_Inter-Lineage|I_vs_II	0.726870	13256.5
ID-227_C721-1_Lizard-Island_BT	ID-227	C721-1	Lizard-Island	II	a	3	IIa3	ID-325_MBio45-C3_Zanzibar_BT-2	ID-325	MBio45-C3	Zanzibar	I	a	10	Ia10	I_vs_II	4_Inter-Lineage	4_Inter-Lineage|I_vs_II	0.794007	11575.1
ID-227_C721-1_Lizard-Island_BT	ID-227	C721-1	Lizard-Island	II	a	3	IIa3	ID-328_MBio45-C6_Zanzibar_BT-2	ID-328	MBio45-C6	Zanzibar	I	a	10	Ia10	I_vs_II	4_Inter-Lineage	4_Inter-Lineage|I_vs_II	0.726827	11575.1
ID-013_MBio76-C10_Kimbe-Bay_BT	ID-013	MBio76-C10	Kimbe-Bay	II	a	4	IIa4	ID-325_MBio45-C3_Zanzibar_BT-2	ID-325	MBio45-C3	Zanzibar	I	a	10	Ia10	I_vs_II	4_Inter-Lineage	4_Inter-Lineage|I_vs_II	0.820503	12245.6
ID-013_MBio76-C10_Kimbe-Bay_BT	ID-013	MBio76-C10	Kimbe-Bay	II	a	4	IIa4	ID-328_MBio45-C6_Zanzibar_BT-2	ID-328	MBio45-C6	Zanzibar	I	a	10	Ia10	I_vs_II	4_Inter-Lineage	4_Inter-Lineage|I_vs_II	0.753322	12245.6
ID-239_BC73-C4_Lizard-Island_B	ID-239	BC73-C4	Lizard-Island	II	a	6	IIa6	ID-325_MBio45-C3_Zanzibar_BT-2	ID-325	MBio45-C3	Zanzibar	I	a	10	Ia10	I_vs_II	4_Inter-Lineage	4_Inter-Lineage|I_vs_II	0.818425	11575.1
ID-248_BC74-C4_Lizard-Island_B	ID-248	BC74-C4	Lizard-Island	II	a	6	IIa6	ID-325_MBio45-C3_Zanzibar_BT-2	ID-325	MBio45-C3	Zanzibar	I	a	10	Ia10	I_vs_II	4_Inter-Lineage	4_Inter-Lineage|I_vs_II	0.816945	11575.1
ID-240_BC73-C5_Lizard-Island_B	ID-240	BC73-C5	Lizard-Island	II	a	6	IIa6	ID-325_MBio45-C3_Zanzibar_BT-2	ID-325	MBio45-C3	Zanzibar	I	a	10	Ia10	I_vs_II	4_Inter-Lineage	4_Inter-Lineage|I_vs_II	0.781907	11575.1
ID-247_BC74-C3_Lizard-Island_B	ID-247	BC74-C3	Lizard-Island	II	a	6	IIa6	ID-325_MBio45-C3_Zanzibar_BT-2	ID-325	MBio45-C3	Zanzibar	I	a	10	Ia10	I_vs_II	4_Inter-Lineage	4_Inter-Lineage|I_vs_II	0.788549	11575.1
ID-242_BC73-C7_Lizard-Island_B	ID-242	BC73-C7	Lizard-Island	II	a	6	IIa6	ID-325_MBio45-C3_Zanzibar_BT-2	ID-325	MBio45-C3	Zanzibar	I	a	10	Ia10	I_vs_II	4_Inter-Lineage	4_Inter-Lineage|I_vs_II	0.817516	11575.1
ID-245_BC74-C1_Lizard-Island_B	ID-245	BC74-C1	Lizard-Island	II	a	6	IIa6	ID-325_MBio45-C3_Zanzibar_BT-2	ID-325	MBio45-C3	Zanzibar	I	a	10	Ia10	I_vs_II	4_Inter-Lineage	4_Inter-Lineage|I_vs_II	0.828680	11575.1
ID-239_BC73-C4_Lizard-Island_B	ID-239	BC73-C4	Lizard-Island	II	a	6	IIa6	ID-328_MBio45-C6_Zanzibar_BT-2	ID-328	MBio45-C6	Zanzibar	I	a	10	Ia10	I_vs_II	4_Inter-Lineage	4_Inter-Lineage|I_vs_II	0.751244	11575.1
ID-248_BC74-C4_Lizard-Island_B	ID-248	BC74-C4	Lizard-Island	II	a	6	IIa6	ID-328_MBio45-C6_Zanzibar_BT-2	ID-328	MBio45-C6	Zanzibar	I	a	10	Ia10	I_vs_II	4_Inter-Lineage	4_Inter-Lineage|I_vs_II	0.749765	11575.1
ID-240_BC73-C5_Lizard-Island_B	ID-240	BC73-C5	Lizard-Island	II	a	6	IIa6	ID-328_MBio45-C6_Zanzibar_BT-2	ID-328	MBio45-C6	Zanzibar	I	a	10	Ia10	I_vs_II	4_Inter-Lineage	4_Inter-Lineage|I_vs_II	0.714726	11575.1
ID-247_BC74-C3_Lizard-Island_B	ID-247	BC74-C3	Lizard-Island	II	a	6	IIa6	ID-328_MBio45-C6_Zanzibar_BT-2	ID-328	MBio45-C6	Zanzibar	I	a	10	Ia10	I_vs_II	4_Inter-Lineage	4_Inter-Lineage|I_vs_II	0.721369	11575.1
ID-242_BC73-C7_Lizard-Island_B	ID-242	BC73-C7	Lizard-Island	II	a	6	IIa6	ID-328_MBio45-C6_Zanzibar_BT-2	ID-328	MBio45-C6	Zanzibar	I	a	10	Ia10	I_vs_II	4_Inter-Lineage	4_Inter-Lineage|I_vs_II	0.750335	11575.1
ID-245_BC74-C1_Lizard-Island_B	ID-245	BC74-C1	Lizard-Island	II	a	6	IIa6	ID-328_MBio45-C6_Zanzibar_BT-2	ID-328	MBio45-C6	Zanzibar	I	a	10	Ia10	I_vs_II	4_Inter-Lineage	4_Inter-Lineage|I_vs_II	0.761500	11575.1
ID-257_MBio23-C4_Kimbe-Bay_BT-	ID-257	MBio23-C4	Kimbe-Bay	II	a	8	IIa8	ID-325_MBio45-C3_Zanzibar_BT-2	ID-325	MBio45-C3	Zanzibar	I	a	10	Ia10	I_vs_II	4_Inter-Lineage	4_Inter-Lineage|I_vs_II	0.819246	12245.6
ID-265_MBio24-C10_Kimbe-Bay_BT	ID-265	MBio24-C10	Kimbe-Bay	II	a	8	IIa8	ID-325_MBio45-C3_Zanzibar_BT-2	ID-325	MBio45-C3	Zanzibar	I	a	10	Ia10	I_vs_II	4_Inter-Lineage	4_Inter-Lineage|I_vs_II	0.857914	12245.6
ID-255_MBio23-C2_Kimbe-Bay_BT-	ID-255	MBio23-C2	Kimbe-Bay	II	a	8	IIa8	ID-325_MBio45-C3_Zanzibar_BT-2	ID-325	MBio45-C3	Zanzibar	I	a	10	Ia10	I_vs_II	4_Inter-Lineage	4_Inter-Lineage|I_vs_II	0.876464	12245.6
ID-254_MBio23-C1_Kimbe-Bay_BT-	ID-254	MBio23-C1	Kimbe-Bay	II	a	8	IIa8	ID-325_MBio45-C3_Zanzibar_BT-2	ID-325	MBio45-C3	Zanzibar	I	a	10	Ia10	I_vs_II	4_Inter-Lineage	4_Inter-Lineage|I_vs_II	0.811900	12245.6
ID-256_MBio23-C3_Kimbe-Bay_BT-	ID-256	MBio23-C3	Kimbe-Bay	II	a	8	IIa8	ID-325_MBio45-C3_Zanzibar_BT-2	ID-325	MBio45-C3	Zanzibar	I	a	10	Ia10	I_vs_II	4_Inter-Lineage	4_Inter-Lineage|I_vs_II	0.887407	12245.6
ID-257_MBio23-C4_Kimbe-Bay_BT-	ID-257	MBio23-C4	Kimbe-Bay	II	a	8	IIa8	ID-328_MBio45-C6_Zanzibar_BT-2	ID-328	MBio45-C6	Zanzibar	I	a	10	Ia10	I_vs_II	4_Inter-Lineage	4_Inter-Lineage|I_vs_II	0.752066	12245.6
ID-265_MBio24-C10_Kimbe-Bay_BT	ID-265	MBio24-C10	Kimbe-Bay	II	a	8	IIa8	ID-328_MBio45-C6_Zanzibar_BT-2	ID-328	MBio45-C6	Zanzibar	I	a	10	Ia10	I_vs_II	4_Inter-Lineage	4_Inter-Lineage|I_vs_II	0.790734	12245.6
ID-255_MBio23-C2_Kimbe-Bay_BT-	ID-255	MBio23-C2	Kimbe-Bay	II	a	8	IIa8	ID-328_MBio45-C6_Zanzibar_BT-2	ID-328	MBio45-C6	Zanzibar	I	a	10	Ia10	I_vs_II	4_Inter-Lineage	4_Inter-Lineage|I_vs_II	0.809284	12245.6
ID-254_MBio23-C1_Kimbe-Bay_BT-	ID-254	MBio23-C1	Kimbe-Bay	II	a	8	IIa8	ID-328_MBio45-C6_Zanzibar_BT-2	ID-328	MBio45-C6	Zanzibar	I	a	10	Ia10	I_vs_II	4_Inter-Lineage	4_Inter-Lineage|I_vs_II	0.744719	12245.6
ID-256_MBio23-C3_Kimbe-Bay_BT-	ID-256	MBio23-C3	Kimbe-Bay	II	a	8	IIa8	ID-328_MBio45-C6_Zanzibar_BT-2	ID-328	MBio45-C6	Zanzibar	I	a	10	Ia10	I_vs_II	4_Inter-Lineage	4_Inter-Lineage|I_vs_II	0.820226	12245.6
ID-138_BC62-C7_Indonesia_BT-2_	ID-138	BC62-C7	Indonesia	II	c	1	IIc1	ID-325_MBio45-C3_Zanzibar_BT-2	ID-325	MBio45-C3	Zanzibar	I	a	10	Ia10	I_vs_II	4_Inter-Lineage	4_Inter-Lineage|I_vs_II	0.977631	8863.14
ID-092_BC62-C4_Indonesia_BT-71	ID-092	BC62-C4	Indonesia	II	c	1	IIc1	ID-325_MBio45-C3_Zanzibar_BT-2	ID-325	MBio45-C3	Zanzibar	I	a	10	Ia10	I_vs_II	4_Inter-Lineage	4_Inter-Lineage|I_vs_II	0.949120	8863.14
ID-052_BC62-C2_Indonesia_BT-88	ID-052	BC62-C2	Indonesia	II	c	1	IIc1	ID-325_MBio45-C3_Zanzibar_BT-2	ID-325	MBio45-C3	Zanzibar	I	a	10	Ia10	I_vs_II	4_Inter-Lineage	4_Inter-Lineage|I_vs_II	1.026372	8863.14
ID-138_BC62-C7_Indonesia_BT-2_	ID-138	BC62-C7	Indonesia	II	c	1	IIc1	ID-328_MBio45-C6_Zanzibar_BT-2	ID-328	MBio45-C6	Zanzibar	I	a	10	Ia10	I_vs_II	4_Inter-Lineage	4_Inter-Lineage|I_vs_II	0.910450	8863.14
ID-092_BC62-C4_Indonesia_BT-71	ID-092	BC62-C4	Indonesia	II	c	1	IIc1	ID-328_MBio45-C6_Zanzibar_BT-2	ID-328	MBio45-C6	Zanzibar	I	a	10	Ia10	I_vs_II	4_Inter-Lineage	4_Inter-Lineage|I_vs_II	0.881939	8863.14
ID-052_BC62-C2_Indonesia_BT-88	ID-052	BC62-C2	Indonesia	II	c	1	IIc1	ID-328_MBio45-C6_Zanzibar_BT-2	ID-328	MBio45-C6	Zanzibar	I	a	10	Ia10	I_vs_II	4_Inter-Lineage	4_Inter-Lineage|I_vs_II	0.959191	8863.14
ID-169_BC65-C9_Indonesia_BT-87	ID-169	BC65-C9	Indonesia	II	c	2	IIc2	ID-325_MBio45-C3_Zanzibar_BT-2	ID-325	MBio45-C3	Zanzibar	I	a	10	Ia10	I_vs_II	4_Inter-Lineage	4_Inter-Lineage|I_vs_II	0.937351	8863.14
ID-139_BC65-C7_Indonesia_BT-40	ID-139	BC65-C7	Indonesia	II	c	2	IIc2	ID-325_MBio45-C3_Zanzibar_BT-2	ID-325	MBio45-C3	Zanzibar	I	a	10	Ia10	I_vs_II	4_Inter-Lineage	4_Inter-Lineage|I_vs_II	0.906474	8863.14
ID-169_BC65-C9_Indonesia_BT-87	ID-169	BC65-C9	Indonesia	II	c	2	IIc2	ID-328_MBio45-C6_Zanzibar_BT-2	ID-328	MBio45-C6	Zanzibar	I	a	10	Ia10	I_vs_II	4_Inter-Lineage	4_Inter-Lineage|I_vs_II	0.870170	8863.14
ID-139_BC65-C7_Indonesia_BT-40	ID-139	BC65-C7	Indonesia	II	c	2	IIc2	ID-328_MBio45-C6_Zanzibar_BT-2	ID-328	MBio45-C6	Zanzibar	I	a	10	Ia10	I_vs_II	4_Inter-Lineage	4_Inter-Lineage|I_vs_II	0.839294	8863.14
ID-273_MBio27-C4_Ponhpei_BT-79	ID-273	MBio27-C4	Ponhpei	II	a	10	IIa10	ID-325_MBio45-C3_Zanzibar_BT-2	ID-325	MBio45-C3	Zanzibar	I	a	10	Ia10	I_vs_II	4_Inter-Lineage	4_Inter-Lineage|I_vs_II	0.827420	13256.5
ID-272_MBio27-C3_Ponhpei_BT-81	ID-272	MBio27-C3	Ponhpei	II	a	10	IIa10	ID-325_MBio45-C3_Zanzibar_BT-2	ID-325	MBio45-C3	Zanzibar	I	a	10	Ia10	I_vs_II	4_Inter-Lineage	4_Inter-Lineage|I_vs_II	0.843929	13256.5
ID-280_MBio28-C5_Ponhpei_BT-82	ID-280	MBio28-C5	Ponhpei	II	a	10	IIa10	ID-325_MBio45-C3_Zanzibar_BT-2	ID-325	MBio45-C3	Zanzibar	I	a	10	Ia10	I_vs_II	4_Inter-Lineage	4_Inter-Lineage|I_vs_II	0.838447	13256.5
ID-287_MBio29-C2_Ponhpei_BT-49	ID-287	MBio29-C2	Ponhpei	II	a	10	IIa10	ID-325_MBio45-C3_Zanzibar_BT-2	ID-325	MBio45-C3	Zanzibar	I	a	10	Ia10	I_vs_II	4_Inter-Lineage	4_Inter-Lineage|I_vs_II	0.865353	13256.5
ID-286_MBio29-C1_Ponhpei_BT-80	ID-286	MBio29-C1	Ponhpei	II	a	10	IIa10	ID-325_MBio45-C3_Zanzibar_BT-2	ID-325	MBio45-C3	Zanzibar	I	a	10	Ia10	I_vs_II	4_Inter-Lineage	4_Inter-Lineage|I_vs_II	0.994860	13256.5
ID-074_BC59-C3_Ponhpei_BT-41_B	ID-074	BC59-C3	Ponhpei	II	a	10	IIa10	ID-325_MBio45-C3_Zanzibar_BT-2	ID-325	MBio45-C3	Zanzibar	I	a	10	Ia10	I_vs_II	4_Inter-Lineage	4_Inter-Lineage|I_vs_II	0.865463	13256.5
ID-269_MBio26-C7_Ponhpei_BT-46	ID-269	MBio26-C7	Ponhpei	II	a	10	IIa10	ID-325_MBio45-C3_Zanzibar_BT-2	ID-325	MBio45-C3	Zanzibar	I	a	10	Ia10	I_vs_II	4_Inter-Lineage	4_Inter-Lineage|I_vs_II	0.777296	13256.5
ID-283_MBio28-C10_Ponhpei_BT-4	ID-283	MBio28-C10	Ponhpei	II	a	10	IIa10	ID-325_MBio45-C3_Zanzibar_BT-2	ID-325	MBio45-C3	Zanzibar	I	a	10	Ia10	I_vs_II	4_Inter-Lineage	4_Inter-Lineage|I_vs_II	0.794254	13256.5
ID-271_MBio26-C9_Ponhpei_BT-91	ID-271	MBio26-C9	Ponhpei	II	a	10	IIa10	ID-325_MBio45-C3_Zanzibar_BT-2	ID-325	MBio45-C3	Zanzibar	I	a	10	Ia10	I_vs_II	4_Inter-Lineage	4_Inter-Lineage|I_vs_II	0.823969	13256.5
ID-279_MBio28-C1_Ponhpei_BT-48	ID-279	MBio28-C1	Ponhpei	II	a	10	IIa10	ID-325_MBio45-C3_Zanzibar_BT-2	ID-325	MBio45-C3	Zanzibar	I	a	10	Ia10	I_vs_II	4_Inter-Lineage	4_Inter-Lineage|I_vs_II	0.777285	13256.5
ID-292_MBio29-C9_Ponhpei_BT-55	ID-292	MBio29-C9	Ponhpei	II	a	10	IIa10	ID-325_MBio45-C3_Zanzibar_BT-2	ID-325	MBio45-C3	Zanzibar	I	a	10	Ia10	I_vs_II	4_Inter-Lineage	4_Inter-Lineage|I_vs_II	0.782848	13256.5
ID-274_MBio27-C5_Ponhpei_BT-56	ID-274	MBio27-C5	Ponhpei	II	a	10	IIa10	ID-325_MBio45-C3_Zanzibar_BT-2	ID-325	MBio45-C3	Zanzibar	I	a	10	Ia10	I_vs_II	4_Inter-Lineage	4_Inter-Lineage|I_vs_II	0.788424	13256.5
ID-275_MBio27-C6_Ponhpei_BT-52	ID-275	MBio27-C6	Ponhpei	II	a	10	IIa10	ID-325_MBio45-C3_Zanzibar_BT-2	ID-325	MBio45-C3	Zanzibar	I	a	10	Ia10	I_vs_II	4_Inter-Lineage	4_Inter-Lineage|I_vs_II	0.805237	13256.5
ID-273_MBio27-C4_Ponhpei_BT-79	ID-273	MBio27-C4	Ponhpei	II	a	10	IIa10	ID-328_MBio45-C6_Zanzibar_BT-2	ID-328	MBio45-C6	Zanzibar	I	a	10	Ia10	I_vs_II	4_Inter-Lineage	4_Inter-Lineage|I_vs_II	0.760239	13256.5
ID-272_MBio27-C3_Ponhpei_BT-81	ID-272	MBio27-C3	Ponhpei	II	a	10	IIa10	ID-328_MBio45-C6_Zanzibar_BT-2	ID-328	MBio45-C6	Zanzibar	I	a	10	Ia10	I_vs_II	4_Inter-Lineage	4_Inter-Lineage|I_vs_II	0.776749	13256.5
ID-280_MBio28-C5_Ponhpei_BT-82	ID-280	MBio28-C5	Ponhpei	II	a	10	IIa10	ID-328_MBio45-C6_Zanzibar_BT-2	ID-328	MBio45-C6	Zanzibar	I	a	10	Ia10	I_vs_II	4_Inter-Lineage	4_Inter-Lineage|I_vs_II	0.771267	13256.5
ID-287_MBio29-C2_Ponhpei_BT-49	ID-287	MBio29-C2	Ponhpei	II	a	10	IIa10	ID-328_MBio45-C6_Zanzibar_BT-2	ID-328	MBio45-C6	Zanzibar	I	a	10	Ia10	I_vs_II	4_Inter-Lineage	4_Inter-Lineage|I_vs_II	0.798173	13256.5
ID-286_MBio29-C1_Ponhpei_BT-80	ID-286	MBio29-C1	Ponhpei	II	a	10	IIa10	ID-328_MBio45-C6_Zanzibar_BT-2	ID-328	MBio45-C6	Zanzibar	I	a	10	Ia10	I_vs_II	4_Inter-Lineage	4_Inter-Lineage|I_vs_II	0.927680	13256.5
ID-074_BC59-C3_Ponhpei_BT-41_B	ID-074	BC59-C3	Ponhpei	II	a	10	IIa10	ID-328_MBio45-C6_Zanzibar_BT-2	ID-328	MBio45-C6	Zanzibar	I	a	10	Ia10	I_vs_II	4_Inter-Lineage	4_Inter-Lineage|I_vs_II	0.798282	13256.5
ID-269_MBio26-C7_Ponhpei_BT-46	ID-269	MBio26-C7	Ponhpei	II	a	10	IIa10	ID-328_MBio45-C6_Zanzibar_BT-2	ID-328	MBio45-C6	Zanzibar	I	a	10	Ia10	I_vs_II	4_Inter-Lineage	4_Inter-Lineage|I_vs_II	0.710115	13256.5
ID-283_MBio28-C10_Ponhpei_BT-4	ID-283	MBio28-C10	Ponhpei	II	a	10	IIa10	ID-328_MBio45-C6_Zanzibar_BT-2	ID-328	MBio45-C6	Zanzibar	I	a	10	Ia10	I_vs_II	4_Inter-Lineage	4_Inter-Lineage|I_vs_II	0.727074	13256.5
ID-271_MBio26-C9_Ponhpei_BT-91	ID-271	MBio26-C9	Ponhpei	II	a	10	IIa10	ID-328_MBio45-C6_Zanzibar_BT-2	ID-328	MBio45-C6	Zanzibar	I	a	10	Ia10	I_vs_II	4_Inter-Lineage	4_Inter-Lineage|I_vs_II	0.756789	13256.5
ID-279_MBio28-C1_Ponhpei_BT-48	ID-279	MBio28-C1	Ponhpei	II	a	10	IIa10	ID-328_MBio45-C6_Zanzibar_BT-2	ID-328	MBio45-C6	Zanzibar	I	a	10	Ia10	I_vs_II	4_Inter-Lineage	4_Inter-Lineage|I_vs_II	0.710105	13256.5
ID-292_MBio29-C9_Ponhpei_BT-55	ID-292	MBio29-C9	Ponhpei	II	a	10	IIa10	ID-328_MBio45-C6_Zanzibar_BT-2	ID-328	MBio45-C6	Zanzibar	I	a	10	Ia10	I_vs_II	4_Inter-Lineage	4_Inter-Lineage|I_vs_II	0.715667	13256.5
ID-274_MBio27-C5_Ponhpei_BT-56	ID-274	MBio27-C5	Ponhpei	II	a	10	IIa10	ID-328_MBio45-C6_Zanzibar_BT-2	ID-328	MBio45-C6	Zanzibar	I	a	10	Ia10	I_vs_II	4_Inter-Lineage	4_Inter-Lineage|I_vs_II	0.721244	13256.5
ID-275_MBio27-C6_Ponhpei_BT-52	ID-275	MBio27-C6	Ponhpei	II	a	10	IIa10	ID-328_MBio45-C6_Zanzibar_BT-2	ID-328	MBio45-C6	Zanzibar	I	a	10	Ia10	I_vs_II	4_Inter-Lineage	4_Inter-Lineage|I_vs_II	0.738056	13256.5
ID-030_BC53-C1_Ponhpei_BT-54_B	ID-030	BC53-C1	Ponhpei	II	a	2	IIa2	ID-430_MBio92-C4_Mauritius_BT-	ID-430	MBio92-C4	Mauritius	I	a	11	Ia11	I_vs_II	4_Inter-Lineage	4_Inter-Lineage|I_vs_II	0.782765	11364.9
ID-030_BC53-C1_Ponhpei_BT-54_B	ID-030	BC53-C1	Ponhpei	II	a	2	IIa2	ID-437_MBio92-C6_Mauritius_BT-	ID-437	MBio92-C6	Mauritius	I	a	11	Ia11	I_vs_II	4_Inter-Lineage	4_Inter-Lineage|I_vs_II	0.812160	11364.9
ID-030_BC53-C1_Ponhpei_BT-54_B	ID-030	BC53-C1	Ponhpei	II	a	2	IIa2	ID-367_MBio92-C2_Mauritius_BT-	ID-367	MBio92-C2	Mauritius	I	a	11	Ia11	I_vs_II	4_Inter-Lineage	4_Inter-Lineage|I_vs_II	0.902305	11364.9
ID-227_C721-1_Lizard-Island_BT	ID-227	C721-1	Lizard-Island	II	a	3	IIa3	ID-430_MBio92-C4_Mauritius_BT-	ID-430	MBio92-C4	Mauritius	I	a	11	Ia11	I_vs_II	4_Inter-Lineage	4_Inter-Lineage|I_vs_II	0.782722	9255.3
ID-227_C721-1_Lizard-Island_BT	ID-227	C721-1	Lizard-Island	II	a	3	IIa3	ID-437_MBio92-C6_Mauritius_BT-	ID-437	MBio92-C6	Mauritius	I	a	11	Ia11	I_vs_II	4_Inter-Lineage	4_Inter-Lineage|I_vs_II	0.812117	9255.3
ID-227_C721-1_Lizard-Island_BT	ID-227	C721-1	Lizard-Island	II	a	3	IIa3	ID-367_MBio92-C2_Mauritius_BT-	ID-367	MBio92-C2	Mauritius	I	a	11	Ia11	I_vs_II	4_Inter-Lineage	4_Inter-Lineage|I_vs_II	0.902262	9255.3
ID-013_MBio76-C10_Kimbe-Bay_BT	ID-013	MBio76-C10	Kimbe-Bay	II	a	4	IIa4	ID-430_MBio92-C4_Mauritius_BT-	ID-430	MBio92-C4	Mauritius	I	a	11	Ia11	I_vs_II	4_Inter-Lineage	4_Inter-Lineage|I_vs_II	0.809217	10082.6
ID-013_MBio76-C10_Kimbe-Bay_BT	ID-013	MBio76-C10	Kimbe-Bay	II	a	4	IIa4	ID-437_MBio92-C6_Mauritius_BT-	ID-437	MBio92-C6	Mauritius	I	a	11	Ia11	I_vs_II	4_Inter-Lineage	4_Inter-Lineage|I_vs_II	0.838613	10082.6
ID-013_MBio76-C10_Kimbe-Bay_BT	ID-013	MBio76-C10	Kimbe-Bay	II	a	4	IIa4	ID-367_MBio92-C2_Mauritius_BT-	ID-367	MBio92-C2	Mauritius	I	a	11	Ia11	I_vs_II	4_Inter-Lineage	4_Inter-Lineage|I_vs_II	0.928758	10082.6
ID-404_MBio97-C6_Palau_BT-75_B	ID-404	MBio97-C6	Palau	II	a	5	IIa5	ID-430_MBio92-C4_Mauritius_BT-	ID-430	MBio92-C4	Mauritius	I	a	11	Ia11	I_vs_II	4_Inter-Lineage	4_Inter-Lineage|I_vs_II	0.797409	8981.63
ID-415_MBio99-C2_Palau_BT-98_B	ID-415	MBio99-C2	Palau	II	a	5	IIa5	ID-430_MBio92-C4_Mauritius_BT-	ID-430	MBio92-C4	Mauritius	I	a	11	Ia11	I_vs_II	4_Inter-Lineage	4_Inter-Lineage|I_vs_II	0.785250	8981.63
ID-416_MBio99-C5_Palau_BT-99_B	ID-416	MBio99-C5	Palau	II	a	5	IIa5	ID-430_MBio92-C4_Mauritius_BT-	ID-430	MBio92-C4	Mauritius	I	a	11	Ia11	I_vs_II	4_Inter-Lineage	4_Inter-Lineage|I_vs_II	0.801526	8981.63
ID-356_MBio97-C4_Palau_BT-83_B	ID-356	MBio97-C4	Palau	II	a	5	IIa5	ID-430_MBio92-C4_Mauritius_BT-	ID-430	MBio92-C4	Mauritius	I	a	11	Ia11	I_vs_II	4_Inter-Lineage	4_Inter-Lineage|I_vs_II	0.815444	8981.63
ID-388_MBio97-C3_Palau_BT-66_B	ID-388	MBio97-C3	Palau	II	a	5	IIa5	ID-430_MBio92-C4_Mauritius_BT-	ID-430	MBio92-C4	Mauritius	I	a	11	Ia11	I_vs_II	4_Inter-Lineage	4_Inter-Lineage|I_vs_II	0.859649	8981.63
ID-391_MBio98-C8_Palau_BT-58_B	ID-391	MBio98-C8	Palau	II	a	5	IIa5	ID-430_MBio92-C4_Mauritius_BT-	ID-430	MBio92-C4	Mauritius	I	a	11	Ia11	I_vs_II	4_Inter-Lineage	4_Inter-Lineage|I_vs_II	0.900030	8981.63
ID-387_MBio97-C2_Palau_BT-59_B	ID-387	MBio97-C2	Palau	II	a	5	IIa5	ID-430_MBio92-C4_Mauritius_BT-	ID-430	MBio92-C4	Mauritius	I	a	11	Ia11	I_vs_II	4_Inter-Lineage	4_Inter-Lineage|I_vs_II	0.859569	8981.63
ID-405_MBio98-C4_Palau_BT-74_B	ID-405	MBio98-C4	Palau	II	a	5	IIa5	ID-430_MBio92-C4_Mauritius_BT-	ID-430	MBio92-C4	Mauritius	I	a	11	Ia11	I_vs_II	4_Inter-Lineage	4_Inter-Lineage|I_vs_II	0.977565	8981.63
ID-406_MBio98-C2_Palau_BT-76_B	ID-406	MBio98-C2	Palau	II	a	5	IIa5	ID-430_MBio92-C4_Mauritius_BT-	ID-430	MBio92-C4	Mauritius	I	a	11	Ia11	I_vs_II	4_Inter-Lineage	4_Inter-Lineage|I_vs_II	0.983107	8981.63
ID-365_MBio98-C6_Palau_BT-100_	ID-365	MBio98-C6	Palau	II	a	5	IIa5	ID-430_MBio92-C4_Mauritius_BT-	ID-430	MBio92-C4	Mauritius	I	a	11	Ia11	I_vs_II	4_Inter-Lineage	4_Inter-Lineage|I_vs_II	0.980707	8981.63
ID-389_MBio97-C5_Palau_BT-60_B	ID-389	MBio97-C5	Palau	II	a	5	IIa5	ID-430_MBio92-C4_Mauritius_BT-	ID-430	MBio92-C4	Mauritius	I	a	11	Ia11	I_vs_II	4_Inter-Lineage	4_Inter-Lineage|I_vs_II	0.848651	8981.63
ID-412_MBio97-C7_Palau_BT-90_B	ID-412	MBio97-C7	Palau	II	a	5	IIa5	ID-430_MBio92-C4_Mauritius_BT-	ID-430	MBio92-C4	Mauritius	I	a	11	Ia11	I_vs_II	4_Inter-Lineage	4_Inter-Lineage|I_vs_II	0.788792	8981.63
ID-404_MBio97-C6_Palau_BT-75_B	ID-404	MBio97-C6	Palau	II	a	5	IIa5	ID-437_MBio92-C6_Mauritius_BT-	ID-437	MBio92-C6	Mauritius	I	a	11	Ia11	I_vs_II	4_Inter-Lineage	4_Inter-Lineage|I_vs_II	0.826805	8981.63
ID-415_MBio99-C2_Palau_BT-98_B	ID-415	MBio99-C2	Palau	II	a	5	IIa5	ID-437_MBio92-C6_Mauritius_BT-	ID-437	MBio92-C6	Mauritius	I	a	11	Ia11	I_vs_II	4_Inter-Lineage	4_Inter-Lineage|I_vs_II	0.814646	8981.63
ID-416_MBio99-C5_Palau_BT-99_B	ID-416	MBio99-C5	Palau	II	a	5	IIa5	ID-437_MBio92-C6_Mauritius_BT-	ID-437	MBio92-C6	Mauritius	I	a	11	Ia11	I_vs_II	4_Inter-Lineage	4_Inter-Lineage|I_vs_II	0.830922	8981.63
ID-356_MBio97-C4_Palau_BT-83_B	ID-356	MBio97-C4	Palau	II	a	5	IIa5	ID-437_MBio92-C6_Mauritius_BT-	ID-437	MBio92-C6	Mauritius	I	a	11	Ia11	I_vs_II	4_Inter-Lineage	4_Inter-Lineage|I_vs_II	0.844840	8981.63
ID-388_MBio97-C3_Palau_BT-66_B	ID-388	MBio97-C3	Palau	II	a	5	IIa5	ID-437_MBio92-C6_Mauritius_BT-	ID-437	MBio92-C6	Mauritius	I	a	11	Ia11	I_vs_II	4_Inter-Lineage	4_Inter-Lineage|I_vs_II	0.889044	8981.63
ID-391_MBio98-C8_Palau_BT-58_B	ID-391	MBio98-C8	Palau	II	a	5	IIa5	ID-437_MBio92-C6_Mauritius_BT-	ID-437	MBio92-C6	Mauritius	I	a	11	Ia11	I_vs_II	4_Inter-Lineage	4_Inter-Lineage|I_vs_II	0.929426	8981.63
ID-387_MBio97-C2_Palau_BT-59_B	ID-387	MBio97-C2	Palau	II	a	5	IIa5	ID-437_MBio92-C6_Mauritius_BT-	ID-437	MBio92-C6	Mauritius	I	a	11	Ia11	I_vs_II	4_Inter-Lineage	4_Inter-Lineage|I_vs_II	0.888965	8981.63
ID-405_MBio98-C4_Palau_BT-74_B	ID-405	MBio98-C4	Palau	II	a	5	IIa5	ID-437_MBio92-C6_Mauritius_BT-	ID-437	MBio92-C6	Mauritius	I	a	11	Ia11	I_vs_II	4_Inter-Lineage	4_Inter-Lineage|I_vs_II	1.006961	8981.63
ID-406_MBio98-C2_Palau_BT-76_B	ID-406	MBio98-C2	Palau	II	a	5	IIa5	ID-437_MBio92-C6_Mauritius_BT-	ID-437	MBio92-C6	Mauritius	I	a	11	Ia11	I_vs_II	4_Inter-Lineage	4_Inter-Lineage|I_vs_II	1.012502	8981.63
ID-365_MBio98-C6_Palau_BT-100_	ID-365	MBio98-C6	Palau	II	a	5	IIa5	ID-437_MBio92-C6_Mauritius_BT-	ID-437	MBio92-C6	Mauritius	I	a	11	Ia11	I_vs_II	4_Inter-Lineage	4_Inter-Lineage|I_vs_II	1.010103	8981.63
ID-389_MBio97-C5_Palau_BT-60_B	ID-389	MBio97-C5	Palau	II	a	5	IIa5	ID-437_MBio92-C6_Mauritius_BT-	ID-437	MBio92-C6	Mauritius	I	a	11	Ia11	I_vs_II	4_Inter-Lineage	4_Inter-Lineage|I_vs_II	0.878047	8981.63
ID-412_MBio97-C7_Palau_BT-90_B	ID-412	MBio97-C7	Palau	II	a	5	IIa5	ID-437_MBio92-C6_Mauritius_BT-	ID-437	MBio92-C6	Mauritius	I	a	11	Ia11	I_vs_II	4_Inter-Lineage	4_Inter-Lineage|I_vs_II	0.818188	8981.63
ID-356_MBio97-C4_Palau_BT-83_B	ID-356	MBio97-C4	Palau	II	a	5	IIa5	ID-367_MBio92-C2_Mauritius_BT-	ID-367	MBio92-C2	Mauritius	I	a	11	Ia11	I_vs_II	4_Inter-Lineage	4_Inter-Lineage|I_vs_II	0.934985	8981.63
ID-365_MBio98-C6_Palau_BT-100_	ID-365	MBio98-C6	Palau	II	a	5	IIa5	ID-367_MBio92-C2_Mauritius_BT-	ID-367	MBio92-C2	Mauritius	I	a	11	Ia11	I_vs_II	4_Inter-Lineage	4_Inter-Lineage|I_vs_II	1.100248	8981.63
ID-239_BC73-C4_Lizard-Island_B	ID-239	BC73-C4	Lizard-Island	II	a	6	IIa6	ID-430_MBio92-C4_Mauritius_BT-	ID-430	MBio92-C4	Mauritius	I	a	11	Ia11	I_vs_II	4_Inter-Lineage	4_Inter-Lineage|I_vs_II	0.807139	9255.3
ID-248_BC74-C4_Lizard-Island_B	ID-248	BC74-C4	Lizard-Island	II	a	6	IIa6	ID-430_MBio92-C4_Mauritius_BT-	ID-430	MBio92-C4	Mauritius	I	a	11	Ia11	I_vs_II	4_Inter-Lineage	4_Inter-Lineage|I_vs_II	0.805659	9255.3
ID-240_BC73-C5_Lizard-Island_B	ID-240	BC73-C5	Lizard-Island	II	a	6	IIa6	ID-430_MBio92-C4_Mauritius_BT-	ID-430	MBio92-C4	Mauritius	I	a	11	Ia11	I_vs_II	4_Inter-Lineage	4_Inter-Lineage|I_vs_II	0.770621	9255.3
ID-247_BC74-C3_Lizard-Island_B	ID-247	BC74-C3	Lizard-Island	II	a	6	IIa6	ID-430_MBio92-C4_Mauritius_BT-	ID-430	MBio92-C4	Mauritius	I	a	11	Ia11	I_vs_II	4_Inter-Lineage	4_Inter-Lineage|I_vs_II	0.777264	9255.3
ID-242_BC73-C7_Lizard-Island_B	ID-242	BC73-C7	Lizard-Island	II	a	6	IIa6	ID-430_MBio92-C4_Mauritius_BT-	ID-430	MBio92-C4	Mauritius	I	a	11	Ia11	I_vs_II	4_Inter-Lineage	4_Inter-Lineage|I_vs_II	0.806230	9255.3
ID-245_BC74-C1_Lizard-Island_B	ID-245	BC74-C1	Lizard-Island	II	a	6	IIa6	ID-430_MBio92-C4_Mauritius_BT-	ID-430	MBio92-C4	Mauritius	I	a	11	Ia11	I_vs_II	4_Inter-Lineage	4_Inter-Lineage|I_vs_II	0.817395	9255.3
ID-239_BC73-C4_Lizard-Island_B	ID-239	BC73-C4	Lizard-Island	II	a	6	IIa6	ID-437_MBio92-C6_Mauritius_BT-	ID-437	MBio92-C6	Mauritius	I	a	11	Ia11	I_vs_II	4_Inter-Lineage	4_Inter-Lineage|I_vs_II	0.836535	9255.3
ID-248_BC74-C4_Lizard-Island_B	ID-248	BC74-C4	Lizard-Island	II	a	6	IIa6	ID-437_MBio92-C6_Mauritius_BT-	ID-437	MBio92-C6	Mauritius	I	a	11	Ia11	I_vs_II	4_Inter-Lineage	4_Inter-Lineage|I_vs_II	0.835055	9255.3
ID-240_BC73-C5_Lizard-Island_B	ID-240	BC73-C5	Lizard-Island	II	a	6	IIa6	ID-437_MBio92-C6_Mauritius_BT-	ID-437	MBio92-C6	Mauritius	I	a	11	Ia11	I_vs_II	4_Inter-Lineage	4_Inter-Lineage|I_vs_II	0.800017	9255.3
ID-247_BC74-C3_Lizard-Island_B	ID-247	BC74-C3	Lizard-Island	II	a	6	IIa6	ID-437_MBio92-C6_Mauritius_BT-	ID-437	MBio92-C6	Mauritius	I	a	11	Ia11	I_vs_II	4_Inter-Lineage	4_Inter-Lineage|I_vs_II	0.806659	9255.3
ID-242_BC73-C7_Lizard-Island_B	ID-242	BC73-C7	Lizard-Island	II	a	6	IIa6	ID-437_MBio92-C6_Mauritius_BT-	ID-437	MBio92-C6	Mauritius	I	a	11	Ia11	I_vs_II	4_Inter-Lineage	4_Inter-Lineage|I_vs_II	0.835626	9255.3
ID-245_BC74-C1_Lizard-Island_B	ID-245	BC74-C1	Lizard-Island	II	a	6	IIa6	ID-437_MBio92-C6_Mauritius_BT-	ID-437	MBio92-C6	Mauritius	I	a	11	Ia11	I_vs_II	4_Inter-Lineage	4_Inter-Lineage|I_vs_II	0.846790	9255.3
ID-239_BC73-C4_Lizard-Island_B	ID-239	BC73-C4	Lizard-Island	II	a	6	IIa6	ID-367_MBio92-C2_Mauritius_BT-	ID-367	MBio92-C2	Mauritius	I	a	11	Ia11	I_vs_II	4_Inter-Lineage	4_Inter-Lineage|I_vs_II	0.926680	9255.3
ID-248_BC74-C4_Lizard-Island_B	ID-248	BC74-C4	Lizard-Island	II	a	6	IIa6	ID-367_MBio92-C2_Mauritius_BT-	ID-367	MBio92-C2	Mauritius	I	a	11	Ia11	I_vs_II	4_Inter-Lineage	4_Inter-Lineage|I_vs_II	0.925200	9255.3
ID-240_BC73-C5_Lizard-Island_B	ID-240	BC73-C5	Lizard-Island	II	a	6	IIa6	ID-367_MBio92-C2_Mauritius_BT-	ID-367	MBio92-C2	Mauritius	I	a	11	Ia11	I_vs_II	4_Inter-Lineage	4_Inter-Lineage|I_vs_II	0.890162	9255.3
ID-247_BC74-C3_Lizard-Island_B	ID-247	BC74-C3	Lizard-Island	II	a	6	IIa6	ID-367_MBio92-C2_Mauritius_BT-	ID-367	MBio92-C2	Mauritius	I	a	11	Ia11	I_vs_II	4_Inter-Lineage	4_Inter-Lineage|I_vs_II	0.896804	9255.3
ID-242_BC73-C7_Lizard-Island_B	ID-242	BC73-C7	Lizard-Island	II	a	6	IIa6	ID-367_MBio92-C2_Mauritius_BT-	ID-367	MBio92-C2	Mauritius	I	a	11	Ia11	I_vs_II	4_Inter-Lineage	4_Inter-Lineage|I_vs_II	0.925771	9255.3
ID-245_BC74-C1_Lizard-Island_B	ID-245	BC74-C1	Lizard-Island	II	a	6	IIa6	ID-367_MBio92-C2_Mauritius_BT-	ID-367	MBio92-C2	Mauritius	I	a	11	Ia11	I_vs_II	4_Inter-Lineage	4_Inter-Lineage|I_vs_II	0.936935	9255.3
ID-410_MBio102-C3_Palau_BT-84_	ID-410	MBio102-C3	Palau	II	a	7	IIa7	ID-430_MBio92-C4_Mauritius_BT-	ID-430	MBio92-C4	Mauritius	I	a	11	Ia11	I_vs_II	4_Inter-Lineage	4_Inter-Lineage|I_vs_II	0.816134	8981.63
ID-398_MBio102-C1_Palau_BT-64_	ID-398	MBio102-C1	Palau	II	a	7	IIa7	ID-430_MBio92-C4_Mauritius_BT-	ID-430	MBio92-C4	Mauritius	I	a	11	Ia11	I_vs_II	4_Inter-Lineage	4_Inter-Lineage|I_vs_II	0.854066	8981.63
ID-395_MBio100-C7_Palau_BT-61_	ID-395	MBio100-C7	Palau	II	a	7	IIa7	ID-430_MBio92-C4_Mauritius_BT-	ID-430	MBio92-C4	Mauritius	I	a	11	Ia11	I_vs_II	4_Inter-Lineage	4_Inter-Lineage|I_vs_II	0.771643	8981.63
ID-392_MBio100-C1_Palau_BT-63_	ID-392	MBio100-C1	Palau	II	a	7	IIa7	ID-430_MBio92-C4_Mauritius_BT-	ID-430	MBio92-C4	Mauritius	I	a	11	Ia11	I_vs_II	4_Inter-Lineage	4_Inter-Lineage|I_vs_II	0.771580	8981.63
ID-399_MBio102-C5_Palau_BT-67_	ID-399	MBio102-C5	Palau	II	a	7	IIa7	ID-430_MBio92-C4_Mauritius_BT-	ID-430	MBio92-C4	Mauritius	I	a	11	Ia11	I_vs_II	4_Inter-Lineage	4_Inter-Lineage|I_vs_II	0.782821	8981.63
ID-410_MBio102-C3_Palau_BT-84_	ID-410	MBio102-C3	Palau	II	a	7	IIa7	ID-437_MBio92-C6_Mauritius_BT-	ID-437	MBio92-C6	Mauritius	I	a	11	Ia11	I_vs_II	4_Inter-Lineage	4_Inter-Lineage|I_vs_II	0.845530	8981.63
ID-398_MBio102-C1_Palau_BT-64_	ID-398	MBio102-C1	Palau	II	a	7	IIa7	ID-437_MBio92-C6_Mauritius_BT-	ID-437	MBio92-C6	Mauritius	I	a	11	Ia11	I_vs_II	4_Inter-Lineage	4_Inter-Lineage|I_vs_II	0.883462	8981.63
ID-395_MBio100-C7_Palau_BT-61_	ID-395	MBio100-C7	Palau	II	a	7	IIa7	ID-437_MBio92-C6_Mauritius_BT-	ID-437	MBio92-C6	Mauritius	I	a	11	Ia11	I_vs_II	4_Inter-Lineage	4_Inter-Lineage|I_vs_II	0.801039	8981.63
ID-392_MBio100-C1_Palau_BT-63_	ID-392	MBio100-C1	Palau	II	a	7	IIa7	ID-437_MBio92-C6_Mauritius_BT-	ID-437	MBio92-C6	Mauritius	I	a	11	Ia11	I_vs_II	4_Inter-Lineage	4_Inter-Lineage|I_vs_II	0.800976	8981.63
ID-399_MBio102-C5_Palau_BT-67_	ID-399	MBio102-C5	Palau	II	a	7	IIa7	ID-437_MBio92-C6_Mauritius_BT-	ID-437	MBio92-C6	Mauritius	I	a	11	Ia11	I_vs_II	4_Inter-Lineage	4_Inter-Lineage|I_vs_II	0.812217	8981.63
ID-257_MBio23-C4_Kimbe-Bay_BT-	ID-257	MBio23-C4	Kimbe-Bay	II	a	8	IIa8	ID-430_MBio92-C4_Mauritius_BT-	ID-430	MBio92-C4	Mauritius	I	a	11	Ia11	I_vs_II	4_Inter-Lineage	4_Inter-Lineage|I_vs_II	0.807961	10082.6
ID-265_MBio24-C10_Kimbe-Bay_BT	ID-265	MBio24-C10	Kimbe-Bay	II	a	8	IIa8	ID-430_MBio92-C4_Mauritius_BT-	ID-430	MBio92-C4	Mauritius	I	a	11	Ia11	I_vs_II	4_Inter-Lineage	4_Inter-Lineage|I_vs_II	0.846629	10082.6
ID-255_MBio23-C2_Kimbe-Bay_BT-	ID-255	MBio23-C2	Kimbe-Bay	II	a	8	IIa8	ID-430_MBio92-C4_Mauritius_BT-	ID-430	MBio92-C4	Mauritius	I	a	11	Ia11	I_vs_II	4_Inter-Lineage	4_Inter-Lineage|I_vs_II	0.865178	10082.6
ID-254_MBio23-C1_Kimbe-Bay_BT-	ID-254	MBio23-C1	Kimbe-Bay	II	a	8	IIa8	ID-430_MBio92-C4_Mauritius_BT-	ID-430	MBio92-C4	Mauritius	I	a	11	Ia11	I_vs_II	4_Inter-Lineage	4_Inter-Lineage|I_vs_II	0.800614	10082.6
ID-256_MBio23-C3_Kimbe-Bay_BT-	ID-256	MBio23-C3	Kimbe-Bay	II	a	8	IIa8	ID-430_MBio92-C4_Mauritius_BT-	ID-430	MBio92-C4	Mauritius	I	a	11	Ia11	I_vs_II	4_Inter-Lineage	4_Inter-Lineage|I_vs_II	0.876121	10082.6
ID-257_MBio23-C4_Kimbe-Bay_BT-	ID-257	MBio23-C4	Kimbe-Bay	II	a	8	IIa8	ID-437_MBio92-C6_Mauritius_BT-	ID-437	MBio92-C6	Mauritius	I	a	11	Ia11	I_vs_II	4_Inter-Lineage	4_Inter-Lineage|I_vs_II	0.837356	10082.6
ID-265_MBio24-C10_Kimbe-Bay_BT	ID-265	MBio24-C10	Kimbe-Bay	II	a	8	IIa8	ID-437_MBio92-C6_Mauritius_BT-	ID-437	MBio92-C6	Mauritius	I	a	11	Ia11	I_vs_II	4_Inter-Lineage	4_Inter-Lineage|I_vs_II	0.876024	10082.6
ID-255_MBio23-C2_Kimbe-Bay_BT-	ID-255	MBio23-C2	Kimbe-Bay	II	a	8	IIa8	ID-437_MBio92-C6_Mauritius_BT-	ID-437	MBio92-C6	Mauritius	I	a	11	Ia11	I_vs_II	4_Inter-Lineage	4_Inter-Lineage|I_vs_II	0.894574	10082.6
ID-254_MBio23-C1_Kimbe-Bay_BT-	ID-254	MBio23-C1	Kimbe-Bay	II	a	8	IIa8	ID-437_MBio92-C6_Mauritius_BT-	ID-437	MBio92-C6	Mauritius	I	a	11	Ia11	I_vs_II	4_Inter-Lineage	4_Inter-Lineage|I_vs_II	0.830010	10082.6
ID-256_MBio23-C3_Kimbe-Bay_BT-	ID-256	MBio23-C3	Kimbe-Bay	II	a	8	IIa8	ID-437_MBio92-C6_Mauritius_BT-	ID-437	MBio92-C6	Mauritius	I	a	11	Ia11	I_vs_II	4_Inter-Lineage	4_Inter-Lineage|I_vs_II	0.905517	10082.6
ID-257_MBio23-C4_Kimbe-Bay_BT-	ID-257	MBio23-C4	Kimbe-Bay	II	a	8	IIa8	ID-367_MBio92-C2_Mauritius_BT-	ID-367	MBio92-C2	Mauritius	I	a	11	Ia11	I_vs_II	4_Inter-Lineage	4_Inter-Lineage|I_vs_II	0.927501	10082.6
ID-265_MBio24-C10_Kimbe-Bay_BT	ID-265	MBio24-C10	Kimbe-Bay	II	a	8	IIa8	ID-367_MBio92-C2_Mauritius_BT-	ID-367	MBio92-C2	Mauritius	I	a	11	Ia11	I_vs_II	4_Inter-Lineage	4_Inter-Lineage|I_vs_II	0.966169	10082.6
ID-255_MBio23-C2_Kimbe-Bay_BT-	ID-255	MBio23-C2	Kimbe-Bay	II	a	8	IIa8	ID-367_MBio92-C2_Mauritius_BT-	ID-367	MBio92-C2	Mauritius	I	a	11	Ia11	I_vs_II	4_Inter-Lineage	4_Inter-Lineage|I_vs_II	0.984719	10082.6
ID-254_MBio23-C1_Kimbe-Bay_BT-	ID-254	MBio23-C1	Kimbe-Bay	II	a	8	IIa8	ID-367_MBio92-C2_Mauritius_BT-	ID-367	MBio92-C2	Mauritius	I	a	11	Ia11	I_vs_II	4_Inter-Lineage	4_Inter-Lineage|I_vs_II	0.920154	10082.6
ID-256_MBio23-C3_Kimbe-Bay_BT-	ID-256	MBio23-C3	Kimbe-Bay	II	a	8	IIa8	ID-367_MBio92-C2_Mauritius_BT-	ID-367	MBio92-C2	Mauritius	I	a	11	Ia11	I_vs_II	4_Inter-Lineage	4_Inter-Lineage|I_vs_II	0.995662	10082.6
ID-408_MBio101-C3_Palau_BT-77_	ID-408	MBio101-C3	Palau	II	a	9	IIa9	ID-430_MBio92-C4_Mauritius_BT-	ID-430	MBio92-C4	Mauritius	I	a	11	Ia11	I_vs_II	4_Inter-Lineage	4_Inter-Lineage|I_vs_II	0.960696	8981.63
ID-397_MBio101-C6_Palau_BT-65_	ID-397	MBio101-C6	Palau	II	a	9	IIa9	ID-430_MBio92-C4_Mauritius_BT-	ID-430	MBio92-C4	Mauritius	I	a	11	Ia11	I_vs_II	4_Inter-Lineage	4_Inter-Lineage|I_vs_II	0.765294	8981.63
ID-396_MBio101-C1_Palau_BT-62_	ID-396	MBio101-C1	Palau	II	a	9	IIa9	ID-430_MBio92-C4_Mauritius_BT-	ID-430	MBio92-C4	Mauritius	I	a	11	Ia11	I_vs_II	4_Inter-Lineage	4_Inter-Lineage|I_vs_II	0.765999	8981.63
ID-408_MBio101-C3_Palau_BT-77_	ID-408	MBio101-C3	Palau	II	a	9	IIa9	ID-437_MBio92-C6_Mauritius_BT-	ID-437	MBio92-C6	Mauritius	I	a	11	Ia11	I_vs_II	4_Inter-Lineage	4_Inter-Lineage|I_vs_II	0.990092	8981.63
ID-397_MBio101-C6_Palau_BT-65_	ID-397	MBio101-C6	Palau	II	a	9	IIa9	ID-437_MBio92-C6_Mauritius_BT-	ID-437	MBio92-C6	Mauritius	I	a	11	Ia11	I_vs_II	4_Inter-Lineage	4_Inter-Lineage|I_vs_II	0.794690	8981.63
ID-433_MBio101-C2_Palau_BT-68_	ID-433	MBio101-C2	Palau	II	a	9	IIa9	ID-437_MBio92-C6_Mauritius_BT-	ID-437	MBio92-C6	Mauritius	I	a	11	Ia11	I_vs_II	4_Inter-Lineage	4_Inter-Lineage|I_vs_II	0.852181	8981.63
ID-396_MBio101-C1_Palau_BT-62_	ID-396	MBio101-C1	Palau	II	a	9	IIa9	ID-437_MBio92-C6_Mauritius_BT-	ID-437	MBio92-C6	Mauritius	I	a	11	Ia11	I_vs_II	4_Inter-Lineage	4_Inter-Lineage|I_vs_II	0.795395	8981.63
ID-363_MBio93-C18_Maldives_BT-	ID-363	MBio93-C18	Maldives	II	b	1	IIb1	ID-430_MBio92-C4_Mauritius_BT-	ID-430	MBio92-C4	Mauritius	I	a	11	Ia11	I_vs_II	4_Inter-Lineage	4_Inter-Lineage|I_vs_II	1.301406	3026.06
ID-359_MBio94-C24_Maldives_BT-	ID-359	MBio94-C24	Maldives	II	b	1	IIb1	ID-430_MBio92-C4_Mauritius_BT-	ID-430	MBio92-C4	Mauritius	I	a	11	Ia11	I_vs_II	4_Inter-Lineage	4_Inter-Lineage|I_vs_II	1.337061	3026.06
ID-363_MBio93-C18_Maldives_BT-	ID-363	MBio93-C18	Maldives	II	b	1	IIb1	ID-437_MBio92-C6_Mauritius_BT-	ID-437	MBio92-C6	Mauritius	I	a	11	Ia11	I_vs_II	4_Inter-Lineage	4_Inter-Lineage|I_vs_II	1.330802	3026.06
ID-359_MBio94-C24_Maldives_BT-	ID-359	MBio94-C24	Maldives	II	b	1	IIb1	ID-437_MBio92-C6_Mauritius_BT-	ID-437	MBio92-C6	Mauritius	I	a	11	Ia11	I_vs_II	4_Inter-Lineage	4_Inter-Lineage|I_vs_II	1.366457	3026.06
ID-363_MBio93-C18_Maldives_BT-	ID-363	MBio93-C18	Maldives	II	b	1	IIb1	ID-367_MBio92-C2_Mauritius_BT-	ID-367	MBio92-C2	Mauritius	I	a	11	Ia11	I_vs_II	4_Inter-Lineage	4_Inter-Lineage|I_vs_II	1.420947	3026.06
ID-359_MBio94-C24_Maldives_BT-	ID-359	MBio94-C24	Maldives	II	b	1	IIb1	ID-367_MBio92-C2_Mauritius_BT-	ID-367	MBio92-C2	Mauritius	I	a	11	Ia11	I_vs_II	4_Inter-Lineage	4_Inter-Lineage|I_vs_II	1.456602	3026.06
ID-138_BC62-C7_Indonesia_BT-2_	ID-138	BC62-C7	Indonesia	II	c	1	IIc1	ID-430_MBio92-C4_Mauritius_BT-	ID-430	MBio92-C4	Mauritius	I	a	11	Ia11	I_vs_II	4_Inter-Lineage	4_Inter-Lineage|I_vs_II	0.966345	6898.07
ID-092_BC62-C4_Indonesia_BT-71	ID-092	BC62-C4	Indonesia	II	c	1	IIc1	ID-430_MBio92-C4_Mauritius_BT-	ID-430	MBio92-C4	Mauritius	I	a	11	Ia11	I_vs_II	4_Inter-Lineage	4_Inter-Lineage|I_vs_II	0.937834	6898.07
ID-052_BC62-C2_Indonesia_BT-88	ID-052	BC62-C2	Indonesia	II	c	1	IIc1	ID-430_MBio92-C4_Mauritius_BT-	ID-430	MBio92-C4	Mauritius	I	a	11	Ia11	I_vs_II	4_Inter-Lineage	4_Inter-Lineage|I_vs_II	1.015086	6898.07
ID-138_BC62-C7_Indonesia_BT-2_	ID-138	BC62-C7	Indonesia	II	c	1	IIc1	ID-437_MBio92-C6_Mauritius_BT-	ID-437	MBio92-C6	Mauritius	I	a	11	Ia11	I_vs_II	4_Inter-Lineage	4_Inter-Lineage|I_vs_II	0.995741	6898.07
ID-092_BC62-C4_Indonesia_BT-71	ID-092	BC62-C4	Indonesia	II	c	1	IIc1	ID-437_MBio92-C6_Mauritius_BT-	ID-437	MBio92-C6	Mauritius	I	a	11	Ia11	I_vs_II	4_Inter-Lineage	4_Inter-Lineage|I_vs_II	0.967230	6898.07
ID-052_BC62-C2_Indonesia_BT-88	ID-052	BC62-C2	Indonesia	II	c	1	IIc1	ID-437_MBio92-C6_Mauritius_BT-	ID-437	MBio92-C6	Mauritius	I	a	11	Ia11	I_vs_II	4_Inter-Lineage	4_Inter-Lineage|I_vs_II	1.044482	6898.07
ID-138_BC62-C7_Indonesia_BT-2_	ID-138	BC62-C7	Indonesia	II	c	1	IIc1	ID-367_MBio92-C2_Mauritius_BT-	ID-367	MBio92-C2	Mauritius	I	a	11	Ia11	I_vs_II	4_Inter-Lineage	4_Inter-Lineage|I_vs_II	1.085886	6898.07
ID-092_BC62-C4_Indonesia_BT-71	ID-092	BC62-C4	Indonesia	II	c	1	IIc1	ID-367_MBio92-C2_Mauritius_BT-	ID-367	MBio92-C2	Mauritius	I	a	11	Ia11	I_vs_II	4_Inter-Lineage	4_Inter-Lineage|I_vs_II	1.057375	6898.07
ID-052_BC62-C2_Indonesia_BT-88	ID-052	BC62-C2	Indonesia	II	c	1	IIc1	ID-367_MBio92-C2_Mauritius_BT-	ID-367	MBio92-C2	Mauritius	I	a	11	Ia11	I_vs_II	4_Inter-Lineage	4_Inter-Lineage|I_vs_II	1.134627	6898.07
ID-169_BC65-C9_Indonesia_BT-87	ID-169	BC65-C9	Indonesia	II	c	2	IIc2	ID-430_MBio92-C4_Mauritius_BT-	ID-430	MBio92-C4	Mauritius	I	a	11	Ia11	I_vs_II	4_Inter-Lineage	4_Inter-Lineage|I_vs_II	0.926065	6898.07
ID-139_BC65-C7_Indonesia_BT-40	ID-139	BC65-C7	Indonesia	II	c	2	IIc2	ID-430_MBio92-C4_Mauritius_BT-	ID-430	MBio92-C4	Mauritius	I	a	11	Ia11	I_vs_II	4_Inter-Lineage	4_Inter-Lineage|I_vs_II	0.895188	6898.07
ID-169_BC65-C9_Indonesia_BT-87	ID-169	BC65-C9	Indonesia	II	c	2	IIc2	ID-437_MBio92-C6_Mauritius_BT-	ID-437	MBio92-C6	Mauritius	I	a	11	Ia11	I_vs_II	4_Inter-Lineage	4_Inter-Lineage|I_vs_II	0.955461	6898.07
ID-139_BC65-C7_Indonesia_BT-40	ID-139	BC65-C7	Indonesia	II	c	2	IIc2	ID-437_MBio92-C6_Mauritius_BT-	ID-437	MBio92-C6	Mauritius	I	a	11	Ia11	I_vs_II	4_Inter-Lineage	4_Inter-Lineage|I_vs_II	0.924584	6898.07
ID-169_BC65-C9_Indonesia_BT-87	ID-169	BC65-C9	Indonesia	II	c	2	IIc2	ID-367_MBio92-C2_Mauritius_BT-	ID-367	MBio92-C2	Mauritius	I	a	11	Ia11	I_vs_II	4_Inter-Lineage	4_Inter-Lineage|I_vs_II	1.045606	6898.07
ID-139_BC65-C7_Indonesia_BT-40	ID-139	BC65-C7	Indonesia	II	c	2	IIc2	ID-367_MBio92-C2_Mauritius_BT-	ID-367	MBio92-C2	Mauritius	I	a	11	Ia11	I_vs_II	4_Inter-Lineage	4_Inter-Lineage|I_vs_II	1.014729	6898.07
ID-332_MBio56-C3_Ningaloo-reef	ID-332	MBio56-C3	Ningaloo-reef	II	c	3	IIc3	ID-430_MBio92-C4_Mauritius_BT-	ID-430	MBio92-C4	Mauritius	I	a	11	Ia11	I_vs_II	4_Inter-Lineage	4_Inter-Lineage|I_vs_II	1.031919	5798.13
ID-335_MBio56-C6_Ningaloo-reef	ID-335	MBio56-C6	Ningaloo-reef	II	c	3	IIc3	ID-430_MBio92-C4_Mauritius_BT-	ID-430	MBio92-C4	Mauritius	I	a	11	Ia11	I_vs_II	4_Inter-Lineage	4_Inter-Lineage|I_vs_II	0.955287	5798.13
ID-333_MBio56-C4_Ningaloo-reef	ID-333	MBio56-C4	Ningaloo-reef	II	c	3	IIc3	ID-430_MBio92-C4_Mauritius_BT-	ID-430	MBio92-C4	Mauritius	I	a	11	Ia11	I_vs_II	4_Inter-Lineage	4_Inter-Lineage|I_vs_II	0.956256	5798.13
ID-332_MBio56-C3_Ningaloo-reef	ID-332	MBio56-C3	Ningaloo-reef	II	c	3	IIc3	ID-437_MBio92-C6_Mauritius_BT-	ID-437	MBio92-C6	Mauritius	I	a	11	Ia11	I_vs_II	4_Inter-Lineage	4_Inter-Lineage|I_vs_II	1.061314	5798.13
ID-335_MBio56-C6_Ningaloo-reef	ID-335	MBio56-C6	Ningaloo-reef	II	c	3	IIc3	ID-437_MBio92-C6_Mauritius_BT-	ID-437	MBio92-C6	Mauritius	I	a	11	Ia11	I_vs_II	4_Inter-Lineage	4_Inter-Lineage|I_vs_II	0.984682	5798.13
ID-333_MBio56-C4_Ningaloo-reef	ID-333	MBio56-C4	Ningaloo-reef	II	c	3	IIc3	ID-437_MBio92-C6_Mauritius_BT-	ID-437	MBio92-C6	Mauritius	I	a	11	Ia11	I_vs_II	4_Inter-Lineage	4_Inter-Lineage|I_vs_II	0.985652	5798.13
ID-332_MBio56-C3_Ningaloo-reef	ID-332	MBio56-C3	Ningaloo-reef	II	c	3	IIc3	ID-367_MBio92-C2_Mauritius_BT-	ID-367	MBio92-C2	Mauritius	I	a	11	Ia11	I_vs_II	4_Inter-Lineage	4_Inter-Lineage|I_vs_II	1.151459	5798.13
ID-335_MBio56-C6_Ningaloo-reef	ID-335	MBio56-C6	Ningaloo-reef	II	c	3	IIc3	ID-367_MBio92-C2_Mauritius_BT-	ID-367	MBio92-C2	Mauritius	I	a	11	Ia11	I_vs_II	4_Inter-Lineage	4_Inter-Lineage|I_vs_II	1.074827	5798.13
ID-333_MBio56-C4_Ningaloo-reef	ID-333	MBio56-C4	Ningaloo-reef	II	c	3	IIc3	ID-367_MBio92-C2_Mauritius_BT-	ID-367	MBio92-C2	Mauritius	I	a	11	Ia11	I_vs_II	4_Inter-Lineage	4_Inter-Lineage|I_vs_II	1.075797	5798.13
ID-348_MBio83-C7_Japan_BT-94_B	ID-348	MBio83-C7	Japan	II	c	4	IIc4	ID-430_MBio92-C4_Mauritius_BT-	ID-430	MBio92-C4	Mauritius	I	a	11	Ia11	I_vs_II	4_Inter-Lineage	4_Inter-Lineage|I_vs_II	0.937784	9213.11
ID-345_MBio83-C3_Japan_BT-69_B	ID-345	MBio83-C3	Japan	II	c	4	IIc4	ID-430_MBio92-C4_Mauritius_BT-	ID-430	MBio92-C4	Mauritius	I	a	11	Ia11	I_vs_II	4_Inter-Lineage	4_Inter-Lineage|I_vs_II	0.926033	9213.11
ID-347_MBio83-C6_Japan_BT-92_B	ID-347	MBio83-C6	Japan	II	c	4	IIc4	ID-430_MBio92-C4_Mauritius_BT-	ID-430	MBio92-C4	Mauritius	I	a	11	Ia11	I_vs_II	4_Inter-Lineage	4_Inter-Lineage|I_vs_II	0.911543	9213.11
ID-344_MBio83-C2_Japan_BT-93_B	ID-344	MBio83-C2	Japan	II	c	4	IIc4	ID-430_MBio92-C4_Mauritius_BT-	ID-430	MBio92-C4	Mauritius	I	a	11	Ia11	I_vs_II	4_Inter-Lineage	4_Inter-Lineage|I_vs_II	1.020042	9213.11
ID-348_MBio83-C7_Japan_BT-94_B	ID-348	MBio83-C7	Japan	II	c	4	IIc4	ID-437_MBio92-C6_Mauritius_BT-	ID-437	MBio92-C6	Mauritius	I	a	11	Ia11	I_vs_II	4_Inter-Lineage	4_Inter-Lineage|I_vs_II	0.967180	9213.11
ID-345_MBio83-C3_Japan_BT-69_B	ID-345	MBio83-C3	Japan	II	c	4	IIc4	ID-437_MBio92-C6_Mauritius_BT-	ID-437	MBio92-C6	Mauritius	I	a	11	Ia11	I_vs_II	4_Inter-Lineage	4_Inter-Lineage|I_vs_II	0.955429	9213.11
ID-347_MBio83-C6_Japan_BT-92_B	ID-347	MBio83-C6	Japan	II	c	4	IIc4	ID-437_MBio92-C6_Mauritius_BT-	ID-437	MBio92-C6	Mauritius	I	a	11	Ia11	I_vs_II	4_Inter-Lineage	4_Inter-Lineage|I_vs_II	0.940939	9213.11
ID-344_MBio83-C2_Japan_BT-93_B	ID-344	MBio83-C2	Japan	II	c	4	IIc4	ID-437_MBio92-C6_Mauritius_BT-	ID-437	MBio92-C6	Mauritius	I	a	11	Ia11	I_vs_II	4_Inter-Lineage	4_Inter-Lineage|I_vs_II	1.049438	9213.11
ID-348_MBio83-C7_Japan_BT-94_B	ID-348	MBio83-C7	Japan	II	c	4	IIc4	ID-367_MBio92-C2_Mauritius_BT-	ID-367	MBio92-C2	Mauritius	I	a	11	Ia11	I_vs_II	4_Inter-Lineage	4_Inter-Lineage|I_vs_II	1.057325	9213.11
ID-345_MBio83-C3_Japan_BT-69_B	ID-345	MBio83-C3	Japan	II	c	4	IIc4	ID-367_MBio92-C2_Mauritius_BT-	ID-367	MBio92-C2	Mauritius	I	a	11	Ia11	I_vs_II	4_Inter-Lineage	4_Inter-Lineage|I_vs_II	1.045574	9213.11
ID-347_MBio83-C6_Japan_BT-92_B	ID-347	MBio83-C6	Japan	II	c	4	IIc4	ID-367_MBio92-C2_Mauritius_BT-	ID-367	MBio92-C2	Mauritius	I	a	11	Ia11	I_vs_II	4_Inter-Lineage	4_Inter-Lineage|I_vs_II	1.031084	9213.11
ID-344_MBio83-C2_Japan_BT-93_B	ID-344	MBio83-C2	Japan	II	c	4	IIc4	ID-367_MBio92-C2_Mauritius_BT-	ID-367	MBio92-C2	Mauritius	I	a	11	Ia11	I_vs_II	4_Inter-Lineage	4_Inter-Lineage|I_vs_II	1.139583	9213.11
ID-351_MBio84-C4_Japan_BT-72_B	ID-351	MBio84-C4	Japan	II	c	5	IIc5	ID-430_MBio92-C4_Mauritius_BT-	ID-430	MBio92-C4	Mauritius	I	a	11	Ia11	I_vs_II	4_Inter-Lineage	4_Inter-Lineage|I_vs_II	0.932165	9213.11
ID-355_MBio84-C13_Japan_BT-70_	ID-355	MBio84-C13	Japan	II	c	5	IIc5	ID-430_MBio92-C4_Mauritius_BT-	ID-430	MBio92-C4	Mauritius	I	a	11	Ia11	I_vs_II	4_Inter-Lineage	4_Inter-Lineage|I_vs_II	1.003598	9213.11
ID-351_MBio84-C4_Japan_BT-72_B	ID-351	MBio84-C4	Japan	II	c	5	IIc5	ID-437_MBio92-C6_Mauritius_BT-	ID-437	MBio92-C6	Mauritius	I	a	11	Ia11	I_vs_II	4_Inter-Lineage	4_Inter-Lineage|I_vs_II	0.961561	9213.11
ID-355_MBio84-C13_Japan_BT-70_	ID-355	MBio84-C13	Japan	II	c	5	IIc5	ID-437_MBio92-C6_Mauritius_BT-	ID-437	MBio92-C6	Mauritius	I	a	11	Ia11	I_vs_II	4_Inter-Lineage	4_Inter-Lineage|I_vs_II	1.032994	9213.11
ID-351_MBio84-C4_Japan_BT-72_B	ID-351	MBio84-C4	Japan	II	c	5	IIc5	ID-367_MBio92-C2_Mauritius_BT-	ID-367	MBio92-C2	Mauritius	I	a	11	Ia11	I_vs_II	4_Inter-Lineage	4_Inter-Lineage|I_vs_II	1.051706	9213.11
ID-355_MBio84-C13_Japan_BT-70_	ID-355	MBio84-C13	Japan	II	c	5	IIc5	ID-367_MBio92-C2_Mauritius_BT-	ID-367	MBio92-C2	Mauritius	I	a	11	Ia11	I_vs_II	4_Inter-Lineage	4_Inter-Lineage|I_vs_II	1.123138	9213.11
ID-338_MBio58-C3_Ningaloo-reef	ID-338	MBio58-C3	Ningaloo-reef	II	c	1	IId1	ID-430_MBio92-C4_Mauritius_BT-	ID-430	MBio92-C4	Mauritius	I	a	11	Ia11	I_vs_II	4_Inter-Lineage	4_Inter-Lineage|I_vs_II	0.875612	5798.13
ID-338_MBio58-C3_Ningaloo-reef	ID-338	MBio58-C3	Ningaloo-reef	II	c	1	IId1	ID-437_MBio92-C6_Mauritius_BT-	ID-437	MBio92-C6	Mauritius	I	a	11	Ia11	I_vs_II	4_Inter-Lineage	4_Inter-Lineage|I_vs_II	0.905008	5798.13
ID-338_MBio58-C3_Ningaloo-reef	ID-338	MBio58-C3	Ningaloo-reef	II	c	1	IId1	ID-367_MBio92-C2_Mauritius_BT-	ID-367	MBio92-C2	Mauritius	I	a	11	Ia11	I_vs_II	4_Inter-Lineage	4_Inter-Lineage|I_vs_II	0.995153	5798.13
ID-273_MBio27-C4_Ponhpei_BT-79	ID-273	MBio27-C4	Ponhpei	II	a	10	IIa10	ID-430_MBio92-C4_Mauritius_BT-	ID-430	MBio92-C4	Mauritius	I	a	11	Ia11	I_vs_II	4_Inter-Lineage	4_Inter-Lineage|I_vs_II	0.816134	11364.9
ID-272_MBio27-C3_Ponhpei_BT-81	ID-272	MBio27-C3	Ponhpei	II	a	10	IIa10	ID-430_MBio92-C4_Mauritius_BT-	ID-430	MBio92-C4	Mauritius	I	a	11	Ia11	I_vs_II	4_Inter-Lineage	4_Inter-Lineage|I_vs_II	0.832643	11364.9
ID-280_MBio28-C5_Ponhpei_BT-82	ID-280	MBio28-C5	Ponhpei	II	a	10	IIa10	ID-430_MBio92-C4_Mauritius_BT-	ID-430	MBio92-C4	Mauritius	I	a	11	Ia11	I_vs_II	4_Inter-Lineage	4_Inter-Lineage|I_vs_II	0.827162	11364.9
ID-287_MBio29-C2_Ponhpei_BT-49	ID-287	MBio29-C2	Ponhpei	II	a	10	IIa10	ID-430_MBio92-C4_Mauritius_BT-	ID-430	MBio92-C4	Mauritius	I	a	11	Ia11	I_vs_II	4_Inter-Lineage	4_Inter-Lineage|I_vs_II	0.854068	11364.9
ID-286_MBio29-C1_Ponhpei_BT-80	ID-286	MBio29-C1	Ponhpei	II	a	10	IIa10	ID-430_MBio92-C4_Mauritius_BT-	ID-430	MBio92-C4	Mauritius	I	a	11	Ia11	I_vs_II	4_Inter-Lineage	4_Inter-Lineage|I_vs_II	0.983574	11364.9
ID-074_BC59-C3_Ponhpei_BT-41_B	ID-074	BC59-C3	Ponhpei	II	a	10	IIa10	ID-430_MBio92-C4_Mauritius_BT-	ID-430	MBio92-C4	Mauritius	I	a	11	Ia11	I_vs_II	4_Inter-Lineage	4_Inter-Lineage|I_vs_II	0.854177	11364.9
ID-269_MBio26-C7_Ponhpei_BT-46	ID-269	MBio26-C7	Ponhpei	II	a	10	IIa10	ID-430_MBio92-C4_Mauritius_BT-	ID-430	MBio92-C4	Mauritius	I	a	11	Ia11	I_vs_II	4_Inter-Lineage	4_Inter-Lineage|I_vs_II	0.766010	11364.9
ID-283_MBio28-C10_Ponhpei_BT-4	ID-283	MBio28-C10	Ponhpei	II	a	10	IIa10	ID-430_MBio92-C4_Mauritius_BT-	ID-430	MBio92-C4	Mauritius	I	a	11	Ia11	I_vs_II	4_Inter-Lineage	4_Inter-Lineage|I_vs_II	0.782968	11364.9
ID-271_MBio26-C9_Ponhpei_BT-91	ID-271	MBio26-C9	Ponhpei	II	a	10	IIa10	ID-430_MBio92-C4_Mauritius_BT-	ID-430	MBio92-C4	Mauritius	I	a	11	Ia11	I_vs_II	4_Inter-Lineage	4_Inter-Lineage|I_vs_II	0.812684	11364.9
ID-279_MBio28-C1_Ponhpei_BT-48	ID-279	MBio28-C1	Ponhpei	II	a	10	IIa10	ID-430_MBio92-C4_Mauritius_BT-	ID-430	MBio92-C4	Mauritius	I	a	11	Ia11	I_vs_II	4_Inter-Lineage	4_Inter-Lineage|I_vs_II	0.765999	11364.9
ID-292_MBio29-C9_Ponhpei_BT-55	ID-292	MBio29-C9	Ponhpei	II	a	10	IIa10	ID-430_MBio92-C4_Mauritius_BT-	ID-430	MBio92-C4	Mauritius	I	a	11	Ia11	I_vs_II	4_Inter-Lineage	4_Inter-Lineage|I_vs_II	0.771562	11364.9
ID-274_MBio27-C5_Ponhpei_BT-56	ID-274	MBio27-C5	Ponhpei	II	a	10	IIa10	ID-430_MBio92-C4_Mauritius_BT-	ID-430	MBio92-C4	Mauritius	I	a	11	Ia11	I_vs_II	4_Inter-Lineage	4_Inter-Lineage|I_vs_II	0.777139	11364.9
ID-275_MBio27-C6_Ponhpei_BT-52	ID-275	MBio27-C6	Ponhpei	II	a	10	IIa10	ID-430_MBio92-C4_Mauritius_BT-	ID-430	MBio92-C4	Mauritius	I	a	11	Ia11	I_vs_II	4_Inter-Lineage	4_Inter-Lineage|I_vs_II	0.793951	11364.9
ID-273_MBio27-C4_Ponhpei_BT-79	ID-273	MBio27-C4	Ponhpei	II	a	10	IIa10	ID-437_MBio92-C6_Mauritius_BT-	ID-437	MBio92-C6	Mauritius	I	a	11	Ia11	I_vs_II	4_Inter-Lineage	4_Inter-Lineage|I_vs_II	0.845530	11364.9
ID-272_MBio27-C3_Ponhpei_BT-81	ID-272	MBio27-C3	Ponhpei	II	a	10	IIa10	ID-437_MBio92-C6_Mauritius_BT-	ID-437	MBio92-C6	Mauritius	I	a	11	Ia11	I_vs_II	4_Inter-Lineage	4_Inter-Lineage|I_vs_II	0.862039	11364.9
ID-280_MBio28-C5_Ponhpei_BT-82	ID-280	MBio28-C5	Ponhpei	II	a	10	IIa10	ID-437_MBio92-C6_Mauritius_BT-	ID-437	MBio92-C6	Mauritius	I	a	11	Ia11	I_vs_II	4_Inter-Lineage	4_Inter-Lineage|I_vs_II	0.856557	11364.9
ID-287_MBio29-C2_Ponhpei_BT-49	ID-287	MBio29-C2	Ponhpei	II	a	10	IIa10	ID-437_MBio92-C6_Mauritius_BT-	ID-437	MBio92-C6	Mauritius	I	a	11	Ia11	I_vs_II	4_Inter-Lineage	4_Inter-Lineage|I_vs_II	0.883463	11364.9
ID-286_MBio29-C1_Ponhpei_BT-80	ID-286	MBio29-C1	Ponhpei	II	a	10	IIa10	ID-437_MBio92-C6_Mauritius_BT-	ID-437	MBio92-C6	Mauritius	I	a	11	Ia11	I_vs_II	4_Inter-Lineage	4_Inter-Lineage|I_vs_II	1.012970	11364.9
ID-074_BC59-C3_Ponhpei_BT-41_B	ID-074	BC59-C3	Ponhpei	II	a	10	IIa10	ID-437_MBio92-C6_Mauritius_BT-	ID-437	MBio92-C6	Mauritius	I	a	11	Ia11	I_vs_II	4_Inter-Lineage	4_Inter-Lineage|I_vs_II	0.883573	11364.9
ID-269_MBio26-C7_Ponhpei_BT-46	ID-269	MBio26-C7	Ponhpei	II	a	10	IIa10	ID-437_MBio92-C6_Mauritius_BT-	ID-437	MBio92-C6	Mauritius	I	a	11	Ia11	I_vs_II	4_Inter-Lineage	4_Inter-Lineage|I_vs_II	0.795406	11364.9
ID-283_MBio28-C10_Ponhpei_BT-4	ID-283	MBio28-C10	Ponhpei	II	a	10	IIa10	ID-437_MBio92-C6_Mauritius_BT-	ID-437	MBio92-C6	Mauritius	I	a	11	Ia11	I_vs_II	4_Inter-Lineage	4_Inter-Lineage|I_vs_II	0.812364	11364.9
ID-271_MBio26-C9_Ponhpei_BT-91	ID-271	MBio26-C9	Ponhpei	II	a	10	IIa10	ID-437_MBio92-C6_Mauritius_BT-	ID-437	MBio92-C6	Mauritius	I	a	11	Ia11	I_vs_II	4_Inter-Lineage	4_Inter-Lineage|I_vs_II	0.842079	11364.9
ID-279_MBio28-C1_Ponhpei_BT-48	ID-279	MBio28-C1	Ponhpei	II	a	10	IIa10	ID-437_MBio92-C6_Mauritius_BT-	ID-437	MBio92-C6	Mauritius	I	a	11	Ia11	I_vs_II	4_Inter-Lineage	4_Inter-Lineage|I_vs_II	0.795395	11364.9
ID-292_MBio29-C9_Ponhpei_BT-55	ID-292	MBio29-C9	Ponhpei	II	a	10	IIa10	ID-437_MBio92-C6_Mauritius_BT-	ID-437	MBio92-C6	Mauritius	I	a	11	Ia11	I_vs_II	4_Inter-Lineage	4_Inter-Lineage|I_vs_II	0.800958	11364.9
ID-274_MBio27-C5_Ponhpei_BT-56	ID-274	MBio27-C5	Ponhpei	II	a	10	IIa10	ID-437_MBio92-C6_Mauritius_BT-	ID-437	MBio92-C6	Mauritius	I	a	11	Ia11	I_vs_II	4_Inter-Lineage	4_Inter-Lineage|I_vs_II	0.806534	11364.9
ID-275_MBio27-C6_Ponhpei_BT-52	ID-275	MBio27-C6	Ponhpei	II	a	10	IIa10	ID-437_MBio92-C6_Mauritius_BT-	ID-437	MBio92-C6	Mauritius	I	a	11	Ia11	I_vs_II	4_Inter-Lineage	4_Inter-Lineage|I_vs_II	0.823347	11364.9
ID-273_MBio27-C4_Ponhpei_BT-79	ID-273	MBio27-C4	Ponhpei	II	a	10	IIa10	ID-367_MBio92-C2_Mauritius_BT-	ID-367	MBio92-C2	Mauritius	I	a	11	Ia11	I_vs_II	4_Inter-Lineage	4_Inter-Lineage|I_vs_II	0.935675	11364.9
ID-272_MBio27-C3_Ponhpei_BT-81	ID-272	MBio27-C3	Ponhpei	II	a	10	IIa10	ID-367_MBio92-C2_Mauritius_BT-	ID-367	MBio92-C2	Mauritius	I	a	11	Ia11	I_vs_II	4_Inter-Lineage	4_Inter-Lineage|I_vs_II	0.952184	11364.9
ID-280_MBio28-C5_Ponhpei_BT-82	ID-280	MBio28-C5	Ponhpei	II	a	10	IIa10	ID-367_MBio92-C2_Mauritius_BT-	ID-367	MBio92-C2	Mauritius	I	a	11	Ia11	I_vs_II	4_Inter-Lineage	4_Inter-Lineage|I_vs_II	0.946702	11364.9
ID-287_MBio29-C2_Ponhpei_BT-49	ID-287	MBio29-C2	Ponhpei	II	a	10	IIa10	ID-367_MBio92-C2_Mauritius_BT-	ID-367	MBio92-C2	Mauritius	I	a	11	Ia11	I_vs_II	4_Inter-Lineage	4_Inter-Lineage|I_vs_II	0.973608	11364.9
ID-286_MBio29-C1_Ponhpei_BT-80	ID-286	MBio29-C1	Ponhpei	II	a	10	IIa10	ID-367_MBio92-C2_Mauritius_BT-	ID-367	MBio92-C2	Mauritius	I	a	11	Ia11	I_vs_II	4_Inter-Lineage	4_Inter-Lineage|I_vs_II	1.103115	11364.9
ID-074_BC59-C3_Ponhpei_BT-41_B	ID-074	BC59-C3	Ponhpei	II	a	10	IIa10	ID-367_MBio92-C2_Mauritius_BT-	ID-367	MBio92-C2	Mauritius	I	a	11	Ia11	I_vs_II	4_Inter-Lineage	4_Inter-Lineage|I_vs_II	0.973718	11364.9
ID-269_MBio26-C7_Ponhpei_BT-46	ID-269	MBio26-C7	Ponhpei	II	a	10	IIa10	ID-367_MBio92-C2_Mauritius_BT-	ID-367	MBio92-C2	Mauritius	I	a	11	Ia11	I_vs_II	4_Inter-Lineage	4_Inter-Lineage|I_vs_II	0.885551	11364.9
ID-283_MBio28-C10_Ponhpei_BT-4	ID-283	MBio28-C10	Ponhpei	II	a	10	IIa10	ID-367_MBio92-C2_Mauritius_BT-	ID-367	MBio92-C2	Mauritius	I	a	11	Ia11	I_vs_II	4_Inter-Lineage	4_Inter-Lineage|I_vs_II	0.902509	11364.9
ID-271_MBio26-C9_Ponhpei_BT-91	ID-271	MBio26-C9	Ponhpei	II	a	10	IIa10	ID-367_MBio92-C2_Mauritius_BT-	ID-367	MBio92-C2	Mauritius	I	a	11	Ia11	I_vs_II	4_Inter-Lineage	4_Inter-Lineage|I_vs_II	0.932224	11364.9
ID-279_MBio28-C1_Ponhpei_BT-48	ID-279	MBio28-C1	Ponhpei	II	a	10	IIa10	ID-367_MBio92-C2_Mauritius_BT-	ID-367	MBio92-C2	Mauritius	I	a	11	Ia11	I_vs_II	4_Inter-Lineage	4_Inter-Lineage|I_vs_II	0.885540	11364.9
ID-292_MBio29-C9_Ponhpei_BT-55	ID-292	MBio29-C9	Ponhpei	II	a	10	IIa10	ID-367_MBio92-C2_Mauritius_BT-	ID-367	MBio92-C2	Mauritius	I	a	11	Ia11	I_vs_II	4_Inter-Lineage	4_Inter-Lineage|I_vs_II	0.891103	11364.9
ID-274_MBio27-C5_Ponhpei_BT-56	ID-274	MBio27-C5	Ponhpei	II	a	10	IIa10	ID-367_MBio92-C2_Mauritius_BT-	ID-367	MBio92-C2	Mauritius	I	a	11	Ia11	I_vs_II	4_Inter-Lineage	4_Inter-Lineage|I_vs_II	0.896679	11364.9
ID-275_MBio27-C6_Ponhpei_BT-52	ID-275	MBio27-C6	Ponhpei	II	a	10	IIa10	ID-367_MBio92-C2_Mauritius_BT-	ID-367	MBio92-C2	Mauritius	I	a	11	Ia11	I_vs_II	4_Inter-Lineage	4_Inter-Lineage|I_vs_II	0.913492	11364.9
ID-030_BC53-C1_Ponhpei_BT-54_B	ID-030	BC53-C1	Ponhpei	II	a	2	IIa2	ID-313_MBio43-C5_Zanzibar_BT-1	ID-313	MBio43-C5	Zanzibar	I	a	2	Ia2	I_vs_II	4_Inter-Lineage	4_Inter-Lineage|I_vs_II	0.679164	13256.5
ID-030_BC53-C1_Ponhpei_BT-54_B	ID-030	BC53-C1	Ponhpei	II	a	2	IIa2	ID-316_MBio43-C9_Zanzibar_BT-2	ID-316	MBio43-C9	Zanzibar	I	a	2	Ia2	I_vs_II	4_Inter-Lineage	4_Inter-Lineage|I_vs_II	0.817027	13256.5
ID-030_BC53-C1_Ponhpei_BT-54_B	ID-030	BC53-C1	Ponhpei	II	a	2	IIa2	ID-322_MBio44-C7_Zanzibar_BT-3	ID-322	MBio44-C7	Zanzibar	I	a	2	Ia2	I_vs_II	4_Inter-Lineage	4_Inter-Lineage|I_vs_II	0.724662	13256.5
ID-030_BC53-C1_Ponhpei_BT-54_B	ID-030	BC53-C1	Ponhpei	II	a	2	IIa2	ID-317_MBio43-C10_Zanzibar_BT-	ID-317	MBio43-C10	Zanzibar	I	a	2	Ia2	I_vs_II	4_Inter-Lineage	4_Inter-Lineage|I_vs_II	0.711558	13256.5
ID-030_BC53-C1_Ponhpei_BT-54_B	ID-030	BC53-C1	Ponhpei	II	a	2	IIa2	ID-312_MBio43-C4_Zanzibar_BT-1	ID-312	MBio43-C4	Zanzibar	I	a	2	Ia2	I_vs_II	4_Inter-Lineage	4_Inter-Lineage|I_vs_II	0.711558	13256.5
ID-030_BC53-C1_Ponhpei_BT-54_B	ID-030	BC53-C1	Ponhpei	II	a	2	IIa2	ID-315_MBio43-C8_Zanzibar_BT-5	ID-315	MBio43-C8	Zanzibar	I	a	2	Ia2	I_vs_II	4_Inter-Lineage	4_Inter-Lineage|I_vs_II	0.896987	13256.5
ID-030_BC53-C1_Ponhpei_BT-54_B	ID-030	BC53-C1	Ponhpei	II	a	2	IIa2	ID-309_MBio43-C1_Zanzibar_BT-2	ID-309	MBio43-C1	Zanzibar	I	a	2	Ia2	I_vs_II	4_Inter-Lineage	4_Inter-Lineage|I_vs_II	0.767653	13256.5
ID-227_C721-1_Lizard-Island_BT	ID-227	C721-1	Lizard-Island	II	a	3	IIa3	ID-313_MBio43-C5_Zanzibar_BT-1	ID-313	MBio43-C5	Zanzibar	I	a	2	Ia2	I_vs_II	4_Inter-Lineage	4_Inter-Lineage|I_vs_II	0.679121	11575.1
ID-227_C721-1_Lizard-Island_BT	ID-227	C721-1	Lizard-Island	II	a	3	IIa3	ID-316_MBio43-C9_Zanzibar_BT-2	ID-316	MBio43-C9	Zanzibar	I	a	2	Ia2	I_vs_II	4_Inter-Lineage	4_Inter-Lineage|I_vs_II	0.816984	11575.1
ID-227_C721-1_Lizard-Island_BT	ID-227	C721-1	Lizard-Island	II	a	3	IIa3	ID-322_MBio44-C7_Zanzibar_BT-3	ID-322	MBio44-C7	Zanzibar	I	a	2	Ia2	I_vs_II	4_Inter-Lineage	4_Inter-Lineage|I_vs_II	0.724619	11575.1
ID-227_C721-1_Lizard-Island_BT	ID-227	C721-1	Lizard-Island	II	a	3	IIa3	ID-317_MBio43-C10_Zanzibar_BT-	ID-317	MBio43-C10	Zanzibar	I	a	2	Ia2	I_vs_II	4_Inter-Lineage	4_Inter-Lineage|I_vs_II	0.711515	11575.1
ID-227_C721-1_Lizard-Island_BT	ID-227	C721-1	Lizard-Island	II	a	3	IIa3	ID-312_MBio43-C4_Zanzibar_BT-1	ID-312	MBio43-C4	Zanzibar	I	a	2	Ia2	I_vs_II	4_Inter-Lineage	4_Inter-Lineage|I_vs_II	0.711515	11575.1
ID-227_C721-1_Lizard-Island_BT	ID-227	C721-1	Lizard-Island	II	a	3	IIa3	ID-315_MBio43-C8_Zanzibar_BT-5	ID-315	MBio43-C8	Zanzibar	I	a	2	Ia2	I_vs_II	4_Inter-Lineage	4_Inter-Lineage|I_vs_II	0.896944	11575.1
ID-227_C721-1_Lizard-Island_BT	ID-227	C721-1	Lizard-Island	II	a	3	IIa3	ID-309_MBio43-C1_Zanzibar_BT-2	ID-309	MBio43-C1	Zanzibar	I	a	2	Ia2	I_vs_II	4_Inter-Lineage	4_Inter-Lineage|I_vs_II	0.767610	11575.1
ID-013_MBio76-C10_Kimbe-Bay_BT	ID-013	MBio76-C10	Kimbe-Bay	II	a	4	IIa4	ID-313_MBio43-C5_Zanzibar_BT-1	ID-313	MBio43-C5	Zanzibar	I	a	2	Ia2	I_vs_II	4_Inter-Lineage	4_Inter-Lineage|I_vs_II	0.705617	12245.6
ID-013_MBio76-C10_Kimbe-Bay_BT	ID-013	MBio76-C10	Kimbe-Bay	II	a	4	IIa4	ID-316_MBio43-C9_Zanzibar_BT-2	ID-316	MBio43-C9	Zanzibar	I	a	2	Ia2	I_vs_II	4_Inter-Lineage	4_Inter-Lineage|I_vs_II	0.843480	12245.6
ID-013_MBio76-C10_Kimbe-Bay_BT	ID-013	MBio76-C10	Kimbe-Bay	II	a	4	IIa4	ID-322_MBio44-C7_Zanzibar_BT-3	ID-322	MBio44-C7	Zanzibar	I	a	2	Ia2	I_vs_II	4_Inter-Lineage	4_Inter-Lineage|I_vs_II	0.751115	12245.6
ID-013_MBio76-C10_Kimbe-Bay_BT	ID-013	MBio76-C10	Kimbe-Bay	II	a	4	IIa4	ID-317_MBio43-C10_Zanzibar_BT-	ID-317	MBio43-C10	Zanzibar	I	a	2	Ia2	I_vs_II	4_Inter-Lineage	4_Inter-Lineage|I_vs_II	0.738010	12245.6
ID-013_MBio76-C10_Kimbe-Bay_BT	ID-013	MBio76-C10	Kimbe-Bay	II	a	4	IIa4	ID-312_MBio43-C4_Zanzibar_BT-1	ID-312	MBio43-C4	Zanzibar	I	a	2	Ia2	I_vs_II	4_Inter-Lineage	4_Inter-Lineage|I_vs_II	0.738010	12245.6
ID-013_MBio76-C10_Kimbe-Bay_BT	ID-013	MBio76-C10	Kimbe-Bay	II	a	4	IIa4	ID-315_MBio43-C8_Zanzibar_BT-5	ID-315	MBio43-C8	Zanzibar	I	a	2	Ia2	I_vs_II	4_Inter-Lineage	4_Inter-Lineage|I_vs_II	0.923439	12245.6
ID-013_MBio76-C10_Kimbe-Bay_BT	ID-013	MBio76-C10	Kimbe-Bay	II	a	4	IIa4	ID-309_MBio43-C1_Zanzibar_BT-2	ID-309	MBio43-C1	Zanzibar	I	a	2	Ia2	I_vs_II	4_Inter-Lineage	4_Inter-Lineage|I_vs_II	0.794106	12245.6
ID-239_BC73-C4_Lizard-Island_B	ID-239	BC73-C4	Lizard-Island	II	a	6	IIa6	ID-313_MBio43-C5_Zanzibar_BT-1	ID-313	MBio43-C5	Zanzibar	I	a	2	Ia2	I_vs_II	4_Inter-Lineage	4_Inter-Lineage|I_vs_II	0.703539	11575.1
ID-248_BC74-C4_Lizard-Island_B	ID-248	BC74-C4	Lizard-Island	II	a	6	IIa6	ID-313_MBio43-C5_Zanzibar_BT-1	ID-313	MBio43-C5	Zanzibar	I	a	2	Ia2	I_vs_II	4_Inter-Lineage	4_Inter-Lineage|I_vs_II	0.702059	11575.1
ID-240_BC73-C5_Lizard-Island_B	ID-240	BC73-C5	Lizard-Island	II	a	6	IIa6	ID-313_MBio43-C5_Zanzibar_BT-1	ID-313	MBio43-C5	Zanzibar	I	a	2	Ia2	I_vs_II	4_Inter-Lineage	4_Inter-Lineage|I_vs_II	0.667021	11575.1
ID-247_BC74-C3_Lizard-Island_B	ID-247	BC74-C3	Lizard-Island	II	a	6	IIa6	ID-313_MBio43-C5_Zanzibar_BT-1	ID-313	MBio43-C5	Zanzibar	I	a	2	Ia2	I_vs_II	4_Inter-Lineage	4_Inter-Lineage|I_vs_II	0.673663	11575.1
ID-242_BC73-C7_Lizard-Island_B	ID-242	BC73-C7	Lizard-Island	II	a	6	IIa6	ID-313_MBio43-C5_Zanzibar_BT-1	ID-313	MBio43-C5	Zanzibar	I	a	2	Ia2	I_vs_II	4_Inter-Lineage	4_Inter-Lineage|I_vs_II	0.702630	11575.1
ID-245_BC74-C1_Lizard-Island_B	ID-245	BC74-C1	Lizard-Island	II	a	6	IIa6	ID-313_MBio43-C5_Zanzibar_BT-1	ID-313	MBio43-C5	Zanzibar	I	a	2	Ia2	I_vs_II	4_Inter-Lineage	4_Inter-Lineage|I_vs_II	0.713794	11575.1
ID-239_BC73-C4_Lizard-Island_B	ID-239	BC73-C4	Lizard-Island	II	a	6	IIa6	ID-316_MBio43-C9_Zanzibar_BT-2	ID-316	MBio43-C9	Zanzibar	I	a	2	Ia2	I_vs_II	4_Inter-Lineage	4_Inter-Lineage|I_vs_II	0.841402	11575.1
ID-248_BC74-C4_Lizard-Island_B	ID-248	BC74-C4	Lizard-Island	II	a	6	IIa6	ID-316_MBio43-C9_Zanzibar_BT-2	ID-316	MBio43-C9	Zanzibar	I	a	2	Ia2	I_vs_II	4_Inter-Lineage	4_Inter-Lineage|I_vs_II	0.839922	11575.1
ID-240_BC73-C5_Lizard-Island_B	ID-240	BC73-C5	Lizard-Island	II	a	6	IIa6	ID-316_MBio43-C9_Zanzibar_BT-2	ID-316	MBio43-C9	Zanzibar	I	a	2	Ia2	I_vs_II	4_Inter-Lineage	4_Inter-Lineage|I_vs_II	0.804884	11575.1
ID-247_BC74-C3_Lizard-Island_B	ID-247	BC74-C3	Lizard-Island	II	a	6	IIa6	ID-316_MBio43-C9_Zanzibar_BT-2	ID-316	MBio43-C9	Zanzibar	I	a	2	Ia2	I_vs_II	4_Inter-Lineage	4_Inter-Lineage|I_vs_II	0.811526	11575.1
ID-242_BC73-C7_Lizard-Island_B	ID-242	BC73-C7	Lizard-Island	II	a	6	IIa6	ID-316_MBio43-C9_Zanzibar_BT-2	ID-316	MBio43-C9	Zanzibar	I	a	2	Ia2	I_vs_II	4_Inter-Lineage	4_Inter-Lineage|I_vs_II	0.840493	11575.1
ID-245_BC74-C1_Lizard-Island_B	ID-245	BC74-C1	Lizard-Island	II	a	6	IIa6	ID-316_MBio43-C9_Zanzibar_BT-2	ID-316	MBio43-C9	Zanzibar	I	a	2	Ia2	I_vs_II	4_Inter-Lineage	4_Inter-Lineage|I_vs_II	0.851657	11575.1
ID-239_BC73-C4_Lizard-Island_B	ID-239	BC73-C4	Lizard-Island	II	a	6	IIa6	ID-322_MBio44-C7_Zanzibar_BT-3	ID-322	MBio44-C7	Zanzibar	I	a	2	Ia2	I_vs_II	4_Inter-Lineage	4_Inter-Lineage|I_vs_II	0.749037	11575.1
ID-248_BC74-C4_Lizard-Island_B	ID-248	BC74-C4	Lizard-Island	II	a	6	IIa6	ID-322_MBio44-C7_Zanzibar_BT-3	ID-322	MBio44-C7	Zanzibar	I	a	2	Ia2	I_vs_II	4_Inter-Lineage	4_Inter-Lineage|I_vs_II	0.747557	11575.1
ID-240_BC73-C5_Lizard-Island_B	ID-240	BC73-C5	Lizard-Island	II	a	6	IIa6	ID-322_MBio44-C7_Zanzibar_BT-3	ID-322	MBio44-C7	Zanzibar	I	a	2	Ia2	I_vs_II	4_Inter-Lineage	4_Inter-Lineage|I_vs_II	0.712519	11575.1
ID-247_BC74-C3_Lizard-Island_B	ID-247	BC74-C3	Lizard-Island	II	a	6	IIa6	ID-322_MBio44-C7_Zanzibar_BT-3	ID-322	MBio44-C7	Zanzibar	I	a	2	Ia2	I_vs_II	4_Inter-Lineage	4_Inter-Lineage|I_vs_II	0.719161	11575.1
ID-242_BC73-C7_Lizard-Island_B	ID-242	BC73-C7	Lizard-Island	II	a	6	IIa6	ID-322_MBio44-C7_Zanzibar_BT-3	ID-322	MBio44-C7	Zanzibar	I	a	2	Ia2	I_vs_II	4_Inter-Lineage	4_Inter-Lineage|I_vs_II	0.748128	11575.1
ID-245_BC74-C1_Lizard-Island_B	ID-245	BC74-C1	Lizard-Island	II	a	6	IIa6	ID-322_MBio44-C7_Zanzibar_BT-3	ID-322	MBio44-C7	Zanzibar	I	a	2	Ia2	I_vs_II	4_Inter-Lineage	4_Inter-Lineage|I_vs_II	0.759292	11575.1
ID-239_BC73-C4_Lizard-Island_B	ID-239	BC73-C4	Lizard-Island	II	a	6	IIa6	ID-317_MBio43-C10_Zanzibar_BT-	ID-317	MBio43-C10	Zanzibar	I	a	2	Ia2	I_vs_II	4_Inter-Lineage	4_Inter-Lineage|I_vs_II	0.735932	11575.1
ID-248_BC74-C4_Lizard-Island_B	ID-248	BC74-C4	Lizard-Island	II	a	6	IIa6	ID-317_MBio43-C10_Zanzibar_BT-	ID-317	MBio43-C10	Zanzibar	I	a	2	Ia2	I_vs_II	4_Inter-Lineage	4_Inter-Lineage|I_vs_II	0.734453	11575.1
ID-240_BC73-C5_Lizard-Island_B	ID-240	BC73-C5	Lizard-Island	II	a	6	IIa6	ID-317_MBio43-C10_Zanzibar_BT-	ID-317	MBio43-C10	Zanzibar	I	a	2	Ia2	I_vs_II	4_Inter-Lineage	4_Inter-Lineage|I_vs_II	0.699414	11575.1
ID-247_BC74-C3_Lizard-Island_B	ID-247	BC74-C3	Lizard-Island	II	a	6	IIa6	ID-317_MBio43-C10_Zanzibar_BT-	ID-317	MBio43-C10	Zanzibar	I	a	2	Ia2	I_vs_II	4_Inter-Lineage	4_Inter-Lineage|I_vs_II	0.706057	11575.1
ID-242_BC73-C7_Lizard-Island_B	ID-242	BC73-C7	Lizard-Island	II	a	6	IIa6	ID-317_MBio43-C10_Zanzibar_BT-	ID-317	MBio43-C10	Zanzibar	I	a	2	Ia2	I_vs_II	4_Inter-Lineage	4_Inter-Lineage|I_vs_II	0.735023	11575.1
ID-245_BC74-C1_Lizard-Island_B	ID-245	BC74-C1	Lizard-Island	II	a	6	IIa6	ID-317_MBio43-C10_Zanzibar_BT-	ID-317	MBio43-C10	Zanzibar	I	a	2	Ia2	I_vs_II	4_Inter-Lineage	4_Inter-Lineage|I_vs_II	0.746188	11575.1
ID-239_BC73-C4_Lizard-Island_B	ID-239	BC73-C4	Lizard-Island	II	a	6	IIa6	ID-312_MBio43-C4_Zanzibar_BT-1	ID-312	MBio43-C4	Zanzibar	I	a	2	Ia2	I_vs_II	4_Inter-Lineage	4_Inter-Lineage|I_vs_II	0.735932	11575.1
ID-248_BC74-C4_Lizard-Island_B	ID-248	BC74-C4	Lizard-Island	II	a	6	IIa6	ID-312_MBio43-C4_Zanzibar_BT-1	ID-312	MBio43-C4	Zanzibar	I	a	2	Ia2	I_vs_II	4_Inter-Lineage	4_Inter-Lineage|I_vs_II	0.734453	11575.1
ID-240_BC73-C5_Lizard-Island_B	ID-240	BC73-C5	Lizard-Island	II	a	6	IIa6	ID-312_MBio43-C4_Zanzibar_BT-1	ID-312	MBio43-C4	Zanzibar	I	a	2	Ia2	I_vs_II	4_Inter-Lineage	4_Inter-Lineage|I_vs_II	0.699414	11575.1
ID-247_BC74-C3_Lizard-Island_B	ID-247	BC74-C3	Lizard-Island	II	a	6	IIa6	ID-312_MBio43-C4_Zanzibar_BT-1	ID-312	MBio43-C4	Zanzibar	I	a	2	Ia2	I_vs_II	4_Inter-Lineage	4_Inter-Lineage|I_vs_II	0.706057	11575.1
ID-242_BC73-C7_Lizard-Island_B	ID-242	BC73-C7	Lizard-Island	II	a	6	IIa6	ID-312_MBio43-C4_Zanzibar_BT-1	ID-312	MBio43-C4	Zanzibar	I	a	2	Ia2	I_vs_II	4_Inter-Lineage	4_Inter-Lineage|I_vs_II	0.735023	11575.1
ID-245_BC74-C1_Lizard-Island_B	ID-245	BC74-C1	Lizard-Island	II	a	6	IIa6	ID-312_MBio43-C4_Zanzibar_BT-1	ID-312	MBio43-C4	Zanzibar	I	a	2	Ia2	I_vs_II	4_Inter-Lineage	4_Inter-Lineage|I_vs_II	0.746188	11575.1
ID-239_BC73-C4_Lizard-Island_B	ID-239	BC73-C4	Lizard-Island	II	a	6	IIa6	ID-315_MBio43-C8_Zanzibar_BT-5	ID-315	MBio43-C8	Zanzibar	I	a	2	Ia2	I_vs_II	4_Inter-Lineage	4_Inter-Lineage|I_vs_II	0.921361	11575.1
ID-248_BC74-C4_Lizard-Island_B	ID-248	BC74-C4	Lizard-Island	II	a	6	IIa6	ID-315_MBio43-C8_Zanzibar_BT-5	ID-315	MBio43-C8	Zanzibar	I	a	2	Ia2	I_vs_II	4_Inter-Lineage	4_Inter-Lineage|I_vs_II	0.919881	11575.1
ID-240_BC73-C5_Lizard-Island_B	ID-240	BC73-C5	Lizard-Island	II	a	6	IIa6	ID-315_MBio43-C8_Zanzibar_BT-5	ID-315	MBio43-C8	Zanzibar	I	a	2	Ia2	I_vs_II	4_Inter-Lineage	4_Inter-Lineage|I_vs_II	0.884843	11575.1
ID-247_BC74-C3_Lizard-Island_B	ID-247	BC74-C3	Lizard-Island	II	a	6	IIa6	ID-315_MBio43-C8_Zanzibar_BT-5	ID-315	MBio43-C8	Zanzibar	I	a	2	Ia2	I_vs_II	4_Inter-Lineage	4_Inter-Lineage|I_vs_II	0.891486	11575.1
ID-242_BC73-C7_Lizard-Island_B	ID-242	BC73-C7	Lizard-Island	II	a	6	IIa6	ID-315_MBio43-C8_Zanzibar_BT-5	ID-315	MBio43-C8	Zanzibar	I	a	2	Ia2	I_vs_II	4_Inter-Lineage	4_Inter-Lineage|I_vs_II	0.920452	11575.1
ID-245_BC74-C1_Lizard-Island_B	ID-245	BC74-C1	Lizard-Island	II	a	6	IIa6	ID-315_MBio43-C8_Zanzibar_BT-5	ID-315	MBio43-C8	Zanzibar	I	a	2	Ia2	I_vs_II	4_Inter-Lineage	4_Inter-Lineage|I_vs_II	0.931617	11575.1
ID-239_BC73-C4_Lizard-Island_B	ID-239	BC73-C4	Lizard-Island	II	a	6	IIa6	ID-309_MBio43-C1_Zanzibar_BT-2	ID-309	MBio43-C1	Zanzibar	I	a	2	Ia2	I_vs_II	4_Inter-Lineage	4_Inter-Lineage|I_vs_II	0.792028	11575.1
ID-248_BC74-C4_Lizard-Island_B	ID-248	BC74-C4	Lizard-Island	II	a	6	IIa6	ID-309_MBio43-C1_Zanzibar_BT-2	ID-309	MBio43-C1	Zanzibar	I	a	2	Ia2	I_vs_II	4_Inter-Lineage	4_Inter-Lineage|I_vs_II	0.790548	11575.1
ID-240_BC73-C5_Lizard-Island_B	ID-240	BC73-C5	Lizard-Island	II	a	6	IIa6	ID-309_MBio43-C1_Zanzibar_BT-2	ID-309	MBio43-C1	Zanzibar	I	a	2	Ia2	I_vs_II	4_Inter-Lineage	4_Inter-Lineage|I_vs_II	0.755510	11575.1
ID-247_BC74-C3_Lizard-Island_B	ID-247	BC74-C3	Lizard-Island	II	a	6	IIa6	ID-309_MBio43-C1_Zanzibar_BT-2	ID-309	MBio43-C1	Zanzibar	I	a	2	Ia2	I_vs_II	4_Inter-Lineage	4_Inter-Lineage|I_vs_II	0.762152	11575.1
ID-242_BC73-C7_Lizard-Island_B	ID-242	BC73-C7	Lizard-Island	II	a	6	IIa6	ID-309_MBio43-C1_Zanzibar_BT-2	ID-309	MBio43-C1	Zanzibar	I	a	2	Ia2	I_vs_II	4_Inter-Lineage	4_Inter-Lineage|I_vs_II	0.791119	11575.1
ID-245_BC74-C1_Lizard-Island_B	ID-245	BC74-C1	Lizard-Island	II	a	6	IIa6	ID-309_MBio43-C1_Zanzibar_BT-2	ID-309	MBio43-C1	Zanzibar	I	a	2	Ia2	I_vs_II	4_Inter-Lineage	4_Inter-Lineage|I_vs_II	0.802283	11575.1
ID-257_MBio23-C4_Kimbe-Bay_BT-	ID-257	MBio23-C4	Kimbe-Bay	II	a	8	IIa8	ID-313_MBio43-C5_Zanzibar_BT-1	ID-313	MBio43-C5	Zanzibar	I	a	2	Ia2	I_vs_II	4_Inter-Lineage	4_Inter-Lineage|I_vs_II	0.704360	12245.6
ID-265_MBio24-C10_Kimbe-Bay_BT	ID-265	MBio24-C10	Kimbe-Bay	II	a	8	IIa8	ID-313_MBio43-C5_Zanzibar_BT-1	ID-313	MBio43-C5	Zanzibar	I	a	2	Ia2	I_vs_II	4_Inter-Lineage	4_Inter-Lineage|I_vs_II	0.743028	12245.6
ID-255_MBio23-C2_Kimbe-Bay_BT-	ID-255	MBio23-C2	Kimbe-Bay	II	a	8	IIa8	ID-313_MBio43-C5_Zanzibar_BT-1	ID-313	MBio43-C5	Zanzibar	I	a	2	Ia2	I_vs_II	4_Inter-Lineage	4_Inter-Lineage|I_vs_II	0.761578	12245.6
ID-254_MBio23-C1_Kimbe-Bay_BT-	ID-254	MBio23-C1	Kimbe-Bay	II	a	8	IIa8	ID-313_MBio43-C5_Zanzibar_BT-1	ID-313	MBio43-C5	Zanzibar	I	a	2	Ia2	I_vs_II	4_Inter-Lineage	4_Inter-Lineage|I_vs_II	0.697013	12245.6
ID-256_MBio23-C3_Kimbe-Bay_BT-	ID-256	MBio23-C3	Kimbe-Bay	II	a	8	IIa8	ID-313_MBio43-C5_Zanzibar_BT-1	ID-313	MBio43-C5	Zanzibar	I	a	2	Ia2	I_vs_II	4_Inter-Lineage	4_Inter-Lineage|I_vs_II	0.772521	12245.6
ID-257_MBio23-C4_Kimbe-Bay_BT-	ID-257	MBio23-C4	Kimbe-Bay	II	a	8	IIa8	ID-316_MBio43-C9_Zanzibar_BT-2	ID-316	MBio43-C9	Zanzibar	I	a	2	Ia2	I_vs_II	4_Inter-Lineage	4_Inter-Lineage|I_vs_II	0.842223	12245.6
ID-265_MBio24-C10_Kimbe-Bay_BT	ID-265	MBio24-C10	Kimbe-Bay	II	a	8	IIa8	ID-316_MBio43-C9_Zanzibar_BT-2	ID-316	MBio43-C9	Zanzibar	I	a	2	Ia2	I_vs_II	4_Inter-Lineage	4_Inter-Lineage|I_vs_II	0.880891	12245.6
ID-255_MBio23-C2_Kimbe-Bay_BT-	ID-255	MBio23-C2	Kimbe-Bay	II	a	8	IIa8	ID-316_MBio43-C9_Zanzibar_BT-2	ID-316	MBio43-C9	Zanzibar	I	a	2	Ia2	I_vs_II	4_Inter-Lineage	4_Inter-Lineage|I_vs_II	0.899441	12245.6
ID-254_MBio23-C1_Kimbe-Bay_BT-	ID-254	MBio23-C1	Kimbe-Bay	II	a	8	IIa8	ID-316_MBio43-C9_Zanzibar_BT-2	ID-316	MBio43-C9	Zanzibar	I	a	2	Ia2	I_vs_II	4_Inter-Lineage	4_Inter-Lineage|I_vs_II	0.834876	12245.6
ID-256_MBio23-C3_Kimbe-Bay_BT-	ID-256	MBio23-C3	Kimbe-Bay	II	a	8	IIa8	ID-316_MBio43-C9_Zanzibar_BT-2	ID-316	MBio43-C9	Zanzibar	I	a	2	Ia2	I_vs_II	4_Inter-Lineage	4_Inter-Lineage|I_vs_II	0.910384	12245.6
ID-257_MBio23-C4_Kimbe-Bay_BT-	ID-257	MBio23-C4	Kimbe-Bay	II	a	8	IIa8	ID-322_MBio44-C7_Zanzibar_BT-3	ID-322	MBio44-C7	Zanzibar	I	a	2	Ia2	I_vs_II	4_Inter-Lineage	4_Inter-Lineage|I_vs_II	0.749858	12245.6
ID-265_MBio24-C10_Kimbe-Bay_BT	ID-265	MBio24-C10	Kimbe-Bay	II	a	8	IIa8	ID-322_MBio44-C7_Zanzibar_BT-3	ID-322	MBio44-C7	Zanzibar	I	a	2	Ia2	I_vs_II	4_Inter-Lineage	4_Inter-Lineage|I_vs_II	0.788526	12245.6
ID-255_MBio23-C2_Kimbe-Bay_BT-	ID-255	MBio23-C2	Kimbe-Bay	II	a	8	IIa8	ID-322_MBio44-C7_Zanzibar_BT-3	ID-322	MBio44-C7	Zanzibar	I	a	2	Ia2	I_vs_II	4_Inter-Lineage	4_Inter-Lineage|I_vs_II	0.807076	12245.6
ID-254_MBio23-C1_Kimbe-Bay_BT-	ID-254	MBio23-C1	Kimbe-Bay	II	a	8	IIa8	ID-322_MBio44-C7_Zanzibar_BT-3	ID-322	MBio44-C7	Zanzibar	I	a	2	Ia2	I_vs_II	4_Inter-Lineage	4_Inter-Lineage|I_vs_II	0.742511	12245.6
ID-256_MBio23-C3_Kimbe-Bay_BT-	ID-256	MBio23-C3	Kimbe-Bay	II	a	8	IIa8	ID-322_MBio44-C7_Zanzibar_BT-3	ID-322	MBio44-C7	Zanzibar	I	a	2	Ia2	I_vs_II	4_Inter-Lineage	4_Inter-Lineage|I_vs_II	0.818019	12245.6
ID-257_MBio23-C4_Kimbe-Bay_BT-	ID-257	MBio23-C4	Kimbe-Bay	II	a	8	IIa8	ID-317_MBio43-C10_Zanzibar_BT-	ID-317	MBio43-C10	Zanzibar	I	a	2	Ia2	I_vs_II	4_Inter-Lineage	4_Inter-Lineage|I_vs_II	0.736754	12245.6
ID-265_MBio24-C10_Kimbe-Bay_BT	ID-265	MBio24-C10	Kimbe-Bay	II	a	8	IIa8	ID-317_MBio43-C10_Zanzibar_BT-	ID-317	MBio43-C10	Zanzibar	I	a	2	Ia2	I_vs_II	4_Inter-Lineage	4_Inter-Lineage|I_vs_II	0.775422	12245.6
ID-255_MBio23-C2_Kimbe-Bay_BT-	ID-255	MBio23-C2	Kimbe-Bay	II	a	8	IIa8	ID-317_MBio43-C10_Zanzibar_BT-	ID-317	MBio43-C10	Zanzibar	I	a	2	Ia2	I_vs_II	4_Inter-Lineage	4_Inter-Lineage|I_vs_II	0.793972	12245.6
ID-254_MBio23-C1_Kimbe-Bay_BT-	ID-254	MBio23-C1	Kimbe-Bay	II	a	8	IIa8	ID-317_MBio43-C10_Zanzibar_BT-	ID-317	MBio43-C10	Zanzibar	I	a	2	Ia2	I_vs_II	4_Inter-Lineage	4_Inter-Lineage|I_vs_II	0.729407	12245.6
ID-256_MBio23-C3_Kimbe-Bay_BT-	ID-256	MBio23-C3	Kimbe-Bay	II	a	8	IIa8	ID-317_MBio43-C10_Zanzibar_BT-	ID-317	MBio43-C10	Zanzibar	I	a	2	Ia2	I_vs_II	4_Inter-Lineage	4_Inter-Lineage|I_vs_II	0.804914	12245.6
ID-257_MBio23-C4_Kimbe-Bay_BT-	ID-257	MBio23-C4	Kimbe-Bay	II	a	8	IIa8	ID-312_MBio43-C4_Zanzibar_BT-1	ID-312	MBio43-C4	Zanzibar	I	a	2	Ia2	I_vs_II	4_Inter-Lineage	4_Inter-Lineage|I_vs_II	0.736754	12245.6
ID-265_MBio24-C10_Kimbe-Bay_BT	ID-265	MBio24-C10	Kimbe-Bay	II	a	8	IIa8	ID-312_MBio43-C4_Zanzibar_BT-1	ID-312	MBio43-C4	Zanzibar	I	a	2	Ia2	I_vs_II	4_Inter-Lineage	4_Inter-Lineage|I_vs_II	0.775422	12245.6
ID-255_MBio23-C2_Kimbe-Bay_BT-	ID-255	MBio23-C2	Kimbe-Bay	II	a	8	IIa8	ID-312_MBio43-C4_Zanzibar_BT-1	ID-312	MBio43-C4	Zanzibar	I	a	2	Ia2	I_vs_II	4_Inter-Lineage	4_Inter-Lineage|I_vs_II	0.793972	12245.6
ID-254_MBio23-C1_Kimbe-Bay_BT-	ID-254	MBio23-C1	Kimbe-Bay	II	a	8	IIa8	ID-312_MBio43-C4_Zanzibar_BT-1	ID-312	MBio43-C4	Zanzibar	I	a	2	Ia2	I_vs_II	4_Inter-Lineage	4_Inter-Lineage|I_vs_II	0.729407	12245.6
ID-256_MBio23-C3_Kimbe-Bay_BT-	ID-256	MBio23-C3	Kimbe-Bay	II	a	8	IIa8	ID-312_MBio43-C4_Zanzibar_BT-1	ID-312	MBio43-C4	Zanzibar	I	a	2	Ia2	I_vs_II	4_Inter-Lineage	4_Inter-Lineage|I_vs_II	0.804914	12245.6
ID-257_MBio23-C4_Kimbe-Bay_BT-	ID-257	MBio23-C4	Kimbe-Bay	II	a	8	IIa8	ID-315_MBio43-C8_Zanzibar_BT-5	ID-315	MBio43-C8	Zanzibar	I	a	2	Ia2	I_vs_II	4_Inter-Lineage	4_Inter-Lineage|I_vs_II	0.922183	12245.6
ID-265_MBio24-C10_Kimbe-Bay_BT	ID-265	MBio24-C10	Kimbe-Bay	II	a	8	IIa8	ID-315_MBio43-C8_Zanzibar_BT-5	ID-315	MBio43-C8	Zanzibar	I	a	2	Ia2	I_vs_II	4_Inter-Lineage	4_Inter-Lineage|I_vs_II	0.960851	12245.6
ID-255_MBio23-C2_Kimbe-Bay_BT-	ID-255	MBio23-C2	Kimbe-Bay	II	a	8	IIa8	ID-315_MBio43-C8_Zanzibar_BT-5	ID-315	MBio43-C8	Zanzibar	I	a	2	Ia2	I_vs_II	4_Inter-Lineage	4_Inter-Lineage|I_vs_II	0.979400	12245.6
ID-254_MBio23-C1_Kimbe-Bay_BT-	ID-254	MBio23-C1	Kimbe-Bay	II	a	8	IIa8	ID-315_MBio43-C8_Zanzibar_BT-5	ID-315	MBio43-C8	Zanzibar	I	a	2	Ia2	I_vs_II	4_Inter-Lineage	4_Inter-Lineage|I_vs_II	0.914836	12245.6
ID-256_MBio23-C3_Kimbe-Bay_BT-	ID-256	MBio23-C3	Kimbe-Bay	II	a	8	IIa8	ID-315_MBio43-C8_Zanzibar_BT-5	ID-315	MBio43-C8	Zanzibar	I	a	2	Ia2	I_vs_II	4_Inter-Lineage	4_Inter-Lineage|I_vs_II	0.990343	12245.6
ID-257_MBio23-C4_Kimbe-Bay_BT-	ID-257	MBio23-C4	Kimbe-Bay	II	a	8	IIa8	ID-309_MBio43-C1_Zanzibar_BT-2	ID-309	MBio43-C1	Zanzibar	I	a	2	Ia2	I_vs_II	4_Inter-Lineage	4_Inter-Lineage|I_vs_II	0.792849	12245.6
ID-265_MBio24-C10_Kimbe-Bay_BT	ID-265	MBio24-C10	Kimbe-Bay	II	a	8	IIa8	ID-309_MBio43-C1_Zanzibar_BT-2	ID-309	MBio43-C1	Zanzibar	I	a	2	Ia2	I_vs_II	4_Inter-Lineage	4_Inter-Lineage|I_vs_II	0.831517	12245.6
ID-255_MBio23-C2_Kimbe-Bay_BT-	ID-255	MBio23-C2	Kimbe-Bay	II	a	8	IIa8	ID-309_MBio43-C1_Zanzibar_BT-2	ID-309	MBio43-C1	Zanzibar	I	a	2	Ia2	I_vs_II	4_Inter-Lineage	4_Inter-Lineage|I_vs_II	0.850067	12245.6
ID-254_MBio23-C1_Kimbe-Bay_BT-	ID-254	MBio23-C1	Kimbe-Bay	II	a	8	IIa8	ID-309_MBio43-C1_Zanzibar_BT-2	ID-309	MBio43-C1	Zanzibar	I	a	2	Ia2	I_vs_II	4_Inter-Lineage	4_Inter-Lineage|I_vs_II	0.785502	12245.6
ID-256_MBio23-C3_Kimbe-Bay_BT-	ID-256	MBio23-C3	Kimbe-Bay	II	a	8	IIa8	ID-309_MBio43-C1_Zanzibar_BT-2	ID-309	MBio43-C1	Zanzibar	I	a	2	Ia2	I_vs_II	4_Inter-Lineage	4_Inter-Lineage|I_vs_II	0.861010	12245.6
ID-138_BC62-C7_Indonesia_BT-2_	ID-138	BC62-C7	Indonesia	II	c	1	IIc1	ID-313_MBio43-C5_Zanzibar_BT-1	ID-313	MBio43-C5	Zanzibar	I	a	2	Ia2	I_vs_II	4_Inter-Lineage	4_Inter-Lineage|I_vs_II	0.862745	8863.14
ID-092_BC62-C4_Indonesia_BT-71	ID-092	BC62-C4	Indonesia	II	c	1	IIc1	ID-313_MBio43-C5_Zanzibar_BT-1	ID-313	MBio43-C5	Zanzibar	I	a	2	Ia2	I_vs_II	4_Inter-Lineage	4_Inter-Lineage|I_vs_II	0.834234	8863.14
ID-052_BC62-C2_Indonesia_BT-88	ID-052	BC62-C2	Indonesia	II	c	1	IIc1	ID-313_MBio43-C5_Zanzibar_BT-1	ID-313	MBio43-C5	Zanzibar	I	a	2	Ia2	I_vs_II	4_Inter-Lineage	4_Inter-Lineage|I_vs_II	0.911486	8863.14
ID-138_BC62-C7_Indonesia_BT-2_	ID-138	BC62-C7	Indonesia	II	c	1	IIc1	ID-316_MBio43-C9_Zanzibar_BT-2	ID-316	MBio43-C9	Zanzibar	I	a	2	Ia2	I_vs_II	4_Inter-Lineage	4_Inter-Lineage|I_vs_II	1.000608	8863.14
ID-092_BC62-C4_Indonesia_BT-71	ID-092	BC62-C4	Indonesia	II	c	1	IIc1	ID-316_MBio43-C9_Zanzibar_BT-2	ID-316	MBio43-C9	Zanzibar	I	a	2	Ia2	I_vs_II	4_Inter-Lineage	4_Inter-Lineage|I_vs_II	0.972097	8863.14
ID-052_BC62-C2_Indonesia_BT-88	ID-052	BC62-C2	Indonesia	II	c	1	IIc1	ID-316_MBio43-C9_Zanzibar_BT-2	ID-316	MBio43-C9	Zanzibar	I	a	2	Ia2	I_vs_II	4_Inter-Lineage	4_Inter-Lineage|I_vs_II	1.049349	8863.14
ID-138_BC62-C7_Indonesia_BT-2_	ID-138	BC62-C7	Indonesia	II	c	1	IIc1	ID-322_MBio44-C7_Zanzibar_BT-3	ID-322	MBio44-C7	Zanzibar	I	a	2	Ia2	I_vs_II	4_Inter-Lineage	4_Inter-Lineage|I_vs_II	0.908243	8863.14
ID-092_BC62-C4_Indonesia_BT-71	ID-092	BC62-C4	Indonesia	II	c	1	IIc1	ID-322_MBio44-C7_Zanzibar_BT-3	ID-322	MBio44-C7	Zanzibar	I	a	2	Ia2	I_vs_II	4_Inter-Lineage	4_Inter-Lineage|I_vs_II	0.879732	8863.14
ID-052_BC62-C2_Indonesia_BT-88	ID-052	BC62-C2	Indonesia	II	c	1	IIc1	ID-322_MBio44-C7_Zanzibar_BT-3	ID-322	MBio44-C7	Zanzibar	I	a	2	Ia2	I_vs_II	4_Inter-Lineage	4_Inter-Lineage|I_vs_II	0.956984	8863.14
ID-138_BC62-C7_Indonesia_BT-2_	ID-138	BC62-C7	Indonesia	II	c	1	IIc1	ID-317_MBio43-C10_Zanzibar_BT-	ID-317	MBio43-C10	Zanzibar	I	a	2	Ia2	I_vs_II	4_Inter-Lineage	4_Inter-Lineage|I_vs_II	0.895138	8863.14
ID-092_BC62-C4_Indonesia_BT-71	ID-092	BC62-C4	Indonesia	II	c	1	IIc1	ID-317_MBio43-C10_Zanzibar_BT-	ID-317	MBio43-C10	Zanzibar	I	a	2	Ia2	I_vs_II	4_Inter-Lineage	4_Inter-Lineage|I_vs_II	0.866627	8863.14
ID-052_BC62-C2_Indonesia_BT-88	ID-052	BC62-C2	Indonesia	II	c	1	IIc1	ID-317_MBio43-C10_Zanzibar_BT-	ID-317	MBio43-C10	Zanzibar	I	a	2	Ia2	I_vs_II	4_Inter-Lineage	4_Inter-Lineage|I_vs_II	0.943879	8863.14
ID-138_BC62-C7_Indonesia_BT-2_	ID-138	BC62-C7	Indonesia	II	c	1	IIc1	ID-312_MBio43-C4_Zanzibar_BT-1	ID-312	MBio43-C4	Zanzibar	I	a	2	Ia2	I_vs_II	4_Inter-Lineage	4_Inter-Lineage|I_vs_II	0.895138	8863.14
ID-092_BC62-C4_Indonesia_BT-71	ID-092	BC62-C4	Indonesia	II	c	1	IIc1	ID-312_MBio43-C4_Zanzibar_BT-1	ID-312	MBio43-C4	Zanzibar	I	a	2	Ia2	I_vs_II	4_Inter-Lineage	4_Inter-Lineage|I_vs_II	0.866627	8863.14
ID-052_BC62-C2_Indonesia_BT-88	ID-052	BC62-C2	Indonesia	II	c	1	IIc1	ID-312_MBio43-C4_Zanzibar_BT-1	ID-312	MBio43-C4	Zanzibar	I	a	2	Ia2	I_vs_II	4_Inter-Lineage	4_Inter-Lineage|I_vs_II	0.943879	8863.14
ID-138_BC62-C7_Indonesia_BT-2_	ID-138	BC62-C7	Indonesia	II	c	1	IIc1	ID-315_MBio43-C8_Zanzibar_BT-5	ID-315	MBio43-C8	Zanzibar	I	a	2	Ia2	I_vs_II	4_Inter-Lineage	4_Inter-Lineage|I_vs_II	1.080567	8863.14
ID-092_BC62-C4_Indonesia_BT-71	ID-092	BC62-C4	Indonesia	II	c	1	IIc1	ID-315_MBio43-C8_Zanzibar_BT-5	ID-315	MBio43-C8	Zanzibar	I	a	2	Ia2	I_vs_II	4_Inter-Lineage	4_Inter-Lineage|I_vs_II	1.052056	8863.14
ID-052_BC62-C2_Indonesia_BT-88	ID-052	BC62-C2	Indonesia	II	c	1	IIc1	ID-315_MBio43-C8_Zanzibar_BT-5	ID-315	MBio43-C8	Zanzibar	I	a	2	Ia2	I_vs_II	4_Inter-Lineage	4_Inter-Lineage|I_vs_II	1.129308	8863.14
ID-138_BC62-C7_Indonesia_BT-2_	ID-138	BC62-C7	Indonesia	II	c	1	IIc1	ID-309_MBio43-C1_Zanzibar_BT-2	ID-309	MBio43-C1	Zanzibar	I	a	2	Ia2	I_vs_II	4_Inter-Lineage	4_Inter-Lineage|I_vs_II	0.951234	8863.14
ID-092_BC62-C4_Indonesia_BT-71	ID-092	BC62-C4	Indonesia	II	c	1	IIc1	ID-309_MBio43-C1_Zanzibar_BT-2	ID-309	MBio43-C1	Zanzibar	I	a	2	Ia2	I_vs_II	4_Inter-Lineage	4_Inter-Lineage|I_vs_II	0.922723	8863.14
ID-052_BC62-C2_Indonesia_BT-88	ID-052	BC62-C2	Indonesia	II	c	1	IIc1	ID-309_MBio43-C1_Zanzibar_BT-2	ID-309	MBio43-C1	Zanzibar	I	a	2	Ia2	I_vs_II	4_Inter-Lineage	4_Inter-Lineage|I_vs_II	0.999975	8863.14
ID-169_BC65-C9_Indonesia_BT-87	ID-169	BC65-C9	Indonesia	II	c	2	IIc2	ID-313_MBio43-C5_Zanzibar_BT-1	ID-313	MBio43-C5	Zanzibar	I	a	2	Ia2	I_vs_II	4_Inter-Lineage	4_Inter-Lineage|I_vs_II	0.822465	8863.14
ID-139_BC65-C7_Indonesia_BT-40	ID-139	BC65-C7	Indonesia	II	c	2	IIc2	ID-313_MBio43-C5_Zanzibar_BT-1	ID-313	MBio43-C5	Zanzibar	I	a	2	Ia2	I_vs_II	4_Inter-Lineage	4_Inter-Lineage|I_vs_II	0.791588	8863.14
ID-169_BC65-C9_Indonesia_BT-87	ID-169	BC65-C9	Indonesia	II	c	2	IIc2	ID-316_MBio43-C9_Zanzibar_BT-2	ID-316	MBio43-C9	Zanzibar	I	a	2	Ia2	I_vs_II	4_Inter-Lineage	4_Inter-Lineage|I_vs_II	0.960328	8863.14
ID-139_BC65-C7_Indonesia_BT-40	ID-139	BC65-C7	Indonesia	II	c	2	IIc2	ID-316_MBio43-C9_Zanzibar_BT-2	ID-316	MBio43-C9	Zanzibar	I	a	2	Ia2	I_vs_II	4_Inter-Lineage	4_Inter-Lineage|I_vs_II	0.929451	8863.14
ID-169_BC65-C9_Indonesia_BT-87	ID-169	BC65-C9	Indonesia	II	c	2	IIc2	ID-322_MBio44-C7_Zanzibar_BT-3	ID-322	MBio44-C7	Zanzibar	I	a	2	Ia2	I_vs_II	4_Inter-Lineage	4_Inter-Lineage|I_vs_II	0.867963	8863.14
ID-139_BC65-C7_Indonesia_BT-40	ID-139	BC65-C7	Indonesia	II	c	2	IIc2	ID-322_MBio44-C7_Zanzibar_BT-3	ID-322	MBio44-C7	Zanzibar	I	a	2	Ia2	I_vs_II	4_Inter-Lineage	4_Inter-Lineage|I_vs_II	0.837086	8863.14
ID-169_BC65-C9_Indonesia_BT-87	ID-169	BC65-C9	Indonesia	II	c	2	IIc2	ID-317_MBio43-C10_Zanzibar_BT-	ID-317	MBio43-C10	Zanzibar	I	a	2	Ia2	I_vs_II	4_Inter-Lineage	4_Inter-Lineage|I_vs_II	0.854858	8863.14
ID-139_BC65-C7_Indonesia_BT-40	ID-139	BC65-C7	Indonesia	II	c	2	IIc2	ID-317_MBio43-C10_Zanzibar_BT-	ID-317	MBio43-C10	Zanzibar	I	a	2	Ia2	I_vs_II	4_Inter-Lineage	4_Inter-Lineage|I_vs_II	0.823982	8863.14
ID-169_BC65-C9_Indonesia_BT-87	ID-169	BC65-C9	Indonesia	II	c	2	IIc2	ID-312_MBio43-C4_Zanzibar_BT-1	ID-312	MBio43-C4	Zanzibar	I	a	2	Ia2	I_vs_II	4_Inter-Lineage	4_Inter-Lineage|I_vs_II	0.854858	8863.14
ID-139_BC65-C7_Indonesia_BT-40	ID-139	BC65-C7	Indonesia	II	c	2	IIc2	ID-312_MBio43-C4_Zanzibar_BT-1	ID-312	MBio43-C4	Zanzibar	I	a	2	Ia2	I_vs_II	4_Inter-Lineage	4_Inter-Lineage|I_vs_II	0.823982	8863.14
ID-169_BC65-C9_Indonesia_BT-87	ID-169	BC65-C9	Indonesia	II	c	2	IIc2	ID-315_MBio43-C8_Zanzibar_BT-5	ID-315	MBio43-C8	Zanzibar	I	a	2	Ia2	I_vs_II	4_Inter-Lineage	4_Inter-Lineage|I_vs_II	1.040287	8863.14
ID-139_BC65-C7_Indonesia_BT-40	ID-139	BC65-C7	Indonesia	II	c	2	IIc2	ID-315_MBio43-C8_Zanzibar_BT-5	ID-315	MBio43-C8	Zanzibar	I	a	2	Ia2	I_vs_II	4_Inter-Lineage	4_Inter-Lineage|I_vs_II	1.009410	8863.14
ID-169_BC65-C9_Indonesia_BT-87	ID-169	BC65-C9	Indonesia	II	c	2	IIc2	ID-309_MBio43-C1_Zanzibar_BT-2	ID-309	MBio43-C1	Zanzibar	I	a	2	Ia2	I_vs_II	4_Inter-Lineage	4_Inter-Lineage|I_vs_II	0.910954	8863.14
ID-139_BC65-C7_Indonesia_BT-40	ID-139	BC65-C7	Indonesia	II	c	2	IIc2	ID-309_MBio43-C1_Zanzibar_BT-2	ID-309	MBio43-C1	Zanzibar	I	a	2	Ia2	I_vs_II	4_Inter-Lineage	4_Inter-Lineage|I_vs_II	0.880077	8863.14
ID-273_MBio27-C4_Ponhpei_BT-79	ID-273	MBio27-C4	Ponhpei	II	a	10	IIa10	ID-313_MBio43-C5_Zanzibar_BT-1	ID-313	MBio43-C5	Zanzibar	I	a	2	Ia2	I_vs_II	4_Inter-Lineage	4_Inter-Lineage|I_vs_II	0.712534	13256.5
ID-272_MBio27-C3_Ponhpei_BT-81	ID-272	MBio27-C3	Ponhpei	II	a	10	IIa10	ID-313_MBio43-C5_Zanzibar_BT-1	ID-313	MBio43-C5	Zanzibar	I	a	2	Ia2	I_vs_II	4_Inter-Lineage	4_Inter-Lineage|I_vs_II	0.729043	13256.5
ID-280_MBio28-C5_Ponhpei_BT-82	ID-280	MBio28-C5	Ponhpei	II	a	10	IIa10	ID-313_MBio43-C5_Zanzibar_BT-1	ID-313	MBio43-C5	Zanzibar	I	a	2	Ia2	I_vs_II	4_Inter-Lineage	4_Inter-Lineage|I_vs_II	0.723561	13256.5
ID-287_MBio29-C2_Ponhpei_BT-49	ID-287	MBio29-C2	Ponhpei	II	a	10	IIa10	ID-313_MBio43-C5_Zanzibar_BT-1	ID-313	MBio43-C5	Zanzibar	I	a	2	Ia2	I_vs_II	4_Inter-Lineage	4_Inter-Lineage|I_vs_II	0.750467	13256.5
ID-286_MBio29-C1_Ponhpei_BT-80	ID-286	MBio29-C1	Ponhpei	II	a	10	IIa10	ID-313_MBio43-C5_Zanzibar_BT-1	ID-313	MBio43-C5	Zanzibar	I	a	2	Ia2	I_vs_II	4_Inter-Lineage	4_Inter-Lineage|I_vs_II	0.879974	13256.5
ID-074_BC59-C3_Ponhpei_BT-41_B	ID-074	BC59-C3	Ponhpei	II	a	10	IIa10	ID-313_MBio43-C5_Zanzibar_BT-1	ID-313	MBio43-C5	Zanzibar	I	a	2	Ia2	I_vs_II	4_Inter-Lineage	4_Inter-Lineage|I_vs_II	0.750577	13256.5
ID-269_MBio26-C7_Ponhpei_BT-46	ID-269	MBio26-C7	Ponhpei	II	a	10	IIa10	ID-313_MBio43-C5_Zanzibar_BT-1	ID-313	MBio43-C5	Zanzibar	I	a	2	Ia2	I_vs_II	4_Inter-Lineage	4_Inter-Lineage|I_vs_II	0.662410	13256.5
ID-283_MBio28-C10_Ponhpei_BT-4	ID-283	MBio28-C10	Ponhpei	II	a	10	IIa10	ID-313_MBio43-C5_Zanzibar_BT-1	ID-313	MBio43-C5	Zanzibar	I	a	2	Ia2	I_vs_II	4_Inter-Lineage	4_Inter-Lineage|I_vs_II	0.679368	13256.5
ID-271_MBio26-C9_Ponhpei_BT-91	ID-271	MBio26-C9	Ponhpei	II	a	10	IIa10	ID-313_MBio43-C5_Zanzibar_BT-1	ID-313	MBio43-C5	Zanzibar	I	a	2	Ia2	I_vs_II	4_Inter-Lineage	4_Inter-Lineage|I_vs_II	0.709083	13256.5
ID-279_MBio28-C1_Ponhpei_BT-48	ID-279	MBio28-C1	Ponhpei	II	a	10	IIa10	ID-313_MBio43-C5_Zanzibar_BT-1	ID-313	MBio43-C5	Zanzibar	I	a	2	Ia2	I_vs_II	4_Inter-Lineage	4_Inter-Lineage|I_vs_II	0.662399	13256.5
ID-292_MBio29-C9_Ponhpei_BT-55	ID-292	MBio29-C9	Ponhpei	II	a	10	IIa10	ID-313_MBio43-C5_Zanzibar_BT-1	ID-313	MBio43-C5	Zanzibar	I	a	2	Ia2	I_vs_II	4_Inter-Lineage	4_Inter-Lineage|I_vs_II	0.667962	13256.5
ID-274_MBio27-C5_Ponhpei_BT-56	ID-274	MBio27-C5	Ponhpei	II	a	10	IIa10	ID-313_MBio43-C5_Zanzibar_BT-1	ID-313	MBio43-C5	Zanzibar	I	a	2	Ia2	I_vs_II	4_Inter-Lineage	4_Inter-Lineage|I_vs_II	0.673538	13256.5
ID-275_MBio27-C6_Ponhpei_BT-52	ID-275	MBio27-C6	Ponhpei	II	a	10	IIa10	ID-313_MBio43-C5_Zanzibar_BT-1	ID-313	MBio43-C5	Zanzibar	I	a	2	Ia2	I_vs_II	4_Inter-Lineage	4_Inter-Lineage|I_vs_II	0.690351	13256.5
ID-273_MBio27-C4_Ponhpei_BT-79	ID-273	MBio27-C4	Ponhpei	II	a	10	IIa10	ID-316_MBio43-C9_Zanzibar_BT-2	ID-316	MBio43-C9	Zanzibar	I	a	2	Ia2	I_vs_II	4_Inter-Lineage	4_Inter-Lineage|I_vs_II	0.850397	13256.5
ID-272_MBio27-C3_Ponhpei_BT-81	ID-272	MBio27-C3	Ponhpei	II	a	10	IIa10	ID-316_MBio43-C9_Zanzibar_BT-2	ID-316	MBio43-C9	Zanzibar	I	a	2	Ia2	I_vs_II	4_Inter-Lineage	4_Inter-Lineage|I_vs_II	0.866906	13256.5
ID-280_MBio28-C5_Ponhpei_BT-82	ID-280	MBio28-C5	Ponhpei	II	a	10	IIa10	ID-316_MBio43-C9_Zanzibar_BT-2	ID-316	MBio43-C9	Zanzibar	I	a	2	Ia2	I_vs_II	4_Inter-Lineage	4_Inter-Lineage|I_vs_II	0.861424	13256.5
ID-287_MBio29-C2_Ponhpei_BT-49	ID-287	MBio29-C2	Ponhpei	II	a	10	IIa10	ID-316_MBio43-C9_Zanzibar_BT-2	ID-316	MBio43-C9	Zanzibar	I	a	2	Ia2	I_vs_II	4_Inter-Lineage	4_Inter-Lineage|I_vs_II	0.888330	13256.5
ID-286_MBio29-C1_Ponhpei_BT-80	ID-286	MBio29-C1	Ponhpei	II	a	10	IIa10	ID-316_MBio43-C9_Zanzibar_BT-2	ID-316	MBio43-C9	Zanzibar	I	a	2	Ia2	I_vs_II	4_Inter-Lineage	4_Inter-Lineage|I_vs_II	1.017837	13256.5
ID-074_BC59-C3_Ponhpei_BT-41_B	ID-074	BC59-C3	Ponhpei	II	a	10	IIa10	ID-316_MBio43-C9_Zanzibar_BT-2	ID-316	MBio43-C9	Zanzibar	I	a	2	Ia2	I_vs_II	4_Inter-Lineage	4_Inter-Lineage|I_vs_II	0.888440	13256.5
ID-269_MBio26-C7_Ponhpei_BT-46	ID-269	MBio26-C7	Ponhpei	II	a	10	IIa10	ID-316_MBio43-C9_Zanzibar_BT-2	ID-316	MBio43-C9	Zanzibar	I	a	2	Ia2	I_vs_II	4_Inter-Lineage	4_Inter-Lineage|I_vs_II	0.800273	13256.5
ID-283_MBio28-C10_Ponhpei_BT-4	ID-283	MBio28-C10	Ponhpei	II	a	10	IIa10	ID-316_MBio43-C9_Zanzibar_BT-2	ID-316	MBio43-C9	Zanzibar	I	a	2	Ia2	I_vs_II	4_Inter-Lineage	4_Inter-Lineage|I_vs_II	0.817231	13256.5
ID-271_MBio26-C9_Ponhpei_BT-91	ID-271	MBio26-C9	Ponhpei	II	a	10	IIa10	ID-316_MBio43-C9_Zanzibar_BT-2	ID-316	MBio43-C9	Zanzibar	I	a	2	Ia2	I_vs_II	4_Inter-Lineage	4_Inter-Lineage|I_vs_II	0.846946	13256.5
ID-279_MBio28-C1_Ponhpei_BT-48	ID-279	MBio28-C1	Ponhpei	II	a	10	IIa10	ID-316_MBio43-C9_Zanzibar_BT-2	ID-316	MBio43-C9	Zanzibar	I	a	2	Ia2	I_vs_II	4_Inter-Lineage	4_Inter-Lineage|I_vs_II	0.800262	13256.5
ID-292_MBio29-C9_Ponhpei_BT-55	ID-292	MBio29-C9	Ponhpei	II	a	10	IIa10	ID-316_MBio43-C9_Zanzibar_BT-2	ID-316	MBio43-C9	Zanzibar	I	a	2	Ia2	I_vs_II	4_Inter-Lineage	4_Inter-Lineage|I_vs_II	0.805825	13256.5
ID-274_MBio27-C5_Ponhpei_BT-56	ID-274	MBio27-C5	Ponhpei	II	a	10	IIa10	ID-316_MBio43-C9_Zanzibar_BT-2	ID-316	MBio43-C9	Zanzibar	I	a	2	Ia2	I_vs_II	4_Inter-Lineage	4_Inter-Lineage|I_vs_II	0.811401	13256.5
ID-275_MBio27-C6_Ponhpei_BT-52	ID-275	MBio27-C6	Ponhpei	II	a	10	IIa10	ID-316_MBio43-C9_Zanzibar_BT-2	ID-316	MBio43-C9	Zanzibar	I	a	2	Ia2	I_vs_II	4_Inter-Lineage	4_Inter-Lineage|I_vs_II	0.828214	13256.5
ID-273_MBio27-C4_Ponhpei_BT-79	ID-273	MBio27-C4	Ponhpei	II	a	10	IIa10	ID-322_MBio44-C7_Zanzibar_BT-3	ID-322	MBio44-C7	Zanzibar	I	a	2	Ia2	I_vs_II	4_Inter-Lineage	4_Inter-Lineage|I_vs_II	0.758032	13256.5
ID-272_MBio27-C3_Ponhpei_BT-81	ID-272	MBio27-C3	Ponhpei	II	a	10	IIa10	ID-322_MBio44-C7_Zanzibar_BT-3	ID-322	MBio44-C7	Zanzibar	I	a	2	Ia2	I_vs_II	4_Inter-Lineage	4_Inter-Lineage|I_vs_II	0.774541	13256.5
ID-280_MBio28-C5_Ponhpei_BT-82	ID-280	MBio28-C5	Ponhpei	II	a	10	IIa10	ID-322_MBio44-C7_Zanzibar_BT-3	ID-322	MBio44-C7	Zanzibar	I	a	2	Ia2	I_vs_II	4_Inter-Lineage	4_Inter-Lineage|I_vs_II	0.769059	13256.5
ID-287_MBio29-C2_Ponhpei_BT-49	ID-287	MBio29-C2	Ponhpei	II	a	10	IIa10	ID-322_MBio44-C7_Zanzibar_BT-3	ID-322	MBio44-C7	Zanzibar	I	a	2	Ia2	I_vs_II	4_Inter-Lineage	4_Inter-Lineage|I_vs_II	0.795965	13256.5
ID-286_MBio29-C1_Ponhpei_BT-80	ID-286	MBio29-C1	Ponhpei	II	a	10	IIa10	ID-322_MBio44-C7_Zanzibar_BT-3	ID-322	MBio44-C7	Zanzibar	I	a	2	Ia2	I_vs_II	4_Inter-Lineage	4_Inter-Lineage|I_vs_II	0.925472	13256.5
ID-074_BC59-C3_Ponhpei_BT-41_B	ID-074	BC59-C3	Ponhpei	II	a	10	IIa10	ID-322_MBio44-C7_Zanzibar_BT-3	ID-322	MBio44-C7	Zanzibar	I	a	2	Ia2	I_vs_II	4_Inter-Lineage	4_Inter-Lineage|I_vs_II	0.796075	13256.5
ID-269_MBio26-C7_Ponhpei_BT-46	ID-269	MBio26-C7	Ponhpei	II	a	10	IIa10	ID-322_MBio44-C7_Zanzibar_BT-3	ID-322	MBio44-C7	Zanzibar	I	a	2	Ia2	I_vs_II	4_Inter-Lineage	4_Inter-Lineage|I_vs_II	0.707908	13256.5
ID-283_MBio28-C10_Ponhpei_BT-4	ID-283	MBio28-C10	Ponhpei	II	a	10	IIa10	ID-322_MBio44-C7_Zanzibar_BT-3	ID-322	MBio44-C7	Zanzibar	I	a	2	Ia2	I_vs_II	4_Inter-Lineage	4_Inter-Lineage|I_vs_II	0.724866	13256.5
ID-271_MBio26-C9_Ponhpei_BT-91	ID-271	MBio26-C9	Ponhpei	II	a	10	IIa10	ID-322_MBio44-C7_Zanzibar_BT-3	ID-322	MBio44-C7	Zanzibar	I	a	2	Ia2	I_vs_II	4_Inter-Lineage	4_Inter-Lineage|I_vs_II	0.754581	13256.5
ID-279_MBio28-C1_Ponhpei_BT-48	ID-279	MBio28-C1	Ponhpei	II	a	10	IIa10	ID-322_MBio44-C7_Zanzibar_BT-3	ID-322	MBio44-C7	Zanzibar	I	a	2	Ia2	I_vs_II	4_Inter-Lineage	4_Inter-Lineage|I_vs_II	0.707897	13256.5
ID-292_MBio29-C9_Ponhpei_BT-55	ID-292	MBio29-C9	Ponhpei	II	a	10	IIa10	ID-322_MBio44-C7_Zanzibar_BT-3	ID-322	MBio44-C7	Zanzibar	I	a	2	Ia2	I_vs_II	4_Inter-Lineage	4_Inter-Lineage|I_vs_II	0.713460	13256.5
ID-274_MBio27-C5_Ponhpei_BT-56	ID-274	MBio27-C5	Ponhpei	II	a	10	IIa10	ID-322_MBio44-C7_Zanzibar_BT-3	ID-322	MBio44-C7	Zanzibar	I	a	2	Ia2	I_vs_II	4_Inter-Lineage	4_Inter-Lineage|I_vs_II	0.719036	13256.5
ID-275_MBio27-C6_Ponhpei_BT-52	ID-275	MBio27-C6	Ponhpei	II	a	10	IIa10	ID-322_MBio44-C7_Zanzibar_BT-3	ID-322	MBio44-C7	Zanzibar	I	a	2	Ia2	I_vs_II	4_Inter-Lineage	4_Inter-Lineage|I_vs_II	0.735849	13256.5
ID-273_MBio27-C4_Ponhpei_BT-79	ID-273	MBio27-C4	Ponhpei	II	a	10	IIa10	ID-317_MBio43-C10_Zanzibar_BT-	ID-317	MBio43-C10	Zanzibar	I	a	2	Ia2	I_vs_II	4_Inter-Lineage	4_Inter-Lineage|I_vs_II	0.744927	13256.5
ID-272_MBio27-C3_Ponhpei_BT-81	ID-272	MBio27-C3	Ponhpei	II	a	10	IIa10	ID-317_MBio43-C10_Zanzibar_BT-	ID-317	MBio43-C10	Zanzibar	I	a	2	Ia2	I_vs_II	4_Inter-Lineage	4_Inter-Lineage|I_vs_II	0.761437	13256.5
ID-280_MBio28-C5_Ponhpei_BT-82	ID-280	MBio28-C5	Ponhpei	II	a	10	IIa10	ID-317_MBio43-C10_Zanzibar_BT-	ID-317	MBio43-C10	Zanzibar	I	a	2	Ia2	I_vs_II	4_Inter-Lineage	4_Inter-Lineage|I_vs_II	0.755955	13256.5
ID-287_MBio29-C2_Ponhpei_BT-49	ID-287	MBio29-C2	Ponhpei	II	a	10	IIa10	ID-317_MBio43-C10_Zanzibar_BT-	ID-317	MBio43-C10	Zanzibar	I	a	2	Ia2	I_vs_II	4_Inter-Lineage	4_Inter-Lineage|I_vs_II	0.782861	13256.5
ID-286_MBio29-C1_Ponhpei_BT-80	ID-286	MBio29-C1	Ponhpei	II	a	10	IIa10	ID-317_MBio43-C10_Zanzibar_BT-	ID-317	MBio43-C10	Zanzibar	I	a	2	Ia2	I_vs_II	4_Inter-Lineage	4_Inter-Lineage|I_vs_II	0.912368	13256.5
ID-074_BC59-C3_Ponhpei_BT-41_B	ID-074	BC59-C3	Ponhpei	II	a	10	IIa10	ID-317_MBio43-C10_Zanzibar_BT-	ID-317	MBio43-C10	Zanzibar	I	a	2	Ia2	I_vs_II	4_Inter-Lineage	4_Inter-Lineage|I_vs_II	0.782970	13256.5
ID-269_MBio26-C7_Ponhpei_BT-46	ID-269	MBio26-C7	Ponhpei	II	a	10	IIa10	ID-317_MBio43-C10_Zanzibar_BT-	ID-317	MBio43-C10	Zanzibar	I	a	2	Ia2	I_vs_II	4_Inter-Lineage	4_Inter-Lineage|I_vs_II	0.694803	13256.5
ID-283_MBio28-C10_Ponhpei_BT-4	ID-283	MBio28-C10	Ponhpei	II	a	10	IIa10	ID-317_MBio43-C10_Zanzibar_BT-	ID-317	MBio43-C10	Zanzibar	I	a	2	Ia2	I_vs_II	4_Inter-Lineage	4_Inter-Lineage|I_vs_II	0.711761	13256.5
ID-271_MBio26-C9_Ponhpei_BT-91	ID-271	MBio26-C9	Ponhpei	II	a	10	IIa10	ID-317_MBio43-C10_Zanzibar_BT-	ID-317	MBio43-C10	Zanzibar	I	a	2	Ia2	I_vs_II	4_Inter-Lineage	4_Inter-Lineage|I_vs_II	0.741477	13256.5
ID-279_MBio28-C1_Ponhpei_BT-48	ID-279	MBio28-C1	Ponhpei	II	a	10	IIa10	ID-317_MBio43-C10_Zanzibar_BT-	ID-317	MBio43-C10	Zanzibar	I	a	2	Ia2	I_vs_II	4_Inter-Lineage	4_Inter-Lineage|I_vs_II	0.694793	13256.5
ID-292_MBio29-C9_Ponhpei_BT-55	ID-292	MBio29-C9	Ponhpei	II	a	10	IIa10	ID-317_MBio43-C10_Zanzibar_BT-	ID-317	MBio43-C10	Zanzibar	I	a	2	Ia2	I_vs_II	4_Inter-Lineage	4_Inter-Lineage|I_vs_II	0.700355	13256.5
ID-274_MBio27-C5_Ponhpei_BT-56	ID-274	MBio27-C5	Ponhpei	II	a	10	IIa10	ID-317_MBio43-C10_Zanzibar_BT-	ID-317	MBio43-C10	Zanzibar	I	a	2	Ia2	I_vs_II	4_Inter-Lineage	4_Inter-Lineage|I_vs_II	0.705932	13256.5
ID-275_MBio27-C6_Ponhpei_BT-52	ID-275	MBio27-C6	Ponhpei	II	a	10	IIa10	ID-317_MBio43-C10_Zanzibar_BT-	ID-317	MBio43-C10	Zanzibar	I	a	2	Ia2	I_vs_II	4_Inter-Lineage	4_Inter-Lineage|I_vs_II	0.722744	13256.5
ID-273_MBio27-C4_Ponhpei_BT-79	ID-273	MBio27-C4	Ponhpei	II	a	10	IIa10	ID-312_MBio43-C4_Zanzibar_BT-1	ID-312	MBio43-C4	Zanzibar	I	a	2	Ia2	I_vs_II	4_Inter-Lineage	4_Inter-Lineage|I_vs_II	0.744927	13256.5
ID-272_MBio27-C3_Ponhpei_BT-81	ID-272	MBio27-C3	Ponhpei	II	a	10	IIa10	ID-312_MBio43-C4_Zanzibar_BT-1	ID-312	MBio43-C4	Zanzibar	I	a	2	Ia2	I_vs_II	4_Inter-Lineage	4_Inter-Lineage|I_vs_II	0.761437	13256.5
ID-280_MBio28-C5_Ponhpei_BT-82	ID-280	MBio28-C5	Ponhpei	II	a	10	IIa10	ID-312_MBio43-C4_Zanzibar_BT-1	ID-312	MBio43-C4	Zanzibar	I	a	2	Ia2	I_vs_II	4_Inter-Lineage	4_Inter-Lineage|I_vs_II	0.755955	13256.5
ID-287_MBio29-C2_Ponhpei_BT-49	ID-287	MBio29-C2	Ponhpei	II	a	10	IIa10	ID-312_MBio43-C4_Zanzibar_BT-1	ID-312	MBio43-C4	Zanzibar	I	a	2	Ia2	I_vs_II	4_Inter-Lineage	4_Inter-Lineage|I_vs_II	0.782861	13256.5
ID-286_MBio29-C1_Ponhpei_BT-80	ID-286	MBio29-C1	Ponhpei	II	a	10	IIa10	ID-312_MBio43-C4_Zanzibar_BT-1	ID-312	MBio43-C4	Zanzibar	I	a	2	Ia2	I_vs_II	4_Inter-Lineage	4_Inter-Lineage|I_vs_II	0.912368	13256.5
ID-074_BC59-C3_Ponhpei_BT-41_B	ID-074	BC59-C3	Ponhpei	II	a	10	IIa10	ID-312_MBio43-C4_Zanzibar_BT-1	ID-312	MBio43-C4	Zanzibar	I	a	2	Ia2	I_vs_II	4_Inter-Lineage	4_Inter-Lineage|I_vs_II	0.782970	13256.5
ID-269_MBio26-C7_Ponhpei_BT-46	ID-269	MBio26-C7	Ponhpei	II	a	10	IIa10	ID-312_MBio43-C4_Zanzibar_BT-1	ID-312	MBio43-C4	Zanzibar	I	a	2	Ia2	I_vs_II	4_Inter-Lineage	4_Inter-Lineage|I_vs_II	0.694803	13256.5
ID-283_MBio28-C10_Ponhpei_BT-4	ID-283	MBio28-C10	Ponhpei	II	a	10	IIa10	ID-312_MBio43-C4_Zanzibar_BT-1	ID-312	MBio43-C4	Zanzibar	I	a	2	Ia2	I_vs_II	4_Inter-Lineage	4_Inter-Lineage|I_vs_II	0.711761	13256.5
ID-271_MBio26-C9_Ponhpei_BT-91	ID-271	MBio26-C9	Ponhpei	II	a	10	IIa10	ID-312_MBio43-C4_Zanzibar_BT-1	ID-312	MBio43-C4	Zanzibar	I	a	2	Ia2	I_vs_II	4_Inter-Lineage	4_Inter-Lineage|I_vs_II	0.741477	13256.5
ID-279_MBio28-C1_Ponhpei_BT-48	ID-279	MBio28-C1	Ponhpei	II	a	10	IIa10	ID-312_MBio43-C4_Zanzibar_BT-1	ID-312	MBio43-C4	Zanzibar	I	a	2	Ia2	I_vs_II	4_Inter-Lineage	4_Inter-Lineage|I_vs_II	0.694793	13256.5
ID-292_MBio29-C9_Ponhpei_BT-55	ID-292	MBio29-C9	Ponhpei	II	a	10	IIa10	ID-312_MBio43-C4_Zanzibar_BT-1	ID-312	MBio43-C4	Zanzibar	I	a	2	Ia2	I_vs_II	4_Inter-Lineage	4_Inter-Lineage|I_vs_II	0.700355	13256.5
ID-274_MBio27-C5_Ponhpei_BT-56	ID-274	MBio27-C5	Ponhpei	II	a	10	IIa10	ID-312_MBio43-C4_Zanzibar_BT-1	ID-312	MBio43-C4	Zanzibar	I	a	2	Ia2	I_vs_II	4_Inter-Lineage	4_Inter-Lineage|I_vs_II	0.705932	13256.5
ID-275_MBio27-C6_Ponhpei_BT-52	ID-275	MBio27-C6	Ponhpei	II	a	10	IIa10	ID-312_MBio43-C4_Zanzibar_BT-1	ID-312	MBio43-C4	Zanzibar	I	a	2	Ia2	I_vs_II	4_Inter-Lineage	4_Inter-Lineage|I_vs_II	0.722744	13256.5
ID-273_MBio27-C4_Ponhpei_BT-79	ID-273	MBio27-C4	Ponhpei	II	a	10	IIa10	ID-315_MBio43-C8_Zanzibar_BT-5	ID-315	MBio43-C8	Zanzibar	I	a	2	Ia2	I_vs_II	4_Inter-Lineage	4_Inter-Lineage|I_vs_II	0.930356	13256.5
ID-272_MBio27-C3_Ponhpei_BT-81	ID-272	MBio27-C3	Ponhpei	II	a	10	IIa10	ID-315_MBio43-C8_Zanzibar_BT-5	ID-315	MBio43-C8	Zanzibar	I	a	2	Ia2	I_vs_II	4_Inter-Lineage	4_Inter-Lineage|I_vs_II	0.946865	13256.5
ID-280_MBio28-C5_Ponhpei_BT-82	ID-280	MBio28-C5	Ponhpei	II	a	10	IIa10	ID-315_MBio43-C8_Zanzibar_BT-5	ID-315	MBio43-C8	Zanzibar	I	a	2	Ia2	I_vs_II	4_Inter-Lineage	4_Inter-Lineage|I_vs_II	0.941384	13256.5
ID-287_MBio29-C2_Ponhpei_BT-49	ID-287	MBio29-C2	Ponhpei	II	a	10	IIa10	ID-315_MBio43-C8_Zanzibar_BT-5	ID-315	MBio43-C8	Zanzibar	I	a	2	Ia2	I_vs_II	4_Inter-Lineage	4_Inter-Lineage|I_vs_II	0.968289	13256.5
ID-286_MBio29-C1_Ponhpei_BT-80	ID-286	MBio29-C1	Ponhpei	II	a	10	IIa10	ID-315_MBio43-C8_Zanzibar_BT-5	ID-315	MBio43-C8	Zanzibar	I	a	2	Ia2	I_vs_II	4_Inter-Lineage	4_Inter-Lineage|I_vs_II	1.097796	13256.5
ID-074_BC59-C3_Ponhpei_BT-41_B	ID-074	BC59-C3	Ponhpei	II	a	10	IIa10	ID-315_MBio43-C8_Zanzibar_BT-5	ID-315	MBio43-C8	Zanzibar	I	a	2	Ia2	I_vs_II	4_Inter-Lineage	4_Inter-Lineage|I_vs_II	0.968399	13256.5
ID-269_MBio26-C7_Ponhpei_BT-46	ID-269	MBio26-C7	Ponhpei	II	a	10	IIa10	ID-315_MBio43-C8_Zanzibar_BT-5	ID-315	MBio43-C8	Zanzibar	I	a	2	Ia2	I_vs_II	4_Inter-Lineage	4_Inter-Lineage|I_vs_II	0.880232	13256.5
ID-283_MBio28-C10_Ponhpei_BT-4	ID-283	MBio28-C10	Ponhpei	II	a	10	IIa10	ID-315_MBio43-C8_Zanzibar_BT-5	ID-315	MBio43-C8	Zanzibar	I	a	2	Ia2	I_vs_II	4_Inter-Lineage	4_Inter-Lineage|I_vs_II	0.897190	13256.5
ID-271_MBio26-C9_Ponhpei_BT-91	ID-271	MBio26-C9	Ponhpei	II	a	10	IIa10	ID-315_MBio43-C8_Zanzibar_BT-5	ID-315	MBio43-C8	Zanzibar	I	a	2	Ia2	I_vs_II	4_Inter-Lineage	4_Inter-Lineage|I_vs_II	0.926906	13256.5
ID-279_MBio28-C1_Ponhpei_BT-48	ID-279	MBio28-C1	Ponhpei	II	a	10	IIa10	ID-315_MBio43-C8_Zanzibar_BT-5	ID-315	MBio43-C8	Zanzibar	I	a	2	Ia2	I_vs_II	4_Inter-Lineage	4_Inter-Lineage|I_vs_II	0.880221	13256.5
ID-292_MBio29-C9_Ponhpei_BT-55	ID-292	MBio29-C9	Ponhpei	II	a	10	IIa10	ID-315_MBio43-C8_Zanzibar_BT-5	ID-315	MBio43-C8	Zanzibar	I	a	2	Ia2	I_vs_II	4_Inter-Lineage	4_Inter-Lineage|I_vs_II	0.885784	13256.5
ID-274_MBio27-C5_Ponhpei_BT-56	ID-274	MBio27-C5	Ponhpei	II	a	10	IIa10	ID-315_MBio43-C8_Zanzibar_BT-5	ID-315	MBio43-C8	Zanzibar	I	a	2	Ia2	I_vs_II	4_Inter-Lineage	4_Inter-Lineage|I_vs_II	0.891361	13256.5
ID-275_MBio27-C6_Ponhpei_BT-52	ID-275	MBio27-C6	Ponhpei	II	a	10	IIa10	ID-315_MBio43-C8_Zanzibar_BT-5	ID-315	MBio43-C8	Zanzibar	I	a	2	Ia2	I_vs_II	4_Inter-Lineage	4_Inter-Lineage|I_vs_II	0.908173	13256.5
ID-273_MBio27-C4_Ponhpei_BT-79	ID-273	MBio27-C4	Ponhpei	II	a	10	IIa10	ID-309_MBio43-C1_Zanzibar_BT-2	ID-309	MBio43-C1	Zanzibar	I	a	2	Ia2	I_vs_II	4_Inter-Lineage	4_Inter-Lineage|I_vs_II	0.801023	13256.5
ID-272_MBio27-C3_Ponhpei_BT-81	ID-272	MBio27-C3	Ponhpei	II	a	10	IIa10	ID-309_MBio43-C1_Zanzibar_BT-2	ID-309	MBio43-C1	Zanzibar	I	a	2	Ia2	I_vs_II	4_Inter-Lineage	4_Inter-Lineage|I_vs_II	0.817532	13256.5
ID-280_MBio28-C5_Ponhpei_BT-82	ID-280	MBio28-C5	Ponhpei	II	a	10	IIa10	ID-309_MBio43-C1_Zanzibar_BT-2	ID-309	MBio43-C1	Zanzibar	I	a	2	Ia2	I_vs_II	4_Inter-Lineage	4_Inter-Lineage|I_vs_II	0.812050	13256.5
ID-287_MBio29-C2_Ponhpei_BT-49	ID-287	MBio29-C2	Ponhpei	II	a	10	IIa10	ID-309_MBio43-C1_Zanzibar_BT-2	ID-309	MBio43-C1	Zanzibar	I	a	2	Ia2	I_vs_II	4_Inter-Lineage	4_Inter-Lineage|I_vs_II	0.838956	13256.5
ID-286_MBio29-C1_Ponhpei_BT-80	ID-286	MBio29-C1	Ponhpei	II	a	10	IIa10	ID-309_MBio43-C1_Zanzibar_BT-2	ID-309	MBio43-C1	Zanzibar	I	a	2	Ia2	I_vs_II	4_Inter-Lineage	4_Inter-Lineage|I_vs_II	0.968463	13256.5
ID-074_BC59-C3_Ponhpei_BT-41_B	ID-074	BC59-C3	Ponhpei	II	a	10	IIa10	ID-309_MBio43-C1_Zanzibar_BT-2	ID-309	MBio43-C1	Zanzibar	I	a	2	Ia2	I_vs_II	4_Inter-Lineage	4_Inter-Lineage|I_vs_II	0.839066	13256.5
ID-269_MBio26-C7_Ponhpei_BT-46	ID-269	MBio26-C7	Ponhpei	II	a	10	IIa10	ID-309_MBio43-C1_Zanzibar_BT-2	ID-309	MBio43-C1	Zanzibar	I	a	2	Ia2	I_vs_II	4_Inter-Lineage	4_Inter-Lineage|I_vs_II	0.750899	13256.5
ID-283_MBio28-C10_Ponhpei_BT-4	ID-283	MBio28-C10	Ponhpei	II	a	10	IIa10	ID-309_MBio43-C1_Zanzibar_BT-2	ID-309	MBio43-C1	Zanzibar	I	a	2	Ia2	I_vs_II	4_Inter-Lineage	4_Inter-Lineage|I_vs_II	0.767857	13256.5
ID-271_MBio26-C9_Ponhpei_BT-91	ID-271	MBio26-C9	Ponhpei	II	a	10	IIa10	ID-309_MBio43-C1_Zanzibar_BT-2	ID-309	MBio43-C1	Zanzibar	I	a	2	Ia2	I_vs_II	4_Inter-Lineage	4_Inter-Lineage|I_vs_II	0.797572	13256.5
ID-279_MBio28-C1_Ponhpei_BT-48	ID-279	MBio28-C1	Ponhpei	II	a	10	IIa10	ID-309_MBio43-C1_Zanzibar_BT-2	ID-309	MBio43-C1	Zanzibar	I	a	2	Ia2	I_vs_II	4_Inter-Lineage	4_Inter-Lineage|I_vs_II	0.750888	13256.5
ID-292_MBio29-C9_Ponhpei_BT-55	ID-292	MBio29-C9	Ponhpei	II	a	10	IIa10	ID-309_MBio43-C1_Zanzibar_BT-2	ID-309	MBio43-C1	Zanzibar	I	a	2	Ia2	I_vs_II	4_Inter-Lineage	4_Inter-Lineage|I_vs_II	0.756451	13256.5
ID-274_MBio27-C5_Ponhpei_BT-56	ID-274	MBio27-C5	Ponhpei	II	a	10	IIa10	ID-309_MBio43-C1_Zanzibar_BT-2	ID-309	MBio43-C1	Zanzibar	I	a	2	Ia2	I_vs_II	4_Inter-Lineage	4_Inter-Lineage|I_vs_II	0.762027	13256.5
ID-275_MBio27-C6_Ponhpei_BT-52	ID-275	MBio27-C6	Ponhpei	II	a	10	IIa10	ID-309_MBio43-C1_Zanzibar_BT-2	ID-309	MBio43-C1	Zanzibar	I	a	2	Ia2	I_vs_II	4_Inter-Lineage	4_Inter-Lineage|I_vs_II	0.778840	13256.5
ID-030_BC53-C1_Ponhpei_BT-54_B	ID-030	BC53-C1	Ponhpei	II	a	2	IIa2	ID-507_BC96-C7_Sicily_BT-24_BG	ID-507	BC96-C7	Sicily	I	a	3	Ia3	I_vs_II	4_Inter-Lineage	4_Inter-Lineage|I_vs_II	0.793909	13820.7
ID-030_BC53-C1_Ponhpei_BT-54_B	ID-030	BC53-C1	Ponhpei	II	a	2	IIa2	ID-504_BC96-C4_Sicily_BT-23_BG	ID-504	BC96-C4	Sicily	I	a	3	Ia3	I_vs_II	4_Inter-Lineage	4_Inter-Lineage|I_vs_II	0.810470	13820.7
ID-030_BC53-C1_Ponhpei_BT-54_B	ID-030	BC53-C1	Ponhpei	II	a	2	IIa2	ID-502_BC96-C2_Sicily_BT-8_BG-	ID-502	BC96-C2	Sicily	I	a	3	Ia3	I_vs_II	4_Inter-Lineage	4_Inter-Lineage|I_vs_II	0.734798	13820.7
ID-227_C721-1_Lizard-Island_BT	ID-227	C721-1	Lizard-Island	II	a	3	IIa3	ID-507_BC96-C7_Sicily_BT-24_BG	ID-507	BC96-C7	Sicily	I	a	3	Ia3	I_vs_II	4_Inter-Lineage	4_Inter-Lineage|I_vs_II	0.793866	14545.4
ID-227_C721-1_Lizard-Island_BT	ID-227	C721-1	Lizard-Island	II	a	3	IIa3	ID-504_BC96-C4_Sicily_BT-23_BG	ID-504	BC96-C4	Sicily	I	a	3	Ia3	I_vs_II	4_Inter-Lineage	4_Inter-Lineage|I_vs_II	0.810427	14545.4
ID-227_C721-1_Lizard-Island_BT	ID-227	C721-1	Lizard-Island	II	a	3	IIa3	ID-502_BC96-C2_Sicily_BT-8_BG-	ID-502	BC96-C2	Sicily	I	a	3	Ia3	I_vs_II	4_Inter-Lineage	4_Inter-Lineage|I_vs_II	0.734755	14545.4
ID-013_MBio76-C10_Kimbe-Bay_BT	ID-013	MBio76-C10	Kimbe-Bay	II	a	4	IIa4	ID-507_BC96-C7_Sicily_BT-24_BG	ID-507	BC96-C7	Sicily	I	a	3	Ia3	I_vs_II	4_Inter-Lineage	4_Inter-Lineage|I_vs_II	0.820361	14271
ID-013_MBio76-C10_Kimbe-Bay_BT	ID-013	MBio76-C10	Kimbe-Bay	II	a	4	IIa4	ID-504_BC96-C4_Sicily_BT-23_BG	ID-504	BC96-C4	Sicily	I	a	3	Ia3	I_vs_II	4_Inter-Lineage	4_Inter-Lineage|I_vs_II	0.836923	14271
ID-013_MBio76-C10_Kimbe-Bay_BT	ID-013	MBio76-C10	Kimbe-Bay	II	a	4	IIa4	ID-502_BC96-C2_Sicily_BT-8_BG-	ID-502	BC96-C2	Sicily	I	a	3	Ia3	I_vs_II	4_Inter-Lineage	4_Inter-Lineage|I_vs_II	0.761251	14271
ID-404_MBio97-C6_Palau_BT-75_B	ID-404	MBio97-C6	Palau	II	a	5	IIa5	ID-507_BC96-C7_Sicily_BT-24_BG	ID-507	BC96-C7	Sicily	I	a	3	Ia3	I_vs_II	4_Inter-Lineage	4_Inter-Lineage|I_vs_II	0.808553	12032.5
ID-415_MBio99-C2_Palau_BT-98_B	ID-415	MBio99-C2	Palau	II	a	5	IIa5	ID-507_BC96-C7_Sicily_BT-24_BG	ID-507	BC96-C7	Sicily	I	a	3	Ia3	I_vs_II	4_Inter-Lineage	4_Inter-Lineage|I_vs_II	0.796394	12032.5
ID-416_MBio99-C5_Palau_BT-99_B	ID-416	MBio99-C5	Palau	II	a	5	IIa5	ID-507_BC96-C7_Sicily_BT-24_BG	ID-507	BC96-C7	Sicily	I	a	3	Ia3	I_vs_II	4_Inter-Lineage	4_Inter-Lineage|I_vs_II	0.812670	12032.5
ID-356_MBio97-C4_Palau_BT-83_B	ID-356	MBio97-C4	Palau	II	a	5	IIa5	ID-507_BC96-C7_Sicily_BT-24_BG	ID-507	BC96-C7	Sicily	I	a	3	Ia3	I_vs_II	4_Inter-Lineage	4_Inter-Lineage|I_vs_II	0.826588	12032.5
ID-460_MBio99-C1_Palau_BT-39_B	ID-460	MBio99-C1	Palau	II	a	5	IIa5	ID-507_BC96-C7_Sicily_BT-24_BG	ID-507	BC96-C7	Sicily	I	a	3	Ia3	I_vs_II	4_Inter-Lineage	4_Inter-Lineage|I_vs_II	0.865299	12032.5
ID-388_MBio97-C3_Palau_BT-66_B	ID-388	MBio97-C3	Palau	II	a	5	IIa5	ID-507_BC96-C7_Sicily_BT-24_BG	ID-507	BC96-C7	Sicily	I	a	3	Ia3	I_vs_II	4_Inter-Lineage	4_Inter-Lineage|I_vs_II	0.870793	12032.5
ID-391_MBio98-C8_Palau_BT-58_B	ID-391	MBio98-C8	Palau	II	a	5	IIa5	ID-507_BC96-C7_Sicily_BT-24_BG	ID-507	BC96-C7	Sicily	I	a	3	Ia3	I_vs_II	4_Inter-Lineage	4_Inter-Lineage|I_vs_II	0.911175	12032.5
ID-387_MBio97-C2_Palau_BT-59_B	ID-387	MBio97-C2	Palau	II	a	5	IIa5	ID-507_BC96-C7_Sicily_BT-24_BG	ID-507	BC96-C7	Sicily	I	a	3	Ia3	I_vs_II	4_Inter-Lineage	4_Inter-Lineage|I_vs_II	0.870714	12032.5
ID-405_MBio98-C4_Palau_BT-74_B	ID-405	MBio98-C4	Palau	II	a	5	IIa5	ID-507_BC96-C7_Sicily_BT-24_BG	ID-507	BC96-C7	Sicily	I	a	3	Ia3	I_vs_II	4_Inter-Lineage	4_Inter-Lineage|I_vs_II	0.988709	12032.5
ID-406_MBio98-C2_Palau_BT-76_B	ID-406	MBio98-C2	Palau	II	a	5	IIa5	ID-507_BC96-C7_Sicily_BT-24_BG	ID-507	BC96-C7	Sicily	I	a	3	Ia3	I_vs_II	4_Inter-Lineage	4_Inter-Lineage|I_vs_II	0.994251	12032.5
ID-365_MBio98-C6_Palau_BT-100_	ID-365	MBio98-C6	Palau	II	a	5	IIa5	ID-507_BC96-C7_Sicily_BT-24_BG	ID-507	BC96-C7	Sicily	I	a	3	Ia3	I_vs_II	4_Inter-Lineage	4_Inter-Lineage|I_vs_II	0.991851	12032.5
ID-389_MBio97-C5_Palau_BT-60_B	ID-389	MBio97-C5	Palau	II	a	5	IIa5	ID-507_BC96-C7_Sicily_BT-24_BG	ID-507	BC96-C7	Sicily	I	a	3	Ia3	I_vs_II	4_Inter-Lineage	4_Inter-Lineage|I_vs_II	0.859795	12032.5
ID-461_MBio97-C8_Palau_BT-57_B	ID-461	MBio97-C8	Palau	II	a	5	IIa5	ID-507_BC96-C7_Sicily_BT-24_BG	ID-507	BC96-C7	Sicily	I	a	3	Ia3	I_vs_II	4_Inter-Lineage	4_Inter-Lineage|I_vs_II	0.870822	12032.5
ID-412_MBio97-C7_Palau_BT-90_B	ID-412	MBio97-C7	Palau	II	a	5	IIa5	ID-507_BC96-C7_Sicily_BT-24_BG	ID-507	BC96-C7	Sicily	I	a	3	Ia3	I_vs_II	4_Inter-Lineage	4_Inter-Lineage|I_vs_II	0.799937	12032.5
ID-404_MBio97-C6_Palau_BT-75_B	ID-404	MBio97-C6	Palau	II	a	5	IIa5	ID-504_BC96-C4_Sicily_BT-23_BG	ID-504	BC96-C4	Sicily	I	a	3	Ia3	I_vs_II	4_Inter-Lineage	4_Inter-Lineage|I_vs_II	0.825114	12032.5
ID-415_MBio99-C2_Palau_BT-98_B	ID-415	MBio99-C2	Palau	II	a	5	IIa5	ID-504_BC96-C4_Sicily_BT-23_BG	ID-504	BC96-C4	Sicily	I	a	3	Ia3	I_vs_II	4_Inter-Lineage	4_Inter-Lineage|I_vs_II	0.812955	12032.5
ID-416_MBio99-C5_Palau_BT-99_B	ID-416	MBio99-C5	Palau	II	a	5	IIa5	ID-504_BC96-C4_Sicily_BT-23_BG	ID-504	BC96-C4	Sicily	I	a	3	Ia3	I_vs_II	4_Inter-Lineage	4_Inter-Lineage|I_vs_II	0.829231	12032.5
ID-356_MBio97-C4_Palau_BT-83_B	ID-356	MBio97-C4	Palau	II	a	5	IIa5	ID-504_BC96-C4_Sicily_BT-23_BG	ID-504	BC96-C4	Sicily	I	a	3	Ia3	I_vs_II	4_Inter-Lineage	4_Inter-Lineage|I_vs_II	0.843149	12032.5
ID-460_MBio99-C1_Palau_BT-39_B	ID-460	MBio99-C1	Palau	II	a	5	IIa5	ID-504_BC96-C4_Sicily_BT-23_BG	ID-504	BC96-C4	Sicily	I	a	3	Ia3	I_vs_II	4_Inter-Lineage	4_Inter-Lineage|I_vs_II	0.881860	12032.5
ID-388_MBio97-C3_Palau_BT-66_B	ID-388	MBio97-C3	Palau	II	a	5	IIa5	ID-504_BC96-C4_Sicily_BT-23_BG	ID-504	BC96-C4	Sicily	I	a	3	Ia3	I_vs_II	4_Inter-Lineage	4_Inter-Lineage|I_vs_II	0.887354	12032.5
ID-391_MBio98-C8_Palau_BT-58_B	ID-391	MBio98-C8	Palau	II	a	5	IIa5	ID-504_BC96-C4_Sicily_BT-23_BG	ID-504	BC96-C4	Sicily	I	a	3	Ia3	I_vs_II	4_Inter-Lineage	4_Inter-Lineage|I_vs_II	0.927736	12032.5
ID-387_MBio97-C2_Palau_BT-59_B	ID-387	MBio97-C2	Palau	II	a	5	IIa5	ID-504_BC96-C4_Sicily_BT-23_BG	ID-504	BC96-C4	Sicily	I	a	3	Ia3	I_vs_II	4_Inter-Lineage	4_Inter-Lineage|I_vs_II	0.887275	12032.5
ID-405_MBio98-C4_Palau_BT-74_B	ID-405	MBio98-C4	Palau	II	a	5	IIa5	ID-504_BC96-C4_Sicily_BT-23_BG	ID-504	BC96-C4	Sicily	I	a	3	Ia3	I_vs_II	4_Inter-Lineage	4_Inter-Lineage|I_vs_II	1.005270	12032.5
ID-406_MBio98-C2_Palau_BT-76_B	ID-406	MBio98-C2	Palau	II	a	5	IIa5	ID-504_BC96-C4_Sicily_BT-23_BG	ID-504	BC96-C4	Sicily	I	a	3	Ia3	I_vs_II	4_Inter-Lineage	4_Inter-Lineage|I_vs_II	1.010812	12032.5
ID-365_MBio98-C6_Palau_BT-100_	ID-365	MBio98-C6	Palau	II	a	5	IIa5	ID-504_BC96-C4_Sicily_BT-23_BG	ID-504	BC96-C4	Sicily	I	a	3	Ia3	I_vs_II	4_Inter-Lineage	4_Inter-Lineage|I_vs_II	1.008412	12032.5
ID-389_MBio97-C5_Palau_BT-60_B	ID-389	MBio97-C5	Palau	II	a	5	IIa5	ID-504_BC96-C4_Sicily_BT-23_BG	ID-504	BC96-C4	Sicily	I	a	3	Ia3	I_vs_II	4_Inter-Lineage	4_Inter-Lineage|I_vs_II	0.876356	12032.5
ID-461_MBio97-C8_Palau_BT-57_B	ID-461	MBio97-C8	Palau	II	a	5	IIa5	ID-504_BC96-C4_Sicily_BT-23_BG	ID-504	BC96-C4	Sicily	I	a	3	Ia3	I_vs_II	4_Inter-Lineage	4_Inter-Lineage|I_vs_II	0.887384	12032.5
ID-412_MBio97-C7_Palau_BT-90_B	ID-412	MBio97-C7	Palau	II	a	5	IIa5	ID-504_BC96-C4_Sicily_BT-23_BG	ID-504	BC96-C4	Sicily	I	a	3	Ia3	I_vs_II	4_Inter-Lineage	4_Inter-Lineage|I_vs_II	0.816498	12032.5
ID-404_MBio97-C6_Palau_BT-75_B	ID-404	MBio97-C6	Palau	II	a	5	IIa5	ID-502_BC96-C2_Sicily_BT-8_BG-	ID-502	BC96-C2	Sicily	I	a	3	Ia3	I_vs_II	4_Inter-Lineage	4_Inter-Lineage|I_vs_II	0.749443	12032.5
ID-415_MBio99-C2_Palau_BT-98_B	ID-415	MBio99-C2	Palau	II	a	5	IIa5	ID-502_BC96-C2_Sicily_BT-8_BG-	ID-502	BC96-C2	Sicily	I	a	3	Ia3	I_vs_II	4_Inter-Lineage	4_Inter-Lineage|I_vs_II	0.737283	12032.5
ID-416_MBio99-C5_Palau_BT-99_B	ID-416	MBio99-C5	Palau	II	a	5	IIa5	ID-502_BC96-C2_Sicily_BT-8_BG-	ID-502	BC96-C2	Sicily	I	a	3	Ia3	I_vs_II	4_Inter-Lineage	4_Inter-Lineage|I_vs_II	0.753559	12032.5
ID-356_MBio97-C4_Palau_BT-83_B	ID-356	MBio97-C4	Palau	II	a	5	IIa5	ID-502_BC96-C2_Sicily_BT-8_BG-	ID-502	BC96-C2	Sicily	I	a	3	Ia3	I_vs_II	4_Inter-Lineage	4_Inter-Lineage|I_vs_II	0.767478	12032.5
ID-460_MBio99-C1_Palau_BT-39_B	ID-460	MBio99-C1	Palau	II	a	5	IIa5	ID-502_BC96-C2_Sicily_BT-8_BG-	ID-502	BC96-C2	Sicily	I	a	3	Ia3	I_vs_II	4_Inter-Lineage	4_Inter-Lineage|I_vs_II	0.806189	12032.5
ID-388_MBio97-C3_Palau_BT-66_B	ID-388	MBio97-C3	Palau	II	a	5	IIa5	ID-502_BC96-C2_Sicily_BT-8_BG-	ID-502	BC96-C2	Sicily	I	a	3	Ia3	I_vs_II	4_Inter-Lineage	4_Inter-Lineage|I_vs_II	0.811682	12032.5
ID-391_MBio98-C8_Palau_BT-58_B	ID-391	MBio98-C8	Palau	II	a	5	IIa5	ID-502_BC96-C2_Sicily_BT-8_BG-	ID-502	BC96-C2	Sicily	I	a	3	Ia3	I_vs_II	4_Inter-Lineage	4_Inter-Lineage|I_vs_II	0.852064	12032.5
ID-387_MBio97-C2_Palau_BT-59_B	ID-387	MBio97-C2	Palau	II	a	5	IIa5	ID-502_BC96-C2_Sicily_BT-8_BG-	ID-502	BC96-C2	Sicily	I	a	3	Ia3	I_vs_II	4_Inter-Lineage	4_Inter-Lineage|I_vs_II	0.811603	12032.5
ID-405_MBio98-C4_Palau_BT-74_B	ID-405	MBio98-C4	Palau	II	a	5	IIa5	ID-502_BC96-C2_Sicily_BT-8_BG-	ID-502	BC96-C2	Sicily	I	a	3	Ia3	I_vs_II	4_Inter-Lineage	4_Inter-Lineage|I_vs_II	0.929598	12032.5
ID-406_MBio98-C2_Palau_BT-76_B	ID-406	MBio98-C2	Palau	II	a	5	IIa5	ID-502_BC96-C2_Sicily_BT-8_BG-	ID-502	BC96-C2	Sicily	I	a	3	Ia3	I_vs_II	4_Inter-Lineage	4_Inter-Lineage|I_vs_II	0.935140	12032.5
ID-365_MBio98-C6_Palau_BT-100_	ID-365	MBio98-C6	Palau	II	a	5	IIa5	ID-502_BC96-C2_Sicily_BT-8_BG-	ID-502	BC96-C2	Sicily	I	a	3	Ia3	I_vs_II	4_Inter-Lineage	4_Inter-Lineage|I_vs_II	0.932741	12032.5
ID-389_MBio97-C5_Palau_BT-60_B	ID-389	MBio97-C5	Palau	II	a	5	IIa5	ID-502_BC96-C2_Sicily_BT-8_BG-	ID-502	BC96-C2	Sicily	I	a	3	Ia3	I_vs_II	4_Inter-Lineage	4_Inter-Lineage|I_vs_II	0.800684	12032.5
ID-461_MBio97-C8_Palau_BT-57_B	ID-461	MBio97-C8	Palau	II	a	5	IIa5	ID-502_BC96-C2_Sicily_BT-8_BG-	ID-502	BC96-C2	Sicily	I	a	3	Ia3	I_vs_II	4_Inter-Lineage	4_Inter-Lineage|I_vs_II	0.811712	12032.5
ID-412_MBio97-C7_Palau_BT-90_B	ID-412	MBio97-C7	Palau	II	a	5	IIa5	ID-502_BC96-C2_Sicily_BT-8_BG-	ID-502	BC96-C2	Sicily	I	a	3	Ia3	I_vs_II	4_Inter-Lineage	4_Inter-Lineage|I_vs_II	0.740826	12032.5
ID-239_BC73-C4_Lizard-Island_B	ID-239	BC73-C4	Lizard-Island	II	a	6	IIa6	ID-507_BC96-C7_Sicily_BT-24_BG	ID-507	BC96-C7	Sicily	I	a	3	Ia3	I_vs_II	4_Inter-Lineage	4_Inter-Lineage|I_vs_II	0.818283	14545.4
ID-248_BC74-C4_Lizard-Island_B	ID-248	BC74-C4	Lizard-Island	II	a	6	IIa6	ID-507_BC96-C7_Sicily_BT-24_BG	ID-507	BC96-C7	Sicily	I	a	3	Ia3	I_vs_II	4_Inter-Lineage	4_Inter-Lineage|I_vs_II	0.816804	14545.4
ID-240_BC73-C5_Lizard-Island_B	ID-240	BC73-C5	Lizard-Island	II	a	6	IIa6	ID-507_BC96-C7_Sicily_BT-24_BG	ID-507	BC96-C7	Sicily	I	a	3	Ia3	I_vs_II	4_Inter-Lineage	4_Inter-Lineage|I_vs_II	0.781765	14545.4
ID-247_BC74-C3_Lizard-Island_B	ID-247	BC74-C3	Lizard-Island	II	a	6	IIa6	ID-507_BC96-C7_Sicily_BT-24_BG	ID-507	BC96-C7	Sicily	I	a	3	Ia3	I_vs_II	4_Inter-Lineage	4_Inter-Lineage|I_vs_II	0.788408	14545.4
ID-242_BC73-C7_Lizard-Island_B	ID-242	BC73-C7	Lizard-Island	II	a	6	IIa6	ID-507_BC96-C7_Sicily_BT-24_BG	ID-507	BC96-C7	Sicily	I	a	3	Ia3	I_vs_II	4_Inter-Lineage	4_Inter-Lineage|I_vs_II	0.817374	14545.4
ID-245_BC74-C1_Lizard-Island_B	ID-245	BC74-C1	Lizard-Island	II	a	6	IIa6	ID-507_BC96-C7_Sicily_BT-24_BG	ID-507	BC96-C7	Sicily	I	a	3	Ia3	I_vs_II	4_Inter-Lineage	4_Inter-Lineage|I_vs_II	0.828539	14545.4
ID-239_BC73-C4_Lizard-Island_B	ID-239	BC73-C4	Lizard-Island	II	a	6	IIa6	ID-504_BC96-C4_Sicily_BT-23_BG	ID-504	BC96-C4	Sicily	I	a	3	Ia3	I_vs_II	4_Inter-Lineage	4_Inter-Lineage|I_vs_II	0.834844	14545.4
ID-248_BC74-C4_Lizard-Island_B	ID-248	BC74-C4	Lizard-Island	II	a	6	IIa6	ID-504_BC96-C4_Sicily_BT-23_BG	ID-504	BC96-C4	Sicily	I	a	3	Ia3	I_vs_II	4_Inter-Lineage	4_Inter-Lineage|I_vs_II	0.833365	14545.4
ID-240_BC73-C5_Lizard-Island_B	ID-240	BC73-C5	Lizard-Island	II	a	6	IIa6	ID-504_BC96-C4_Sicily_BT-23_BG	ID-504	BC96-C4	Sicily	I	a	3	Ia3	I_vs_II	4_Inter-Lineage	4_Inter-Lineage|I_vs_II	0.798327	14545.4
ID-247_BC74-C3_Lizard-Island_B	ID-247	BC74-C3	Lizard-Island	II	a	6	IIa6	ID-504_BC96-C4_Sicily_BT-23_BG	ID-504	BC96-C4	Sicily	I	a	3	Ia3	I_vs_II	4_Inter-Lineage	4_Inter-Lineage|I_vs_II	0.804969	14545.4
ID-242_BC73-C7_Lizard-Island_B	ID-242	BC73-C7	Lizard-Island	II	a	6	IIa6	ID-504_BC96-C4_Sicily_BT-23_BG	ID-504	BC96-C4	Sicily	I	a	3	Ia3	I_vs_II	4_Inter-Lineage	4_Inter-Lineage|I_vs_II	0.833935	14545.4
ID-245_BC74-C1_Lizard-Island_B	ID-245	BC74-C1	Lizard-Island	II	a	6	IIa6	ID-504_BC96-C4_Sicily_BT-23_BG	ID-504	BC96-C4	Sicily	I	a	3	Ia3	I_vs_II	4_Inter-Lineage	4_Inter-Lineage|I_vs_II	0.845100	14545.4
ID-239_BC73-C4_Lizard-Island_B	ID-239	BC73-C4	Lizard-Island	II	a	6	IIa6	ID-502_BC96-C2_Sicily_BT-8_BG-	ID-502	BC96-C2	Sicily	I	a	3	Ia3	I_vs_II	4_Inter-Lineage	4_Inter-Lineage|I_vs_II	0.759173	14545.4
ID-248_BC74-C4_Lizard-Island_B	ID-248	BC74-C4	Lizard-Island	II	a	6	IIa6	ID-502_BC96-C2_Sicily_BT-8_BG-	ID-502	BC96-C2	Sicily	I	a	3	Ia3	I_vs_II	4_Inter-Lineage	4_Inter-Lineage|I_vs_II	0.757693	14545.4
ID-240_BC73-C5_Lizard-Island_B	ID-240	BC73-C5	Lizard-Island	II	a	6	IIa6	ID-502_BC96-C2_Sicily_BT-8_BG-	ID-502	BC96-C2	Sicily	I	a	3	Ia3	I_vs_II	4_Inter-Lineage	4_Inter-Lineage|I_vs_II	0.722655	14545.4
ID-247_BC74-C3_Lizard-Island_B	ID-247	BC74-C3	Lizard-Island	II	a	6	IIa6	ID-502_BC96-C2_Sicily_BT-8_BG-	ID-502	BC96-C2	Sicily	I	a	3	Ia3	I_vs_II	4_Inter-Lineage	4_Inter-Lineage|I_vs_II	0.729297	14545.4
ID-242_BC73-C7_Lizard-Island_B	ID-242	BC73-C7	Lizard-Island	II	a	6	IIa6	ID-502_BC96-C2_Sicily_BT-8_BG-	ID-502	BC96-C2	Sicily	I	a	3	Ia3	I_vs_II	4_Inter-Lineage	4_Inter-Lineage|I_vs_II	0.758264	14545.4
ID-245_BC74-C1_Lizard-Island_B	ID-245	BC74-C1	Lizard-Island	II	a	6	IIa6	ID-502_BC96-C2_Sicily_BT-8_BG-	ID-502	BC96-C2	Sicily	I	a	3	Ia3	I_vs_II	4_Inter-Lineage	4_Inter-Lineage|I_vs_II	0.769428	14545.4
ID-458_MBio100-C4_Palau_BT-37_	ID-458	MBio100-C4	Palau	II	a	7	IIa7	ID-507_BC96-C7_Sicily_BT-24_BG	ID-507	BC96-C7	Sicily	I	a	3	Ia3	I_vs_II	4_Inter-Lineage	4_Inter-Lineage|I_vs_II	0.790929	12032.5
ID-456_MBio102-C2_Palau_BT-101	ID-456	MBio102-C2	Palau	II	a	7	IIa7	ID-507_BC96-C7_Sicily_BT-24_BG	ID-507	BC96-C7	Sicily	I	a	3	Ia3	I_vs_II	4_Inter-Lineage	4_Inter-Lineage|I_vs_II	0.803298	12032.5
ID-459_MBio100-C6_Palau_BT-36_	ID-459	MBio100-C6	Palau	II	a	7	IIa7	ID-507_BC96-C7_Sicily_BT-24_BG	ID-507	BC96-C7	Sicily	I	a	3	Ia3	I_vs_II	4_Inter-Lineage	4_Inter-Lineage|I_vs_II	0.791810	12032.5
ID-410_MBio102-C3_Palau_BT-84_	ID-410	MBio102-C3	Palau	II	a	7	IIa7	ID-507_BC96-C7_Sicily_BT-24_BG	ID-507	BC96-C7	Sicily	I	a	3	Ia3	I_vs_II	4_Inter-Lineage	4_Inter-Lineage|I_vs_II	0.827278	12032.5
ID-398_MBio102-C1_Palau_BT-64_	ID-398	MBio102-C1	Palau	II	a	7	IIa7	ID-507_BC96-C7_Sicily_BT-24_BG	ID-507	BC96-C7	Sicily	I	a	3	Ia3	I_vs_II	4_Inter-Lineage	4_Inter-Lineage|I_vs_II	0.865211	12032.5
ID-395_MBio100-C7_Palau_BT-61_	ID-395	MBio100-C7	Palau	II	a	7	IIa7	ID-507_BC96-C7_Sicily_BT-24_BG	ID-507	BC96-C7	Sicily	I	a	3	Ia3	I_vs_II	4_Inter-Lineage	4_Inter-Lineage|I_vs_II	0.782787	12032.5
ID-392_MBio100-C1_Palau_BT-63_	ID-392	MBio100-C1	Palau	II	a	7	IIa7	ID-507_BC96-C7_Sicily_BT-24_BG	ID-507	BC96-C7	Sicily	I	a	3	Ia3	I_vs_II	4_Inter-Lineage	4_Inter-Lineage|I_vs_II	0.782724	12032.5
ID-399_MBio102-C5_Palau_BT-67_	ID-399	MBio102-C5	Palau	II	a	7	IIa7	ID-507_BC96-C7_Sicily_BT-24_BG	ID-507	BC96-C7	Sicily	I	a	3	Ia3	I_vs_II	4_Inter-Lineage	4_Inter-Lineage|I_vs_II	0.793965	12032.5
ID-458_MBio100-C4_Palau_BT-37_	ID-458	MBio100-C4	Palau	II	a	7	IIa7	ID-504_BC96-C4_Sicily_BT-23_BG	ID-504	BC96-C4	Sicily	I	a	3	Ia3	I_vs_II	4_Inter-Lineage	4_Inter-Lineage|I_vs_II	0.807490	12032.5
ID-456_MBio102-C2_Palau_BT-101	ID-456	MBio102-C2	Palau	II	a	7	IIa7	ID-504_BC96-C4_Sicily_BT-23_BG	ID-504	BC96-C4	Sicily	I	a	3	Ia3	I_vs_II	4_Inter-Lineage	4_Inter-Lineage|I_vs_II	0.819860	12032.5
ID-459_MBio100-C6_Palau_BT-36_	ID-459	MBio100-C6	Palau	II	a	7	IIa7	ID-504_BC96-C4_Sicily_BT-23_BG	ID-504	BC96-C4	Sicily	I	a	3	Ia3	I_vs_II	4_Inter-Lineage	4_Inter-Lineage|I_vs_II	0.808371	12032.5
ID-410_MBio102-C3_Palau_BT-84_	ID-410	MBio102-C3	Palau	II	a	7	IIa7	ID-504_BC96-C4_Sicily_BT-23_BG	ID-504	BC96-C4	Sicily	I	a	3	Ia3	I_vs_II	4_Inter-Lineage	4_Inter-Lineage|I_vs_II	0.843840	12032.5
ID-398_MBio102-C1_Palau_BT-64_	ID-398	MBio102-C1	Palau	II	a	7	IIa7	ID-504_BC96-C4_Sicily_BT-23_BG	ID-504	BC96-C4	Sicily	I	a	3	Ia3	I_vs_II	4_Inter-Lineage	4_Inter-Lineage|I_vs_II	0.881772	12032.5
ID-395_MBio100-C7_Palau_BT-61_	ID-395	MBio100-C7	Palau	II	a	7	IIa7	ID-504_BC96-C4_Sicily_BT-23_BG	ID-504	BC96-C4	Sicily	I	a	3	Ia3	I_vs_II	4_Inter-Lineage	4_Inter-Lineage|I_vs_II	0.799348	12032.5
ID-392_MBio100-C1_Palau_BT-63_	ID-392	MBio100-C1	Palau	II	a	7	IIa7	ID-504_BC96-C4_Sicily_BT-23_BG	ID-504	BC96-C4	Sicily	I	a	3	Ia3	I_vs_II	4_Inter-Lineage	4_Inter-Lineage|I_vs_II	0.799285	12032.5
ID-399_MBio102-C5_Palau_BT-67_	ID-399	MBio102-C5	Palau	II	a	7	IIa7	ID-504_BC96-C4_Sicily_BT-23_BG	ID-504	BC96-C4	Sicily	I	a	3	Ia3	I_vs_II	4_Inter-Lineage	4_Inter-Lineage|I_vs_II	0.810526	12032.5
ID-458_MBio100-C4_Palau_BT-37_	ID-458	MBio100-C4	Palau	II	a	7	IIa7	ID-502_BC96-C2_Sicily_BT-8_BG-	ID-502	BC96-C2	Sicily	I	a	3	Ia3	I_vs_II	4_Inter-Lineage	4_Inter-Lineage|I_vs_II	0.731819	12032.5
ID-456_MBio102-C2_Palau_BT-101	ID-456	MBio102-C2	Palau	II	a	7	IIa7	ID-502_BC96-C2_Sicily_BT-8_BG-	ID-502	BC96-C2	Sicily	I	a	3	Ia3	I_vs_II	4_Inter-Lineage	4_Inter-Lineage|I_vs_II	0.744188	12032.5
ID-459_MBio100-C6_Palau_BT-36_	ID-459	MBio100-C6	Palau	II	a	7	IIa7	ID-502_BC96-C2_Sicily_BT-8_BG-	ID-502	BC96-C2	Sicily	I	a	3	Ia3	I_vs_II	4_Inter-Lineage	4_Inter-Lineage|I_vs_II	0.732699	12032.5
ID-410_MBio102-C3_Palau_BT-84_	ID-410	MBio102-C3	Palau	II	a	7	IIa7	ID-502_BC96-C2_Sicily_BT-8_BG-	ID-502	BC96-C2	Sicily	I	a	3	Ia3	I_vs_II	4_Inter-Lineage	4_Inter-Lineage|I_vs_II	0.768168	12032.5
ID-398_MBio102-C1_Palau_BT-64_	ID-398	MBio102-C1	Palau	II	a	7	IIa7	ID-502_BC96-C2_Sicily_BT-8_BG-	ID-502	BC96-C2	Sicily	I	a	3	Ia3	I_vs_II	4_Inter-Lineage	4_Inter-Lineage|I_vs_II	0.806100	12032.5
ID-395_MBio100-C7_Palau_BT-61_	ID-395	MBio100-C7	Palau	II	a	7	IIa7	ID-502_BC96-C2_Sicily_BT-8_BG-	ID-502	BC96-C2	Sicily	I	a	3	Ia3	I_vs_II	4_Inter-Lineage	4_Inter-Lineage|I_vs_II	0.723676	12032.5
ID-392_MBio100-C1_Palau_BT-63_	ID-392	MBio100-C1	Palau	II	a	7	IIa7	ID-502_BC96-C2_Sicily_BT-8_BG-	ID-502	BC96-C2	Sicily	I	a	3	Ia3	I_vs_II	4_Inter-Lineage	4_Inter-Lineage|I_vs_II	0.723614	12032.5
ID-399_MBio102-C5_Palau_BT-67_	ID-399	MBio102-C5	Palau	II	a	7	IIa7	ID-502_BC96-C2_Sicily_BT-8_BG-	ID-502	BC96-C2	Sicily	I	a	3	Ia3	I_vs_II	4_Inter-Lineage	4_Inter-Lineage|I_vs_II	0.734855	12032.5
ID-257_MBio23-C4_Kimbe-Bay_BT-	ID-257	MBio23-C4	Kimbe-Bay	II	a	8	IIa8	ID-507_BC96-C7_Sicily_BT-24_BG	ID-507	BC96-C7	Sicily	I	a	3	Ia3	I_vs_II	4_Inter-Lineage	4_Inter-Lineage|I_vs_II	0.819105	14271
ID-265_MBio24-C10_Kimbe-Bay_BT	ID-265	MBio24-C10	Kimbe-Bay	II	a	8	IIa8	ID-507_BC96-C7_Sicily_BT-24_BG	ID-507	BC96-C7	Sicily	I	a	3	Ia3	I_vs_II	4_Inter-Lineage	4_Inter-Lineage|I_vs_II	0.857773	14271
ID-255_MBio23-C2_Kimbe-Bay_BT-	ID-255	MBio23-C2	Kimbe-Bay	II	a	8	IIa8	ID-507_BC96-C7_Sicily_BT-24_BG	ID-507	BC96-C7	Sicily	I	a	3	Ia3	I_vs_II	4_Inter-Lineage	4_Inter-Lineage|I_vs_II	0.876323	14271
ID-254_MBio23-C1_Kimbe-Bay_BT-	ID-254	MBio23-C1	Kimbe-Bay	II	a	8	IIa8	ID-507_BC96-C7_Sicily_BT-24_BG	ID-507	BC96-C7	Sicily	I	a	3	Ia3	I_vs_II	4_Inter-Lineage	4_Inter-Lineage|I_vs_II	0.811758	14271
ID-256_MBio23-C3_Kimbe-Bay_BT-	ID-256	MBio23-C3	Kimbe-Bay	II	a	8	IIa8	ID-507_BC96-C7_Sicily_BT-24_BG	ID-507	BC96-C7	Sicily	I	a	3	Ia3	I_vs_II	4_Inter-Lineage	4_Inter-Lineage|I_vs_II	0.887265	14271
ID-257_MBio23-C4_Kimbe-Bay_BT-	ID-257	MBio23-C4	Kimbe-Bay	II	a	8	IIa8	ID-504_BC96-C4_Sicily_BT-23_BG	ID-504	BC96-C4	Sicily	I	a	3	Ia3	I_vs_II	4_Inter-Lineage	4_Inter-Lineage|I_vs_II	0.835666	14271
ID-265_MBio24-C10_Kimbe-Bay_BT	ID-265	MBio24-C10	Kimbe-Bay	II	a	8	IIa8	ID-504_BC96-C4_Sicily_BT-23_BG	ID-504	BC96-C4	Sicily	I	a	3	Ia3	I_vs_II	4_Inter-Lineage	4_Inter-Lineage|I_vs_II	0.874334	14271
ID-255_MBio23-C2_Kimbe-Bay_BT-	ID-255	MBio23-C2	Kimbe-Bay	II	a	8	IIa8	ID-504_BC96-C4_Sicily_BT-23_BG	ID-504	BC96-C4	Sicily	I	a	3	Ia3	I_vs_II	4_Inter-Lineage	4_Inter-Lineage|I_vs_II	0.892884	14271
ID-254_MBio23-C1_Kimbe-Bay_BT-	ID-254	MBio23-C1	Kimbe-Bay	II	a	8	IIa8	ID-504_BC96-C4_Sicily_BT-23_BG	ID-504	BC96-C4	Sicily	I	a	3	Ia3	I_vs_II	4_Inter-Lineage	4_Inter-Lineage|I_vs_II	0.828319	14271
ID-256_MBio23-C3_Kimbe-Bay_BT-	ID-256	MBio23-C3	Kimbe-Bay	II	a	8	IIa8	ID-504_BC96-C4_Sicily_BT-23_BG	ID-504	BC96-C4	Sicily	I	a	3	Ia3	I_vs_II	4_Inter-Lineage	4_Inter-Lineage|I_vs_II	0.903826	14271
ID-257_MBio23-C4_Kimbe-Bay_BT-	ID-257	MBio23-C4	Kimbe-Bay	II	a	8	IIa8	ID-502_BC96-C2_Sicily_BT-8_BG-	ID-502	BC96-C2	Sicily	I	a	3	Ia3	I_vs_II	4_Inter-Lineage	4_Inter-Lineage|I_vs_II	0.759994	14271
ID-265_MBio24-C10_Kimbe-Bay_BT	ID-265	MBio24-C10	Kimbe-Bay	II	a	8	IIa8	ID-502_BC96-C2_Sicily_BT-8_BG-	ID-502	BC96-C2	Sicily	I	a	3	Ia3	I_vs_II	4_Inter-Lineage	4_Inter-Lineage|I_vs_II	0.798662	14271
ID-255_MBio23-C2_Kimbe-Bay_BT-	ID-255	MBio23-C2	Kimbe-Bay	II	a	8	IIa8	ID-502_BC96-C2_Sicily_BT-8_BG-	ID-502	BC96-C2	Sicily	I	a	3	Ia3	I_vs_II	4_Inter-Lineage	4_Inter-Lineage|I_vs_II	0.817212	14271
ID-254_MBio23-C1_Kimbe-Bay_BT-	ID-254	MBio23-C1	Kimbe-Bay	II	a	8	IIa8	ID-502_BC96-C2_Sicily_BT-8_BG-	ID-502	BC96-C2	Sicily	I	a	3	Ia3	I_vs_II	4_Inter-Lineage	4_Inter-Lineage|I_vs_II	0.752647	14271
ID-256_MBio23-C3_Kimbe-Bay_BT-	ID-256	MBio23-C3	Kimbe-Bay	II	a	8	IIa8	ID-502_BC96-C2_Sicily_BT-8_BG-	ID-502	BC96-C2	Sicily	I	a	3	Ia3	I_vs_II	4_Inter-Lineage	4_Inter-Lineage|I_vs_II	0.828155	14271
ID-408_MBio101-C3_Palau_BT-77_	ID-408	MBio101-C3	Palau	II	a	9	IIa9	ID-507_BC96-C7_Sicily_BT-24_BG	ID-507	BC96-C7	Sicily	I	a	3	Ia3	I_vs_II	4_Inter-Lineage	4_Inter-Lineage|I_vs_II	0.971840	12032.5
ID-397_MBio101-C6_Palau_BT-65_	ID-397	MBio101-C6	Palau	II	a	9	IIa9	ID-507_BC96-C7_Sicily_BT-24_BG	ID-507	BC96-C7	Sicily	I	a	3	Ia3	I_vs_II	4_Inter-Lineage	4_Inter-Lineage|I_vs_II	0.776438	12032.5
ID-433_MBio101-C2_Palau_BT-68_	ID-433	MBio101-C2	Palau	II	a	9	IIa9	ID-507_BC96-C7_Sicily_BT-24_BG	ID-507	BC96-C7	Sicily	I	a	3	Ia3	I_vs_II	4_Inter-Lineage	4_Inter-Lineage|I_vs_II	0.833930	12032.5
ID-396_MBio101-C1_Palau_BT-62_	ID-396	MBio101-C1	Palau	II	a	9	IIa9	ID-507_BC96-C7_Sicily_BT-24_BG	ID-507	BC96-C7	Sicily	I	a	3	Ia3	I_vs_II	4_Inter-Lineage	4_Inter-Lineage|I_vs_II	0.777144	12032.5
ID-408_MBio101-C3_Palau_BT-77_	ID-408	MBio101-C3	Palau	II	a	9	IIa9	ID-504_BC96-C4_Sicily_BT-23_BG	ID-504	BC96-C4	Sicily	I	a	3	Ia3	I_vs_II	4_Inter-Lineage	4_Inter-Lineage|I_vs_II	0.988402	12032.5
ID-397_MBio101-C6_Palau_BT-65_	ID-397	MBio101-C6	Palau	II	a	9	IIa9	ID-504_BC96-C4_Sicily_BT-23_BG	ID-504	BC96-C4	Sicily	I	a	3	Ia3	I_vs_II	4_Inter-Lineage	4_Inter-Lineage|I_vs_II	0.792999	12032.5
ID-433_MBio101-C2_Palau_BT-68_	ID-433	MBio101-C2	Palau	II	a	9	IIa9	ID-504_BC96-C4_Sicily_BT-23_BG	ID-504	BC96-C4	Sicily	I	a	3	Ia3	I_vs_II	4_Inter-Lineage	4_Inter-Lineage|I_vs_II	0.850491	12032.5
ID-396_MBio101-C1_Palau_BT-62_	ID-396	MBio101-C1	Palau	II	a	9	IIa9	ID-504_BC96-C4_Sicily_BT-23_BG	ID-504	BC96-C4	Sicily	I	a	3	Ia3	I_vs_II	4_Inter-Lineage	4_Inter-Lineage|I_vs_II	0.793705	12032.5
ID-408_MBio101-C3_Palau_BT-77_	ID-408	MBio101-C3	Palau	II	a	9	IIa9	ID-502_BC96-C2_Sicily_BT-8_BG-	ID-502	BC96-C2	Sicily	I	a	3	Ia3	I_vs_II	4_Inter-Lineage	4_Inter-Lineage|I_vs_II	0.912730	12032.5
ID-397_MBio101-C6_Palau_BT-65_	ID-397	MBio101-C6	Palau	II	a	9	IIa9	ID-502_BC96-C2_Sicily_BT-8_BG-	ID-502	BC96-C2	Sicily	I	a	3	Ia3	I_vs_II	4_Inter-Lineage	4_Inter-Lineage|I_vs_II	0.717328	12032.5
ID-433_MBio101-C2_Palau_BT-68_	ID-433	MBio101-C2	Palau	II	a	9	IIa9	ID-502_BC96-C2_Sicily_BT-8_BG-	ID-502	BC96-C2	Sicily	I	a	3	Ia3	I_vs_II	4_Inter-Lineage	4_Inter-Lineage|I_vs_II	0.774819	12032.5
ID-396_MBio101-C1_Palau_BT-62_	ID-396	MBio101-C1	Palau	II	a	9	IIa9	ID-502_BC96-C2_Sicily_BT-8_BG-	ID-502	BC96-C2	Sicily	I	a	3	Ia3	I_vs_II	4_Inter-Lineage	4_Inter-Lineage|I_vs_II	0.718033	12032.5
ID-442_MBio95-C26_Maldives_BT-	ID-442	MBio95-C26	Maldives	II	b	1	IIb1	ID-507_BC96-C7_Sicily_BT-24_BG	ID-507	BC96-C7	Sicily	I	a	3	Ia3	I_vs_II	4_Inter-Lineage	4_Inter-Lineage|I_vs_II	1.243387	7096.81
ID-440_MBio93-C15_Maldives_BT-	ID-440	MBio93-C15	Maldives	II	b	1	IIb1	ID-507_BC96-C7_Sicily_BT-24_BG	ID-507	BC96-C7	Sicily	I	a	3	Ia3	I_vs_II	4_Inter-Lineage	4_Inter-Lineage|I_vs_II	1.306389	7096.81
ID-451_MBio93-C19_Maldives_BT-	ID-451	MBio93-C19	Maldives	II	b	1	IIb1	ID-507_BC96-C7_Sicily_BT-24_BG	ID-507	BC96-C7	Sicily	I	a	3	Ia3	I_vs_II	4_Inter-Lineage	4_Inter-Lineage|I_vs_II	1.294740	7096.81
ID-446_MBio93-C14_Maldives_BT-	ID-446	MBio93-C14	Maldives	II	b	1	IIb1	ID-507_BC96-C7_Sicily_BT-24_BG	ID-507	BC96-C7	Sicily	I	a	3	Ia3	I_vs_II	4_Inter-Lineage	4_Inter-Lineage|I_vs_II	1.254672	7096.81
ID-363_MBio93-C18_Maldives_BT-	ID-363	MBio93-C18	Maldives	II	b	1	IIb1	ID-507_BC96-C7_Sicily_BT-24_BG	ID-507	BC96-C7	Sicily	I	a	3	Ia3	I_vs_II	4_Inter-Lineage	4_Inter-Lineage|I_vs_II	1.312550	7096.81
ID-454_MBio95-C23_Maldives_BT-	ID-454	MBio95-C23	Maldives	II	b	1	IIb1	ID-507_BC96-C7_Sicily_BT-24_BG	ID-507	BC96-C7	Sicily	I	a	3	Ia3	I_vs_II	4_Inter-Lineage	4_Inter-Lineage|I_vs_II	1.375501	7096.81
ID-359_MBio94-C24_Maldives_BT-	ID-359	MBio94-C24	Maldives	II	b	1	IIb1	ID-507_BC96-C7_Sicily_BT-24_BG	ID-507	BC96-C7	Sicily	I	a	3	Ia3	I_vs_II	4_Inter-Lineage	4_Inter-Lineage|I_vs_II	1.348205	7096.81
ID-447_MBio94-C26_Maldives_BT-	ID-447	MBio94-C26	Maldives	II	b	1	IIb1	ID-507_BC96-C7_Sicily_BT-24_BG	ID-507	BC96-C7	Sicily	I	a	3	Ia3	I_vs_II	4_Inter-Lineage	4_Inter-Lineage|I_vs_II	1.331151	7096.81
ID-442_MBio95-C26_Maldives_BT-	ID-442	MBio95-C26	Maldives	II	b	1	IIb1	ID-504_BC96-C4_Sicily_BT-23_BG	ID-504	BC96-C4	Sicily	I	a	3	Ia3	I_vs_II	4_Inter-Lineage	4_Inter-Lineage|I_vs_II	1.259948	7096.81
ID-440_MBio93-C15_Maldives_BT-	ID-440	MBio93-C15	Maldives	II	b	1	IIb1	ID-504_BC96-C4_Sicily_BT-23_BG	ID-504	BC96-C4	Sicily	I	a	3	Ia3	I_vs_II	4_Inter-Lineage	4_Inter-Lineage|I_vs_II	1.322950	7096.81
ID-451_MBio93-C19_Maldives_BT-	ID-451	MBio93-C19	Maldives	II	b	1	IIb1	ID-504_BC96-C4_Sicily_BT-23_BG	ID-504	BC96-C4	Sicily	I	a	3	Ia3	I_vs_II	4_Inter-Lineage	4_Inter-Lineage|I_vs_II	1.311301	7096.81
ID-446_MBio93-C14_Maldives_BT-	ID-446	MBio93-C14	Maldives	II	b	1	IIb1	ID-504_BC96-C4_Sicily_BT-23_BG	ID-504	BC96-C4	Sicily	I	a	3	Ia3	I_vs_II	4_Inter-Lineage	4_Inter-Lineage|I_vs_II	1.271233	7096.81
ID-363_MBio93-C18_Maldives_BT-	ID-363	MBio93-C18	Maldives	II	b	1	IIb1	ID-504_BC96-C4_Sicily_BT-23_BG	ID-504	BC96-C4	Sicily	I	a	3	Ia3	I_vs_II	4_Inter-Lineage	4_Inter-Lineage|I_vs_II	1.329111	7096.81
ID-454_MBio95-C23_Maldives_BT-	ID-454	MBio95-C23	Maldives	II	b	1	IIb1	ID-504_BC96-C4_Sicily_BT-23_BG	ID-504	BC96-C4	Sicily	I	a	3	Ia3	I_vs_II	4_Inter-Lineage	4_Inter-Lineage|I_vs_II	1.392062	7096.81
ID-359_MBio94-C24_Maldives_BT-	ID-359	MBio94-C24	Maldives	II	b	1	IIb1	ID-504_BC96-C4_Sicily_BT-23_BG	ID-504	BC96-C4	Sicily	I	a	3	Ia3	I_vs_II	4_Inter-Lineage	4_Inter-Lineage|I_vs_II	1.364766	7096.81
ID-447_MBio94-C26_Maldives_BT-	ID-447	MBio94-C26	Maldives	II	b	1	IIb1	ID-504_BC96-C4_Sicily_BT-23_BG	ID-504	BC96-C4	Sicily	I	a	3	Ia3	I_vs_II	4_Inter-Lineage	4_Inter-Lineage|I_vs_II	1.347712	7096.81
ID-442_MBio95-C26_Maldives_BT-	ID-442	MBio95-C26	Maldives	II	b	1	IIb1	ID-502_BC96-C2_Sicily_BT-8_BG-	ID-502	BC96-C2	Sicily	I	a	3	Ia3	I_vs_II	4_Inter-Lineage	4_Inter-Lineage|I_vs_II	1.184277	7096.81
ID-440_MBio93-C15_Maldives_BT-	ID-440	MBio93-C15	Maldives	II	b	1	IIb1	ID-502_BC96-C2_Sicily_BT-8_BG-	ID-502	BC96-C2	Sicily	I	a	3	Ia3	I_vs_II	4_Inter-Lineage	4_Inter-Lineage|I_vs_II	1.247278	7096.81
ID-451_MBio93-C19_Maldives_BT-	ID-451	MBio93-C19	Maldives	II	b	1	IIb1	ID-502_BC96-C2_Sicily_BT-8_BG-	ID-502	BC96-C2	Sicily	I	a	3	Ia3	I_vs_II	4_Inter-Lineage	4_Inter-Lineage|I_vs_II	1.235629	7096.81
ID-446_MBio93-C14_Maldives_BT-	ID-446	MBio93-C14	Maldives	II	b	1	IIb1	ID-502_BC96-C2_Sicily_BT-8_BG-	ID-502	BC96-C2	Sicily	I	a	3	Ia3	I_vs_II	4_Inter-Lineage	4_Inter-Lineage|I_vs_II	1.195561	7096.81
ID-363_MBio93-C18_Maldives_BT-	ID-363	MBio93-C18	Maldives	II	b	1	IIb1	ID-502_BC96-C2_Sicily_BT-8_BG-	ID-502	BC96-C2	Sicily	I	a	3	Ia3	I_vs_II	4_Inter-Lineage	4_Inter-Lineage|I_vs_II	1.253440	7096.81
ID-454_MBio95-C23_Maldives_BT-	ID-454	MBio95-C23	Maldives	II	b	1	IIb1	ID-502_BC96-C2_Sicily_BT-8_BG-	ID-502	BC96-C2	Sicily	I	a	3	Ia3	I_vs_II	4_Inter-Lineage	4_Inter-Lineage|I_vs_II	1.316391	7096.81
ID-359_MBio94-C24_Maldives_BT-	ID-359	MBio94-C24	Maldives	II	b	1	IIb1	ID-502_BC96-C2_Sicily_BT-8_BG-	ID-502	BC96-C2	Sicily	I	a	3	Ia3	I_vs_II	4_Inter-Lineage	4_Inter-Lineage|I_vs_II	1.289095	7096.81
ID-447_MBio94-C26_Maldives_BT-	ID-447	MBio94-C26	Maldives	II	b	1	IIb1	ID-502_BC96-C2_Sicily_BT-8_BG-	ID-502	BC96-C2	Sicily	I	a	3	Ia3	I_vs_II	4_Inter-Lineage	4_Inter-Lineage|I_vs_II	1.272040	7096.81
ID-138_BC62-C7_Indonesia_BT-2_	ID-138	BC62-C7	Indonesia	II	c	1	IIc1	ID-507_BC96-C7_Sicily_BT-24_BG	ID-507	BC96-C7	Sicily	I	a	3	Ia3	I_vs_II	4_Inter-Lineage	4_Inter-Lineage|I_vs_II	0.977489	11579.6
ID-092_BC62-C4_Indonesia_BT-71	ID-092	BC62-C4	Indonesia	II	c	1	IIc1	ID-507_BC96-C7_Sicily_BT-24_BG	ID-507	BC96-C7	Sicily	I	a	3	Ia3	I_vs_II	4_Inter-Lineage	4_Inter-Lineage|I_vs_II	0.948979	11579.6
ID-052_BC62-C2_Indonesia_BT-88	ID-052	BC62-C2	Indonesia	II	c	1	IIc1	ID-507_BC96-C7_Sicily_BT-24_BG	ID-507	BC96-C7	Sicily	I	a	3	Ia3	I_vs_II	4_Inter-Lineage	4_Inter-Lineage|I_vs_II	1.026230	11579.6
ID-138_BC62-C7_Indonesia_BT-2_	ID-138	BC62-C7	Indonesia	II	c	1	IIc1	ID-504_BC96-C4_Sicily_BT-23_BG	ID-504	BC96-C4	Sicily	I	a	3	Ia3	I_vs_II	4_Inter-Lineage	4_Inter-Lineage|I_vs_II	0.994051	11579.6
ID-092_BC62-C4_Indonesia_BT-71	ID-092	BC62-C4	Indonesia	II	c	1	IIc1	ID-504_BC96-C4_Sicily_BT-23_BG	ID-504	BC96-C4	Sicily	I	a	3	Ia3	I_vs_II	4_Inter-Lineage	4_Inter-Lineage|I_vs_II	0.965540	11579.6
ID-052_BC62-C2_Indonesia_BT-88	ID-052	BC62-C2	Indonesia	II	c	1	IIc1	ID-504_BC96-C4_Sicily_BT-23_BG	ID-504	BC96-C4	Sicily	I	a	3	Ia3	I_vs_II	4_Inter-Lineage	4_Inter-Lineage|I_vs_II	1.042791	11579.6
ID-138_BC62-C7_Indonesia_BT-2_	ID-138	BC62-C7	Indonesia	II	c	1	IIc1	ID-502_BC96-C2_Sicily_BT-8_BG-	ID-502	BC96-C2	Sicily	I	a	3	Ia3	I_vs_II	4_Inter-Lineage	4_Inter-Lineage|I_vs_II	0.918379	11579.6
ID-092_BC62-C4_Indonesia_BT-71	ID-092	BC62-C4	Indonesia	II	c	1	IIc1	ID-502_BC96-C2_Sicily_BT-8_BG-	ID-502	BC96-C2	Sicily	I	a	3	Ia3	I_vs_II	4_Inter-Lineage	4_Inter-Lineage|I_vs_II	0.889868	11579.6
ID-052_BC62-C2_Indonesia_BT-88	ID-052	BC62-C2	Indonesia	II	c	1	IIc1	ID-502_BC96-C2_Sicily_BT-8_BG-	ID-502	BC96-C2	Sicily	I	a	3	Ia3	I_vs_II	4_Inter-Lineage	4_Inter-Lineage|I_vs_II	0.967120	11579.6
ID-169_BC65-C9_Indonesia_BT-87	ID-169	BC65-C9	Indonesia	II	c	2	IIc2	ID-507_BC96-C7_Sicily_BT-24_BG	ID-507	BC96-C7	Sicily	I	a	3	Ia3	I_vs_II	4_Inter-Lineage	4_Inter-Lineage|I_vs_II	0.937210	11579.6
ID-139_BC65-C7_Indonesia_BT-40	ID-139	BC65-C7	Indonesia	II	c	2	IIc2	ID-507_BC96-C7_Sicily_BT-24_BG	ID-507	BC96-C7	Sicily	I	a	3	Ia3	I_vs_II	4_Inter-Lineage	4_Inter-Lineage|I_vs_II	0.906333	11579.6
ID-169_BC65-C9_Indonesia_BT-87	ID-169	BC65-C9	Indonesia	II	c	2	IIc2	ID-504_BC96-C4_Sicily_BT-23_BG	ID-504	BC96-C4	Sicily	I	a	3	Ia3	I_vs_II	4_Inter-Lineage	4_Inter-Lineage|I_vs_II	0.953771	11579.6
ID-139_BC65-C7_Indonesia_BT-40	ID-139	BC65-C7	Indonesia	II	c	2	IIc2	ID-504_BC96-C4_Sicily_BT-23_BG	ID-504	BC96-C4	Sicily	I	a	3	Ia3	I_vs_II	4_Inter-Lineage	4_Inter-Lineage|I_vs_II	0.922894	11579.6
ID-169_BC65-C9_Indonesia_BT-87	ID-169	BC65-C9	Indonesia	II	c	2	IIc2	ID-502_BC96-C2_Sicily_BT-8_BG-	ID-502	BC96-C2	Sicily	I	a	3	Ia3	I_vs_II	4_Inter-Lineage	4_Inter-Lineage|I_vs_II	0.878099	11579.6
ID-139_BC65-C7_Indonesia_BT-40	ID-139	BC65-C7	Indonesia	II	c	2	IIc2	ID-502_BC96-C2_Sicily_BT-8_BG-	ID-502	BC96-C2	Sicily	I	a	3	Ia3	I_vs_II	4_Inter-Lineage	4_Inter-Lineage|I_vs_II	0.847222	11579.6
ID-332_MBio56-C3_Ningaloo-reef	ID-332	MBio56-C3	Ningaloo-reef	II	c	3	IIc3	ID-507_BC96-C7_Sicily_BT-24_BG	ID-507	BC96-C7	Sicily	I	a	3	Ia3	I_vs_II	4_Inter-Lineage	4_Inter-Lineage|I_vs_II	1.043063	12257.2
ID-335_MBio56-C6_Ningaloo-reef	ID-335	MBio56-C6	Ningaloo-reef	II	c	3	IIc3	ID-507_BC96-C7_Sicily_BT-24_BG	ID-507	BC96-C7	Sicily	I	a	3	Ia3	I_vs_II	4_Inter-Lineage	4_Inter-Lineage|I_vs_II	0.966431	12257.2
ID-333_MBio56-C4_Ningaloo-reef	ID-333	MBio56-C4	Ningaloo-reef	II	c	3	IIc3	ID-507_BC96-C7_Sicily_BT-24_BG	ID-507	BC96-C7	Sicily	I	a	3	Ia3	I_vs_II	4_Inter-Lineage	4_Inter-Lineage|I_vs_II	0.967401	12257.2
ID-332_MBio56-C3_Ningaloo-reef	ID-332	MBio56-C3	Ningaloo-reef	II	c	3	IIc3	ID-504_BC96-C4_Sicily_BT-23_BG	ID-504	BC96-C4	Sicily	I	a	3	Ia3	I_vs_II	4_Inter-Lineage	4_Inter-Lineage|I_vs_II	1.059624	12257.2
ID-335_MBio56-C6_Ningaloo-reef	ID-335	MBio56-C6	Ningaloo-reef	II	c	3	IIc3	ID-504_BC96-C4_Sicily_BT-23_BG	ID-504	BC96-C4	Sicily	I	a	3	Ia3	I_vs_II	4_Inter-Lineage	4_Inter-Lineage|I_vs_II	0.982992	12257.2
ID-333_MBio56-C4_Ningaloo-reef	ID-333	MBio56-C4	Ningaloo-reef	II	c	3	IIc3	ID-504_BC96-C4_Sicily_BT-23_BG	ID-504	BC96-C4	Sicily	I	a	3	Ia3	I_vs_II	4_Inter-Lineage	4_Inter-Lineage|I_vs_II	0.983962	12257.2
ID-332_MBio56-C3_Ningaloo-reef	ID-332	MBio56-C3	Ningaloo-reef	II	c	3	IIc3	ID-502_BC96-C2_Sicily_BT-8_BG-	ID-502	BC96-C2	Sicily	I	a	3	Ia3	I_vs_II	4_Inter-Lineage	4_Inter-Lineage|I_vs_II	0.983952	12257.2
ID-335_MBio56-C6_Ningaloo-reef	ID-335	MBio56-C6	Ningaloo-reef	II	c	3	IIc3	ID-502_BC96-C2_Sicily_BT-8_BG-	ID-502	BC96-C2	Sicily	I	a	3	Ia3	I_vs_II	4_Inter-Lineage	4_Inter-Lineage|I_vs_II	0.907320	12257.2
ID-333_MBio56-C4_Ningaloo-reef	ID-333	MBio56-C4	Ningaloo-reef	II	c	3	IIc3	ID-502_BC96-C2_Sicily_BT-8_BG-	ID-502	BC96-C2	Sicily	I	a	3	Ia3	I_vs_II	4_Inter-Lineage	4_Inter-Lineage|I_vs_II	0.908290	12257.2
ID-348_MBio83-C7_Japan_BT-94_B	ID-348	MBio83-C7	Japan	II	c	4	IIc4	ID-507_BC96-C7_Sicily_BT-24_BG	ID-507	BC96-C7	Sicily	I	a	3	Ia3	I_vs_II	4_Inter-Lineage	4_Inter-Lineage|I_vs_II	0.948928	10061.4
ID-345_MBio83-C3_Japan_BT-69_B	ID-345	MBio83-C3	Japan	II	c	4	IIc4	ID-507_BC96-C7_Sicily_BT-24_BG	ID-507	BC96-C7	Sicily	I	a	3	Ia3	I_vs_II	4_Inter-Lineage	4_Inter-Lineage|I_vs_II	0.937177	10061.4
ID-347_MBio83-C6_Japan_BT-92_B	ID-347	MBio83-C6	Japan	II	c	4	IIc4	ID-507_BC96-C7_Sicily_BT-24_BG	ID-507	BC96-C7	Sicily	I	a	3	Ia3	I_vs_II	4_Inter-Lineage	4_Inter-Lineage|I_vs_II	0.922688	10061.4
ID-344_MBio83-C2_Japan_BT-93_B	ID-344	MBio83-C2	Japan	II	c	4	IIc4	ID-507_BC96-C7_Sicily_BT-24_BG	ID-507	BC96-C7	Sicily	I	a	3	Ia3	I_vs_II	4_Inter-Lineage	4_Inter-Lineage|I_vs_II	1.031187	10061.4
ID-348_MBio83-C7_Japan_BT-94_B	ID-348	MBio83-C7	Japan	II	c	4	IIc4	ID-504_BC96-C4_Sicily_BT-23_BG	ID-504	BC96-C4	Sicily	I	a	3	Ia3	I_vs_II	4_Inter-Lineage	4_Inter-Lineage|I_vs_II	0.965490	10061.4
ID-345_MBio83-C3_Japan_BT-69_B	ID-345	MBio83-C3	Japan	II	c	4	IIc4	ID-504_BC96-C4_Sicily_BT-23_BG	ID-504	BC96-C4	Sicily	I	a	3	Ia3	I_vs_II	4_Inter-Lineage	4_Inter-Lineage|I_vs_II	0.953739	10061.4
ID-347_MBio83-C6_Japan_BT-92_B	ID-347	MBio83-C6	Japan	II	c	4	IIc4	ID-504_BC96-C4_Sicily_BT-23_BG	ID-504	BC96-C4	Sicily	I	a	3	Ia3	I_vs_II	4_Inter-Lineage	4_Inter-Lineage|I_vs_II	0.939249	10061.4
ID-344_MBio83-C2_Japan_BT-93_B	ID-344	MBio83-C2	Japan	II	c	4	IIc4	ID-504_BC96-C4_Sicily_BT-23_BG	ID-504	BC96-C4	Sicily	I	a	3	Ia3	I_vs_II	4_Inter-Lineage	4_Inter-Lineage|I_vs_II	1.047748	10061.4
ID-348_MBio83-C7_Japan_BT-94_B	ID-348	MBio83-C7	Japan	II	c	4	IIc4	ID-502_BC96-C2_Sicily_BT-8_BG-	ID-502	BC96-C2	Sicily	I	a	3	Ia3	I_vs_II	4_Inter-Lineage	4_Inter-Lineage|I_vs_II	0.889818	10061.4
ID-345_MBio83-C3_Japan_BT-69_B	ID-345	MBio83-C3	Japan	II	c	4	IIc4	ID-502_BC96-C2_Sicily_BT-8_BG-	ID-502	BC96-C2	Sicily	I	a	3	Ia3	I_vs_II	4_Inter-Lineage	4_Inter-Lineage|I_vs_II	0.878067	10061.4
ID-347_MBio83-C6_Japan_BT-92_B	ID-347	MBio83-C6	Japan	II	c	4	IIc4	ID-502_BC96-C2_Sicily_BT-8_BG-	ID-502	BC96-C2	Sicily	I	a	3	Ia3	I_vs_II	4_Inter-Lineage	4_Inter-Lineage|I_vs_II	0.863577	10061.4
ID-344_MBio83-C2_Japan_BT-93_B	ID-344	MBio83-C2	Japan	II	c	4	IIc4	ID-502_BC96-C2_Sicily_BT-8_BG-	ID-502	BC96-C2	Sicily	I	a	3	Ia3	I_vs_II	4_Inter-Lineage	4_Inter-Lineage|I_vs_II	0.972076	10061.4
ID-351_MBio84-C4_Japan_BT-72_B	ID-351	MBio84-C4	Japan	II	c	5	IIc5	ID-507_BC96-C7_Sicily_BT-24_BG	ID-507	BC96-C7	Sicily	I	a	3	Ia3	I_vs_II	4_Inter-Lineage	4_Inter-Lineage|I_vs_II	0.943309	10061.4
ID-355_MBio84-C13_Japan_BT-70_	ID-355	MBio84-C13	Japan	II	c	5	IIc5	ID-507_BC96-C7_Sicily_BT-24_BG	ID-507	BC96-C7	Sicily	I	a	3	Ia3	I_vs_II	4_Inter-Lineage	4_Inter-Lineage|I_vs_II	1.014742	10061.4
ID-351_MBio84-C4_Japan_BT-72_B	ID-351	MBio84-C4	Japan	II	c	5	IIc5	ID-504_BC96-C4_Sicily_BT-23_BG	ID-504	BC96-C4	Sicily	I	a	3	Ia3	I_vs_II	4_Inter-Lineage	4_Inter-Lineage|I_vs_II	0.959870	10061.4
ID-355_MBio84-C13_Japan_BT-70_	ID-355	MBio84-C13	Japan	II	c	5	IIc5	ID-504_BC96-C4_Sicily_BT-23_BG	ID-504	BC96-C4	Sicily	I	a	3	Ia3	I_vs_II	4_Inter-Lineage	4_Inter-Lineage|I_vs_II	1.031303	10061.4
ID-351_MBio84-C4_Japan_BT-72_B	ID-351	MBio84-C4	Japan	II	c	5	IIc5	ID-502_BC96-C2_Sicily_BT-8_BG-	ID-502	BC96-C2	Sicily	I	a	3	Ia3	I_vs_II	4_Inter-Lineage	4_Inter-Lineage|I_vs_II	0.884199	10061.4
ID-355_MBio84-C13_Japan_BT-70_	ID-355	MBio84-C13	Japan	II	c	5	IIc5	ID-502_BC96-C2_Sicily_BT-8_BG-	ID-502	BC96-C2	Sicily	I	a	3	Ia3	I_vs_II	4_Inter-Lineage	4_Inter-Lineage|I_vs_II	0.955631	10061.4
ID-338_MBio58-C3_Ningaloo-reef	ID-338	MBio58-C3	Ningaloo-reef	II	c	1	IId1	ID-507_BC96-C7_Sicily_BT-24_BG	ID-507	BC96-C7	Sicily	I	a	3	Ia3	I_vs_II	4_Inter-Lineage	4_Inter-Lineage|I_vs_II	0.886757	12257.2
ID-338_MBio58-C3_Ningaloo-reef	ID-338	MBio58-C3	Ningaloo-reef	II	c	1	IId1	ID-504_BC96-C4_Sicily_BT-23_BG	ID-504	BC96-C4	Sicily	I	a	3	Ia3	I_vs_II	4_Inter-Lineage	4_Inter-Lineage|I_vs_II	0.903318	12257.2
ID-338_MBio58-C3_Ningaloo-reef	ID-338	MBio58-C3	Ningaloo-reef	II	c	1	IId1	ID-502_BC96-C2_Sicily_BT-8_BG-	ID-502	BC96-C2	Sicily	I	a	3	Ia3	I_vs_II	4_Inter-Lineage	4_Inter-Lineage|I_vs_II	0.827646	12257.2
ID-273_MBio27-C4_Ponhpei_BT-79	ID-273	MBio27-C4	Ponhpei	II	a	10	IIa10	ID-507_BC96-C7_Sicily_BT-24_BG	ID-507	BC96-C7	Sicily	I	a	3	Ia3	I_vs_II	4_Inter-Lineage	4_Inter-Lineage|I_vs_II	0.827278	13820.7
ID-272_MBio27-C3_Ponhpei_BT-81	ID-272	MBio27-C3	Ponhpei	II	a	10	IIa10	ID-507_BC96-C7_Sicily_BT-24_BG	ID-507	BC96-C7	Sicily	I	a	3	Ia3	I_vs_II	4_Inter-Lineage	4_Inter-Lineage|I_vs_II	0.843788	13820.7
ID-280_MBio28-C5_Ponhpei_BT-82	ID-280	MBio28-C5	Ponhpei	II	a	10	IIa10	ID-507_BC96-C7_Sicily_BT-24_BG	ID-507	BC96-C7	Sicily	I	a	3	Ia3	I_vs_II	4_Inter-Lineage	4_Inter-Lineage|I_vs_II	0.838306	13820.7
ID-287_MBio29-C2_Ponhpei_BT-49	ID-287	MBio29-C2	Ponhpei	II	a	10	IIa10	ID-507_BC96-C7_Sicily_BT-24_BG	ID-507	BC96-C7	Sicily	I	a	3	Ia3	I_vs_II	4_Inter-Lineage	4_Inter-Lineage|I_vs_II	0.865212	13820.7
ID-286_MBio29-C1_Ponhpei_BT-80	ID-286	MBio29-C1	Ponhpei	II	a	10	IIa10	ID-507_BC96-C7_Sicily_BT-24_BG	ID-507	BC96-C7	Sicily	I	a	3	Ia3	I_vs_II	4_Inter-Lineage	4_Inter-Lineage|I_vs_II	0.994719	13820.7
ID-074_BC59-C3_Ponhpei_BT-41_B	ID-074	BC59-C3	Ponhpei	II	a	10	IIa10	ID-507_BC96-C7_Sicily_BT-24_BG	ID-507	BC96-C7	Sicily	I	a	3	Ia3	I_vs_II	4_Inter-Lineage	4_Inter-Lineage|I_vs_II	0.865321	13820.7
ID-269_MBio26-C7_Ponhpei_BT-46	ID-269	MBio26-C7	Ponhpei	II	a	10	IIa10	ID-507_BC96-C7_Sicily_BT-24_BG	ID-507	BC96-C7	Sicily	I	a	3	Ia3	I_vs_II	4_Inter-Lineage	4_Inter-Lineage|I_vs_II	0.777154	13820.7
ID-283_MBio28-C10_Ponhpei_BT-4	ID-283	MBio28-C10	Ponhpei	II	a	10	IIa10	ID-507_BC96-C7_Sicily_BT-24_BG	ID-507	BC96-C7	Sicily	I	a	3	Ia3	I_vs_II	4_Inter-Lineage	4_Inter-Lineage|I_vs_II	0.794113	13820.7
ID-271_MBio26-C9_Ponhpei_BT-91	ID-271	MBio26-C9	Ponhpei	II	a	10	IIa10	ID-507_BC96-C7_Sicily_BT-24_BG	ID-507	BC96-C7	Sicily	I	a	3	Ia3	I_vs_II	4_Inter-Lineage	4_Inter-Lineage|I_vs_II	0.823828	13820.7
ID-279_MBio28-C1_Ponhpei_BT-48	ID-279	MBio28-C1	Ponhpei	II	a	10	IIa10	ID-507_BC96-C7_Sicily_BT-24_BG	ID-507	BC96-C7	Sicily	I	a	3	Ia3	I_vs_II	4_Inter-Lineage	4_Inter-Lineage|I_vs_II	0.777144	13820.7
ID-292_MBio29-C9_Ponhpei_BT-55	ID-292	MBio29-C9	Ponhpei	II	a	10	IIa10	ID-507_BC96-C7_Sicily_BT-24_BG	ID-507	BC96-C7	Sicily	I	a	3	Ia3	I_vs_II	4_Inter-Lineage	4_Inter-Lineage|I_vs_II	0.782706	13820.7
ID-274_MBio27-C5_Ponhpei_BT-56	ID-274	MBio27-C5	Ponhpei	II	a	10	IIa10	ID-507_BC96-C7_Sicily_BT-24_BG	ID-507	BC96-C7	Sicily	I	a	3	Ia3	I_vs_II	4_Inter-Lineage	4_Inter-Lineage|I_vs_II	0.788283	13820.7
ID-275_MBio27-C6_Ponhpei_BT-52	ID-275	MBio27-C6	Ponhpei	II	a	10	IIa10	ID-507_BC96-C7_Sicily_BT-24_BG	ID-507	BC96-C7	Sicily	I	a	3	Ia3	I_vs_II	4_Inter-Lineage	4_Inter-Lineage|I_vs_II	0.805095	13820.7
ID-273_MBio27-C4_Ponhpei_BT-79	ID-273	MBio27-C4	Ponhpei	II	a	10	IIa10	ID-504_BC96-C4_Sicily_BT-23_BG	ID-504	BC96-C4	Sicily	I	a	3	Ia3	I_vs_II	4_Inter-Lineage	4_Inter-Lineage|I_vs_II	0.843840	13820.7
ID-272_MBio27-C3_Ponhpei_BT-81	ID-272	MBio27-C3	Ponhpei	II	a	10	IIa10	ID-504_BC96-C4_Sicily_BT-23_BG	ID-504	BC96-C4	Sicily	I	a	3	Ia3	I_vs_II	4_Inter-Lineage	4_Inter-Lineage|I_vs_II	0.860349	13820.7
ID-280_MBio28-C5_Ponhpei_BT-82	ID-280	MBio28-C5	Ponhpei	II	a	10	IIa10	ID-504_BC96-C4_Sicily_BT-23_BG	ID-504	BC96-C4	Sicily	I	a	3	Ia3	I_vs_II	4_Inter-Lineage	4_Inter-Lineage|I_vs_II	0.854867	13820.7
ID-287_MBio29-C2_Ponhpei_BT-49	ID-287	MBio29-C2	Ponhpei	II	a	10	IIa10	ID-504_BC96-C4_Sicily_BT-23_BG	ID-504	BC96-C4	Sicily	I	a	3	Ia3	I_vs_II	4_Inter-Lineage	4_Inter-Lineage|I_vs_II	0.881773	13820.7
ID-286_MBio29-C1_Ponhpei_BT-80	ID-286	MBio29-C1	Ponhpei	II	a	10	IIa10	ID-504_BC96-C4_Sicily_BT-23_BG	ID-504	BC96-C4	Sicily	I	a	3	Ia3	I_vs_II	4_Inter-Lineage	4_Inter-Lineage|I_vs_II	1.011280	13820.7
ID-074_BC59-C3_Ponhpei_BT-41_B	ID-074	BC59-C3	Ponhpei	II	a	10	IIa10	ID-504_BC96-C4_Sicily_BT-23_BG	ID-504	BC96-C4	Sicily	I	a	3	Ia3	I_vs_II	4_Inter-Lineage	4_Inter-Lineage|I_vs_II	0.881882	13820.7
ID-269_MBio26-C7_Ponhpei_BT-46	ID-269	MBio26-C7	Ponhpei	II	a	10	IIa10	ID-504_BC96-C4_Sicily_BT-23_BG	ID-504	BC96-C4	Sicily	I	a	3	Ia3	I_vs_II	4_Inter-Lineage	4_Inter-Lineage|I_vs_II	0.793716	13820.7
ID-283_MBio28-C10_Ponhpei_BT-4	ID-283	MBio28-C10	Ponhpei	II	a	10	IIa10	ID-504_BC96-C4_Sicily_BT-23_BG	ID-504	BC96-C4	Sicily	I	a	3	Ia3	I_vs_II	4_Inter-Lineage	4_Inter-Lineage|I_vs_II	0.810674	13820.7
ID-271_MBio26-C9_Ponhpei_BT-91	ID-271	MBio26-C9	Ponhpei	II	a	10	IIa10	ID-504_BC96-C4_Sicily_BT-23_BG	ID-504	BC96-C4	Sicily	I	a	3	Ia3	I_vs_II	4_Inter-Lineage	4_Inter-Lineage|I_vs_II	0.840389	13820.7
ID-279_MBio28-C1_Ponhpei_BT-48	ID-279	MBio28-C1	Ponhpei	II	a	10	IIa10	ID-504_BC96-C4_Sicily_BT-23_BG	ID-504	BC96-C4	Sicily	I	a	3	Ia3	I_vs_II	4_Inter-Lineage	4_Inter-Lineage|I_vs_II	0.793705	13820.7
ID-292_MBio29-C9_Ponhpei_BT-55	ID-292	MBio29-C9	Ponhpei	II	a	10	IIa10	ID-504_BC96-C4_Sicily_BT-23_BG	ID-504	BC96-C4	Sicily	I	a	3	Ia3	I_vs_II	4_Inter-Lineage	4_Inter-Lineage|I_vs_II	0.799268	13820.7
ID-274_MBio27-C5_Ponhpei_BT-56	ID-274	MBio27-C5	Ponhpei	II	a	10	IIa10	ID-504_BC96-C4_Sicily_BT-23_BG	ID-504	BC96-C4	Sicily	I	a	3	Ia3	I_vs_II	4_Inter-Lineage	4_Inter-Lineage|I_vs_II	0.804844	13820.7
ID-275_MBio27-C6_Ponhpei_BT-52	ID-275	MBio27-C6	Ponhpei	II	a	10	IIa10	ID-504_BC96-C4_Sicily_BT-23_BG	ID-504	BC96-C4	Sicily	I	a	3	Ia3	I_vs_II	4_Inter-Lineage	4_Inter-Lineage|I_vs_II	0.821656	13820.7
ID-273_MBio27-C4_Ponhpei_BT-79	ID-273	MBio27-C4	Ponhpei	II	a	10	IIa10	ID-502_BC96-C2_Sicily_BT-8_BG-	ID-502	BC96-C2	Sicily	I	a	3	Ia3	I_vs_II	4_Inter-Lineage	4_Inter-Lineage|I_vs_II	0.768168	13820.7
ID-272_MBio27-C3_Ponhpei_BT-81	ID-272	MBio27-C3	Ponhpei	II	a	10	IIa10	ID-502_BC96-C2_Sicily_BT-8_BG-	ID-502	BC96-C2	Sicily	I	a	3	Ia3	I_vs_II	4_Inter-Lineage	4_Inter-Lineage|I_vs_II	0.784677	13820.7
ID-280_MBio28-C5_Ponhpei_BT-82	ID-280	MBio28-C5	Ponhpei	II	a	10	IIa10	ID-502_BC96-C2_Sicily_BT-8_BG-	ID-502	BC96-C2	Sicily	I	a	3	Ia3	I_vs_II	4_Inter-Lineage	4_Inter-Lineage|I_vs_II	0.779195	13820.7
ID-287_MBio29-C2_Ponhpei_BT-49	ID-287	MBio29-C2	Ponhpei	II	a	10	IIa10	ID-502_BC96-C2_Sicily_BT-8_BG-	ID-502	BC96-C2	Sicily	I	a	3	Ia3	I_vs_II	4_Inter-Lineage	4_Inter-Lineage|I_vs_II	0.806101	13820.7
ID-286_MBio29-C1_Ponhpei_BT-80	ID-286	MBio29-C1	Ponhpei	II	a	10	IIa10	ID-502_BC96-C2_Sicily_BT-8_BG-	ID-502	BC96-C2	Sicily	I	a	3	Ia3	I_vs_II	4_Inter-Lineage	4_Inter-Lineage|I_vs_II	0.935608	13820.7
ID-074_BC59-C3_Ponhpei_BT-41_B	ID-074	BC59-C3	Ponhpei	II	a	10	IIa10	ID-502_BC96-C2_Sicily_BT-8_BG-	ID-502	BC96-C2	Sicily	I	a	3	Ia3	I_vs_II	4_Inter-Lineage	4_Inter-Lineage|I_vs_II	0.806211	13820.7
ID-269_MBio26-C7_Ponhpei_BT-46	ID-269	MBio26-C7	Ponhpei	II	a	10	IIa10	ID-502_BC96-C2_Sicily_BT-8_BG-	ID-502	BC96-C2	Sicily	I	a	3	Ia3	I_vs_II	4_Inter-Lineage	4_Inter-Lineage|I_vs_II	0.718044	13820.7
ID-283_MBio28-C10_Ponhpei_BT-4	ID-283	MBio28-C10	Ponhpei	II	a	10	IIa10	ID-502_BC96-C2_Sicily_BT-8_BG-	ID-502	BC96-C2	Sicily	I	a	3	Ia3	I_vs_II	4_Inter-Lineage	4_Inter-Lineage|I_vs_II	0.735002	13820.7
ID-271_MBio26-C9_Ponhpei_BT-91	ID-271	MBio26-C9	Ponhpei	II	a	10	IIa10	ID-502_BC96-C2_Sicily_BT-8_BG-	ID-502	BC96-C2	Sicily	I	a	3	Ia3	I_vs_II	4_Inter-Lineage	4_Inter-Lineage|I_vs_II	0.764717	13820.7
ID-279_MBio28-C1_Ponhpei_BT-48	ID-279	MBio28-C1	Ponhpei	II	a	10	IIa10	ID-502_BC96-C2_Sicily_BT-8_BG-	ID-502	BC96-C2	Sicily	I	a	3	Ia3	I_vs_II	4_Inter-Lineage	4_Inter-Lineage|I_vs_II	0.718033	13820.7
ID-292_MBio29-C9_Ponhpei_BT-55	ID-292	MBio29-C9	Ponhpei	II	a	10	IIa10	ID-502_BC96-C2_Sicily_BT-8_BG-	ID-502	BC96-C2	Sicily	I	a	3	Ia3	I_vs_II	4_Inter-Lineage	4_Inter-Lineage|I_vs_II	0.723596	13820.7
ID-274_MBio27-C5_Ponhpei_BT-56	ID-274	MBio27-C5	Ponhpei	II	a	10	IIa10	ID-502_BC96-C2_Sicily_BT-8_BG-	ID-502	BC96-C2	Sicily	I	a	3	Ia3	I_vs_II	4_Inter-Lineage	4_Inter-Lineage|I_vs_II	0.729172	13820.7
ID-275_MBio27-C6_Ponhpei_BT-52	ID-275	MBio27-C6	Ponhpei	II	a	10	IIa10	ID-502_BC96-C2_Sicily_BT-8_BG-	ID-502	BC96-C2	Sicily	I	a	3	Ia3	I_vs_II	4_Inter-Lineage	4_Inter-Lineage|I_vs_II	0.745985	13820.7
ID-030_BC53-C1_Ponhpei_BT-54_B	ID-030	BC53-C1	Ponhpei	II	a	2	IIa2	ID-206_C150-2_Nascholim_BT-31_	ID-206	C150-2	Nascholim	I	a	4	Ia4	I_vs_II	4_Inter-Lineage	4_Inter-Lineage|I_vs_II	0.710757	12574.2
ID-013_MBio76-C10_Kimbe-Bay_BT	ID-013	MBio76-C10	Kimbe-Bay	II	a	4	IIa4	ID-206_C150-2_Nascholim_BT-31_	ID-206	C150-2	Nascholim	I	a	4	Ia4	I_vs_II	4_Inter-Lineage	4_Inter-Lineage|I_vs_II	0.737210	12682.3
ID-138_BC62-C7_Indonesia_BT-2_	ID-138	BC62-C7	Indonesia	II	c	1	IIc1	ID-206_C150-2_Nascholim_BT-31_	ID-206	C150-2	Nascholim	I	a	4	Ia4	I_vs_II	4_Inter-Lineage	4_Inter-Lineage|I_vs_II	0.894338	9762.15
ID-092_BC62-C4_Indonesia_BT-71	ID-092	BC62-C4	Indonesia	II	c	1	IIc1	ID-206_C150-2_Nascholim_BT-31_	ID-206	C150-2	Nascholim	I	a	4	Ia4	I_vs_II	4_Inter-Lineage	4_Inter-Lineage|I_vs_II	0.865827	9762.15
ID-052_BC62-C2_Indonesia_BT-88	ID-052	BC62-C2	Indonesia	II	c	1	IIc1	ID-206_C150-2_Nascholim_BT-31_	ID-206	C150-2	Nascholim	I	a	4	Ia4	I_vs_II	4_Inter-Lineage	4_Inter-Lineage|I_vs_II	0.943079	9762.15
ID-169_BC65-C9_Indonesia_BT-87	ID-169	BC65-C9	Indonesia	II	c	2	IIc2	ID-206_C150-2_Nascholim_BT-31_	ID-206	C150-2	Nascholim	I	a	4	Ia4	I_vs_II	4_Inter-Lineage	4_Inter-Lineage|I_vs_II	0.854058	9762.15
ID-139_BC65-C7_Indonesia_BT-40	ID-139	BC65-C7	Indonesia	II	c	2	IIc2	ID-206_C150-2_Nascholim_BT-31_	ID-206	C150-2	Nascholim	I	a	4	Ia4	I_vs_II	4_Inter-Lineage	4_Inter-Lineage|I_vs_II	0.823181	9762.15
ID-074_BC59-C3_Ponhpei_BT-41_B	ID-074	BC59-C3	Ponhpei	II	a	10	IIa10	ID-206_C150-2_Nascholim_BT-31_	ID-206	C150-2	Nascholim	I	a	4	Ia4	I_vs_II	4_Inter-Lineage	4_Inter-Lineage|I_vs_II	0.782170	12574.2
ID-030_BC53-C1_Ponhpei_BT-54_B	ID-030	BC53-C1	Ponhpei	II	a	2	IIa2	ID-431_BC95-C1_Sicily_BT-30_BG	ID-431	BC95-C1	Sicily	I	a	5	Ia5	I_vs_II	4_Inter-Lineage	4_Inter-Lineage|I_vs_II	0.646531	13820.7
ID-030_BC53-C1_Ponhpei_BT-54_B	ID-030	BC53-C1	Ponhpei	II	a	2	IIa2	ID-411_BC95-C4_Sicily_BT-11_BG	ID-411	BC95-C4	Sicily	I	a	5	Ia5	I_vs_II	4_Inter-Lineage	4_Inter-Lineage|I_vs_II	0.684418	13820.7
ID-030_BC53-C1_Ponhpei_BT-54_B	ID-030	BC53-C1	Ponhpei	II	a	2	IIa2	ID-424_BC95-C2_Sicily_BT-15_BG	ID-424	BC95-C2	Sicily	I	a	5	Ia5	I_vs_II	4_Inter-Lineage	4_Inter-Lineage|I_vs_II	0.759064	13820.7
ID-030_BC53-C1_Ponhpei_BT-54_B	ID-030	BC53-C1	Ponhpei	II	a	2	IIa2	ID-426_BC95-C8_Sicily_BT-16_BG	ID-426	BC95-C8	Sicily	I	a	5	Ia5	I_vs_II	4_Inter-Lineage	4_Inter-Lineage|I_vs_II	0.764813	13820.7
ID-030_BC53-C1_Ponhpei_BT-54_B	ID-030	BC53-C1	Ponhpei	II	a	2	IIa2	ID-425_BC95-C7_Sicily_BT-17_BG	ID-425	BC95-C7	Sicily	I	a	5	Ia5	I_vs_II	4_Inter-Lineage	4_Inter-Lineage|I_vs_II	0.865732	13820.7
ID-030_BC53-C1_Ponhpei_BT-54_B	ID-030	BC53-C1	Ponhpei	II	a	2	IIa2	ID-401_BC95-C3_Sicily_BT-7_BG-	ID-401	BC95-C3	Sicily	I	a	5	Ia5	I_vs_II	4_Inter-Lineage	4_Inter-Lineage|I_vs_II	0.891480	13820.7
ID-030_BC53-C1_Ponhpei_BT-54_B	ID-030	BC53-C1	Ponhpei	II	a	2	IIa2	ID-360_BC95-C5_Sicily_BT-27_BG	ID-360	BC95-C5	Sicily	I	a	5	Ia5	I_vs_II	4_Inter-Lineage	4_Inter-Lineage|I_vs_II	0.781393	13820.7
ID-227_C721-1_Lizard-Island_BT	ID-227	C721-1	Lizard-Island	II	a	3	IIa3	ID-431_BC95-C1_Sicily_BT-30_BG	ID-431	BC95-C1	Sicily	I	a	5	Ia5	I_vs_II	4_Inter-Lineage	4_Inter-Lineage|I_vs_II	0.646488	14545.4
ID-227_C721-1_Lizard-Island_BT	ID-227	C721-1	Lizard-Island	II	a	3	IIa3	ID-411_BC95-C4_Sicily_BT-11_BG	ID-411	BC95-C4	Sicily	I	a	5	Ia5	I_vs_II	4_Inter-Lineage	4_Inter-Lineage|I_vs_II	0.684375	14545.4
ID-227_C721-1_Lizard-Island_BT	ID-227	C721-1	Lizard-Island	II	a	3	IIa3	ID-424_BC95-C2_Sicily_BT-15_BG	ID-424	BC95-C2	Sicily	I	a	5	Ia5	I_vs_II	4_Inter-Lineage	4_Inter-Lineage|I_vs_II	0.759021	14545.4
ID-227_C721-1_Lizard-Island_BT	ID-227	C721-1	Lizard-Island	II	a	3	IIa3	ID-426_BC95-C8_Sicily_BT-16_BG	ID-426	BC95-C8	Sicily	I	a	5	Ia5	I_vs_II	4_Inter-Lineage	4_Inter-Lineage|I_vs_II	0.764770	14545.4
ID-227_C721-1_Lizard-Island_BT	ID-227	C721-1	Lizard-Island	II	a	3	IIa3	ID-425_BC95-C7_Sicily_BT-17_BG	ID-425	BC95-C7	Sicily	I	a	5	Ia5	I_vs_II	4_Inter-Lineage	4_Inter-Lineage|I_vs_II	0.865689	14545.4
ID-227_C721-1_Lizard-Island_BT	ID-227	C721-1	Lizard-Island	II	a	3	IIa3	ID-401_BC95-C3_Sicily_BT-7_BG-	ID-401	BC95-C3	Sicily	I	a	5	Ia5	I_vs_II	4_Inter-Lineage	4_Inter-Lineage|I_vs_II	0.891437	14545.4
ID-227_C721-1_Lizard-Island_BT	ID-227	C721-1	Lizard-Island	II	a	3	IIa3	ID-360_BC95-C5_Sicily_BT-27_BG	ID-360	BC95-C5	Sicily	I	a	5	Ia5	I_vs_II	4_Inter-Lineage	4_Inter-Lineage|I_vs_II	0.781350	14545.4
ID-013_MBio76-C10_Kimbe-Bay_BT	ID-013	MBio76-C10	Kimbe-Bay	II	a	4	IIa4	ID-431_BC95-C1_Sicily_BT-30_BG	ID-431	BC95-C1	Sicily	I	a	5	Ia5	I_vs_II	4_Inter-Lineage	4_Inter-Lineage|I_vs_II	0.672984	14271
ID-013_MBio76-C10_Kimbe-Bay_BT	ID-013	MBio76-C10	Kimbe-Bay	II	a	4	IIa4	ID-411_BC95-C4_Sicily_BT-11_BG	ID-411	BC95-C4	Sicily	I	a	5	Ia5	I_vs_II	4_Inter-Lineage	4_Inter-Lineage|I_vs_II	0.710871	14271
ID-013_MBio76-C10_Kimbe-Bay_BT	ID-013	MBio76-C10	Kimbe-Bay	II	a	4	IIa4	ID-424_BC95-C2_Sicily_BT-15_BG	ID-424	BC95-C2	Sicily	I	a	5	Ia5	I_vs_II	4_Inter-Lineage	4_Inter-Lineage|I_vs_II	0.785516	14271
ID-013_MBio76-C10_Kimbe-Bay_BT	ID-013	MBio76-C10	Kimbe-Bay	II	a	4	IIa4	ID-426_BC95-C8_Sicily_BT-16_BG	ID-426	BC95-C8	Sicily	I	a	5	Ia5	I_vs_II	4_Inter-Lineage	4_Inter-Lineage|I_vs_II	0.791266	14271
ID-013_MBio76-C10_Kimbe-Bay_BT	ID-013	MBio76-C10	Kimbe-Bay	II	a	4	IIa4	ID-425_BC95-C7_Sicily_BT-17_BG	ID-425	BC95-C7	Sicily	I	a	5	Ia5	I_vs_II	4_Inter-Lineage	4_Inter-Lineage|I_vs_II	0.892184	14271
ID-013_MBio76-C10_Kimbe-Bay_BT	ID-013	MBio76-C10	Kimbe-Bay	II	a	4	IIa4	ID-401_BC95-C3_Sicily_BT-7_BG-	ID-401	BC95-C3	Sicily	I	a	5	Ia5	I_vs_II	4_Inter-Lineage	4_Inter-Lineage|I_vs_II	0.917932	14271
ID-013_MBio76-C10_Kimbe-Bay_BT	ID-013	MBio76-C10	Kimbe-Bay	II	a	4	IIa4	ID-360_BC95-C5_Sicily_BT-27_BG	ID-360	BC95-C5	Sicily	I	a	5	Ia5	I_vs_II	4_Inter-Lineage	4_Inter-Lineage|I_vs_II	0.807846	14271
ID-404_MBio97-C6_Palau_BT-75_B	ID-404	MBio97-C6	Palau	II	a	5	IIa5	ID-431_BC95-C1_Sicily_BT-30_BG	ID-431	BC95-C1	Sicily	I	a	5	Ia5	I_vs_II	4_Inter-Lineage	4_Inter-Lineage|I_vs_II	0.661175	12032.5
ID-415_MBio99-C2_Palau_BT-98_B	ID-415	MBio99-C2	Palau	II	a	5	IIa5	ID-431_BC95-C1_Sicily_BT-30_BG	ID-431	BC95-C1	Sicily	I	a	5	Ia5	I_vs_II	4_Inter-Lineage	4_Inter-Lineage|I_vs_II	0.649016	12032.5
ID-416_MBio99-C5_Palau_BT-99_B	ID-416	MBio99-C5	Palau	II	a	5	IIa5	ID-431_BC95-C1_Sicily_BT-30_BG	ID-431	BC95-C1	Sicily	I	a	5	Ia5	I_vs_II	4_Inter-Lineage	4_Inter-Lineage|I_vs_II	0.665292	12032.5
ID-356_MBio97-C4_Palau_BT-83_B	ID-356	MBio97-C4	Palau	II	a	5	IIa5	ID-431_BC95-C1_Sicily_BT-30_BG	ID-431	BC95-C1	Sicily	I	a	5	Ia5	I_vs_II	4_Inter-Lineage	4_Inter-Lineage|I_vs_II	0.679210	12032.5
ID-388_MBio97-C3_Palau_BT-66_B	ID-388	MBio97-C3	Palau	II	a	5	IIa5	ID-431_BC95-C1_Sicily_BT-30_BG	ID-431	BC95-C1	Sicily	I	a	5	Ia5	I_vs_II	4_Inter-Lineage	4_Inter-Lineage|I_vs_II	0.723415	12032.5
ID-391_MBio98-C8_Palau_BT-58_B	ID-391	MBio98-C8	Palau	II	a	5	IIa5	ID-431_BC95-C1_Sicily_BT-30_BG	ID-431	BC95-C1	Sicily	I	a	5	Ia5	I_vs_II	4_Inter-Lineage	4_Inter-Lineage|I_vs_II	0.763797	12032.5
ID-387_MBio97-C2_Palau_BT-59_B	ID-387	MBio97-C2	Palau	II	a	5	IIa5	ID-431_BC95-C1_Sicily_BT-30_BG	ID-431	BC95-C1	Sicily	I	a	5	Ia5	I_vs_II	4_Inter-Lineage	4_Inter-Lineage|I_vs_II	0.723336	12032.5
ID-405_MBio98-C4_Palau_BT-74_B	ID-405	MBio98-C4	Palau	II	a	5	IIa5	ID-431_BC95-C1_Sicily_BT-30_BG	ID-431	BC95-C1	Sicily	I	a	5	Ia5	I_vs_II	4_Inter-Lineage	4_Inter-Lineage|I_vs_II	0.841331	12032.5
ID-406_MBio98-C2_Palau_BT-76_B	ID-406	MBio98-C2	Palau	II	a	5	IIa5	ID-431_BC95-C1_Sicily_BT-30_BG	ID-431	BC95-C1	Sicily	I	a	5	Ia5	I_vs_II	4_Inter-Lineage	4_Inter-Lineage|I_vs_II	0.846873	12032.5
ID-365_MBio98-C6_Palau_BT-100_	ID-365	MBio98-C6	Palau	II	a	5	IIa5	ID-431_BC95-C1_Sicily_BT-30_BG	ID-431	BC95-C1	Sicily	I	a	5	Ia5	I_vs_II	4_Inter-Lineage	4_Inter-Lineage|I_vs_II	0.844473	12032.5
ID-389_MBio97-C5_Palau_BT-60_B	ID-389	MBio97-C5	Palau	II	a	5	IIa5	ID-431_BC95-C1_Sicily_BT-30_BG	ID-431	BC95-C1	Sicily	I	a	5	Ia5	I_vs_II	4_Inter-Lineage	4_Inter-Lineage|I_vs_II	0.712417	12032.5
ID-412_MBio97-C7_Palau_BT-90_B	ID-412	MBio97-C7	Palau	II	a	5	IIa5	ID-431_BC95-C1_Sicily_BT-30_BG	ID-431	BC95-C1	Sicily	I	a	5	Ia5	I_vs_II	4_Inter-Lineage	4_Inter-Lineage|I_vs_II	0.652559	12032.5
ID-404_MBio97-C6_Palau_BT-75_B	ID-404	MBio97-C6	Palau	II	a	5	IIa5	ID-411_BC95-C4_Sicily_BT-11_BG	ID-411	BC95-C4	Sicily	I	a	5	Ia5	I_vs_II	4_Inter-Lineage	4_Inter-Lineage|I_vs_II	0.699062	12032.5
ID-356_MBio97-C4_Palau_BT-83_B	ID-356	MBio97-C4	Palau	II	a	5	IIa5	ID-411_BC95-C4_Sicily_BT-11_BG	ID-411	BC95-C4	Sicily	I	a	5	Ia5	I_vs_II	4_Inter-Lineage	4_Inter-Lineage|I_vs_II	0.717097	12032.5
ID-388_MBio97-C3_Palau_BT-66_B	ID-388	MBio97-C3	Palau	II	a	5	IIa5	ID-411_BC95-C4_Sicily_BT-11_BG	ID-411	BC95-C4	Sicily	I	a	5	Ia5	I_vs_II	4_Inter-Lineage	4_Inter-Lineage|I_vs_II	0.761302	12032.5
ID-391_MBio98-C8_Palau_BT-58_B	ID-391	MBio98-C8	Palau	II	a	5	IIa5	ID-411_BC95-C4_Sicily_BT-11_BG	ID-411	BC95-C4	Sicily	I	a	5	Ia5	I_vs_II	4_Inter-Lineage	4_Inter-Lineage|I_vs_II	0.801684	12032.5
ID-387_MBio97-C2_Palau_BT-59_B	ID-387	MBio97-C2	Palau	II	a	5	IIa5	ID-411_BC95-C4_Sicily_BT-11_BG	ID-411	BC95-C4	Sicily	I	a	5	Ia5	I_vs_II	4_Inter-Lineage	4_Inter-Lineage|I_vs_II	0.761223	12032.5
ID-405_MBio98-C4_Palau_BT-74_B	ID-405	MBio98-C4	Palau	II	a	5	IIa5	ID-411_BC95-C4_Sicily_BT-11_BG	ID-411	BC95-C4	Sicily	I	a	5	Ia5	I_vs_II	4_Inter-Lineage	4_Inter-Lineage|I_vs_II	0.879218	12032.5
ID-406_MBio98-C2_Palau_BT-76_B	ID-406	MBio98-C2	Palau	II	a	5	IIa5	ID-411_BC95-C4_Sicily_BT-11_BG	ID-411	BC95-C4	Sicily	I	a	5	Ia5	I_vs_II	4_Inter-Lineage	4_Inter-Lineage|I_vs_II	0.884760	12032.5
ID-365_MBio98-C6_Palau_BT-100_	ID-365	MBio98-C6	Palau	II	a	5	IIa5	ID-411_BC95-C4_Sicily_BT-11_BG	ID-411	BC95-C4	Sicily	I	a	5	Ia5	I_vs_II	4_Inter-Lineage	4_Inter-Lineage|I_vs_II	0.882360	12032.5
ID-389_MBio97-C5_Palau_BT-60_B	ID-389	MBio97-C5	Palau	II	a	5	IIa5	ID-411_BC95-C4_Sicily_BT-11_BG	ID-411	BC95-C4	Sicily	I	a	5	Ia5	I_vs_II	4_Inter-Lineage	4_Inter-Lineage|I_vs_II	0.750304	12032.5
ID-404_MBio97-C6_Palau_BT-75_B	ID-404	MBio97-C6	Palau	II	a	5	IIa5	ID-424_BC95-C2_Sicily_BT-15_BG	ID-424	BC95-C2	Sicily	I	a	5	Ia5	I_vs_II	4_Inter-Lineage	4_Inter-Lineage|I_vs_II	0.773708	12032.5
ID-415_MBio99-C2_Palau_BT-98_B	ID-415	MBio99-C2	Palau	II	a	5	IIa5	ID-424_BC95-C2_Sicily_BT-15_BG	ID-424	BC95-C2	Sicily	I	a	5	Ia5	I_vs_II	4_Inter-Lineage	4_Inter-Lineage|I_vs_II	0.761549	12032.5
ID-416_MBio99-C5_Palau_BT-99_B	ID-416	MBio99-C5	Palau	II	a	5	IIa5	ID-424_BC95-C2_Sicily_BT-15_BG	ID-424	BC95-C2	Sicily	I	a	5	Ia5	I_vs_II	4_Inter-Lineage	4_Inter-Lineage|I_vs_II	0.777825	12032.5
ID-356_MBio97-C4_Palau_BT-83_B	ID-356	MBio97-C4	Palau	II	a	5	IIa5	ID-424_BC95-C2_Sicily_BT-15_BG	ID-424	BC95-C2	Sicily	I	a	5	Ia5	I_vs_II	4_Inter-Lineage	4_Inter-Lineage|I_vs_II	0.791743	12032.5
ID-388_MBio97-C3_Palau_BT-66_B	ID-388	MBio97-C3	Palau	II	a	5	IIa5	ID-424_BC95-C2_Sicily_BT-15_BG	ID-424	BC95-C2	Sicily	I	a	5	Ia5	I_vs_II	4_Inter-Lineage	4_Inter-Lineage|I_vs_II	0.835948	12032.5
ID-391_MBio98-C8_Palau_BT-58_B	ID-391	MBio98-C8	Palau	II	a	5	IIa5	ID-424_BC95-C2_Sicily_BT-15_BG	ID-424	BC95-C2	Sicily	I	a	5	Ia5	I_vs_II	4_Inter-Lineage	4_Inter-Lineage|I_vs_II	0.876329	12032.5
ID-387_MBio97-C2_Palau_BT-59_B	ID-387	MBio97-C2	Palau	II	a	5	IIa5	ID-424_BC95-C2_Sicily_BT-15_BG	ID-424	BC95-C2	Sicily	I	a	5	Ia5	I_vs_II	4_Inter-Lineage	4_Inter-Lineage|I_vs_II	0.835869	12032.5
ID-405_MBio98-C4_Palau_BT-74_B	ID-405	MBio98-C4	Palau	II	a	5	IIa5	ID-424_BC95-C2_Sicily_BT-15_BG	ID-424	BC95-C2	Sicily	I	a	5	Ia5	I_vs_II	4_Inter-Lineage	4_Inter-Lineage|I_vs_II	0.953864	12032.5
ID-406_MBio98-C2_Palau_BT-76_B	ID-406	MBio98-C2	Palau	II	a	5	IIa5	ID-424_BC95-C2_Sicily_BT-15_BG	ID-424	BC95-C2	Sicily	I	a	5	Ia5	I_vs_II	4_Inter-Lineage	4_Inter-Lineage|I_vs_II	0.959406	12032.5
ID-365_MBio98-C6_Palau_BT-100_	ID-365	MBio98-C6	Palau	II	a	5	IIa5	ID-424_BC95-C2_Sicily_BT-15_BG	ID-424	BC95-C2	Sicily	I	a	5	Ia5	I_vs_II	4_Inter-Lineage	4_Inter-Lineage|I_vs_II	0.957006	12032.5
ID-389_MBio97-C5_Palau_BT-60_B	ID-389	MBio97-C5	Palau	II	a	5	IIa5	ID-424_BC95-C2_Sicily_BT-15_BG	ID-424	BC95-C2	Sicily	I	a	5	Ia5	I_vs_II	4_Inter-Lineage	4_Inter-Lineage|I_vs_II	0.824950	12032.5
ID-412_MBio97-C7_Palau_BT-90_B	ID-412	MBio97-C7	Palau	II	a	5	IIa5	ID-424_BC95-C2_Sicily_BT-15_BG	ID-424	BC95-C2	Sicily	I	a	5	Ia5	I_vs_II	4_Inter-Lineage	4_Inter-Lineage|I_vs_II	0.765092	12032.5
ID-404_MBio97-C6_Palau_BT-75_B	ID-404	MBio97-C6	Palau	II	a	5	IIa5	ID-426_BC95-C8_Sicily_BT-16_BG	ID-426	BC95-C8	Sicily	I	a	5	Ia5	I_vs_II	4_Inter-Lineage	4_Inter-Lineage|I_vs_II	0.779458	12032.5
ID-415_MBio99-C2_Palau_BT-98_B	ID-415	MBio99-C2	Palau	II	a	5	IIa5	ID-426_BC95-C8_Sicily_BT-16_BG	ID-426	BC95-C8	Sicily	I	a	5	Ia5	I_vs_II	4_Inter-Lineage	4_Inter-Lineage|I_vs_II	0.767298	12032.5
ID-416_MBio99-C5_Palau_BT-99_B	ID-416	MBio99-C5	Palau	II	a	5	IIa5	ID-426_BC95-C8_Sicily_BT-16_BG	ID-426	BC95-C8	Sicily	I	a	5	Ia5	I_vs_II	4_Inter-Lineage	4_Inter-Lineage|I_vs_II	0.783574	12032.5
ID-356_MBio97-C4_Palau_BT-83_B	ID-356	MBio97-C4	Palau	II	a	5	IIa5	ID-426_BC95-C8_Sicily_BT-16_BG	ID-426	BC95-C8	Sicily	I	a	5	Ia5	I_vs_II	4_Inter-Lineage	4_Inter-Lineage|I_vs_II	0.797492	12032.5
ID-388_MBio97-C3_Palau_BT-66_B	ID-388	MBio97-C3	Palau	II	a	5	IIa5	ID-426_BC95-C8_Sicily_BT-16_BG	ID-426	BC95-C8	Sicily	I	a	5	Ia5	I_vs_II	4_Inter-Lineage	4_Inter-Lineage|I_vs_II	0.841697	12032.5
ID-391_MBio98-C8_Palau_BT-58_B	ID-391	MBio98-C8	Palau	II	a	5	IIa5	ID-426_BC95-C8_Sicily_BT-16_BG	ID-426	BC95-C8	Sicily	I	a	5	Ia5	I_vs_II	4_Inter-Lineage	4_Inter-Lineage|I_vs_II	0.882079	12032.5
ID-387_MBio97-C2_Palau_BT-59_B	ID-387	MBio97-C2	Palau	II	a	5	IIa5	ID-426_BC95-C8_Sicily_BT-16_BG	ID-426	BC95-C8	Sicily	I	a	5	Ia5	I_vs_II	4_Inter-Lineage	4_Inter-Lineage|I_vs_II	0.841618	12032.5
ID-405_MBio98-C4_Palau_BT-74_B	ID-405	MBio98-C4	Palau	II	a	5	IIa5	ID-426_BC95-C8_Sicily_BT-16_BG	ID-426	BC95-C8	Sicily	I	a	5	Ia5	I_vs_II	4_Inter-Lineage	4_Inter-Lineage|I_vs_II	0.959613	12032.5
ID-406_MBio98-C2_Palau_BT-76_B	ID-406	MBio98-C2	Palau	II	a	5	IIa5	ID-426_BC95-C8_Sicily_BT-16_BG	ID-426	BC95-C8	Sicily	I	a	5	Ia5	I_vs_II	4_Inter-Lineage	4_Inter-Lineage|I_vs_II	0.965155	12032.5
ID-365_MBio98-C6_Palau_BT-100_	ID-365	MBio98-C6	Palau	II	a	5	IIa5	ID-426_BC95-C8_Sicily_BT-16_BG	ID-426	BC95-C8	Sicily	I	a	5	Ia5	I_vs_II	4_Inter-Lineage	4_Inter-Lineage|I_vs_II	0.962755	12032.5
ID-389_MBio97-C5_Palau_BT-60_B	ID-389	MBio97-C5	Palau	II	a	5	IIa5	ID-426_BC95-C8_Sicily_BT-16_BG	ID-426	BC95-C8	Sicily	I	a	5	Ia5	I_vs_II	4_Inter-Lineage	4_Inter-Lineage|I_vs_II	0.830699	12032.5
ID-412_MBio97-C7_Palau_BT-90_B	ID-412	MBio97-C7	Palau	II	a	5	IIa5	ID-426_BC95-C8_Sicily_BT-16_BG	ID-426	BC95-C8	Sicily	I	a	5	Ia5	I_vs_II	4_Inter-Lineage	4_Inter-Lineage|I_vs_II	0.770841	12032.5
ID-404_MBio97-C6_Palau_BT-75_B	ID-404	MBio97-C6	Palau	II	a	5	IIa5	ID-425_BC95-C7_Sicily_BT-17_BG	ID-425	BC95-C7	Sicily	I	a	5	Ia5	I_vs_II	4_Inter-Lineage	4_Inter-Lineage|I_vs_II	0.880376	12032.5
ID-415_MBio99-C2_Palau_BT-98_B	ID-415	MBio99-C2	Palau	II	a	5	IIa5	ID-425_BC95-C7_Sicily_BT-17_BG	ID-425	BC95-C7	Sicily	I	a	5	Ia5	I_vs_II	4_Inter-Lineage	4_Inter-Lineage|I_vs_II	0.868217	12032.5
ID-416_MBio99-C5_Palau_BT-99_B	ID-416	MBio99-C5	Palau	II	a	5	IIa5	ID-425_BC95-C7_Sicily_BT-17_BG	ID-425	BC95-C7	Sicily	I	a	5	Ia5	I_vs_II	4_Inter-Lineage	4_Inter-Lineage|I_vs_II	0.884493	12032.5
ID-356_MBio97-C4_Palau_BT-83_B	ID-356	MBio97-C4	Palau	II	a	5	IIa5	ID-425_BC95-C7_Sicily_BT-17_BG	ID-425	BC95-C7	Sicily	I	a	5	Ia5	I_vs_II	4_Inter-Lineage	4_Inter-Lineage|I_vs_II	0.898411	12032.5
ID-388_MBio97-C3_Palau_BT-66_B	ID-388	MBio97-C3	Palau	II	a	5	IIa5	ID-425_BC95-C7_Sicily_BT-17_BG	ID-425	BC95-C7	Sicily	I	a	5	Ia5	I_vs_II	4_Inter-Lineage	4_Inter-Lineage|I_vs_II	0.942616	12032.5
ID-391_MBio98-C8_Palau_BT-58_B	ID-391	MBio98-C8	Palau	II	a	5	IIa5	ID-425_BC95-C7_Sicily_BT-17_BG	ID-425	BC95-C7	Sicily	I	a	5	Ia5	I_vs_II	4_Inter-Lineage	4_Inter-Lineage|I_vs_II	0.982998	12032.5
ID-387_MBio97-C2_Palau_BT-59_B	ID-387	MBio97-C2	Palau	II	a	5	IIa5	ID-425_BC95-C7_Sicily_BT-17_BG	ID-425	BC95-C7	Sicily	I	a	5	Ia5	I_vs_II	4_Inter-Lineage	4_Inter-Lineage|I_vs_II	0.942537	12032.5
ID-405_MBio98-C4_Palau_BT-74_B	ID-405	MBio98-C4	Palau	II	a	5	IIa5	ID-425_BC95-C7_Sicily_BT-17_BG	ID-425	BC95-C7	Sicily	I	a	5	Ia5	I_vs_II	4_Inter-Lineage	4_Inter-Lineage|I_vs_II	1.060532	12032.5
ID-406_MBio98-C2_Palau_BT-76_B	ID-406	MBio98-C2	Palau	II	a	5	IIa5	ID-425_BC95-C7_Sicily_BT-17_BG	ID-425	BC95-C7	Sicily	I	a	5	Ia5	I_vs_II	4_Inter-Lineage	4_Inter-Lineage|I_vs_II	1.066074	12032.5
ID-365_MBio98-C6_Palau_BT-100_	ID-365	MBio98-C6	Palau	II	a	5	IIa5	ID-425_BC95-C7_Sicily_BT-17_BG	ID-425	BC95-C7	Sicily	I	a	5	Ia5	I_vs_II	4_Inter-Lineage	4_Inter-Lineage|I_vs_II	1.063674	12032.5
ID-389_MBio97-C5_Palau_BT-60_B	ID-389	MBio97-C5	Palau	II	a	5	IIa5	ID-425_BC95-C7_Sicily_BT-17_BG	ID-425	BC95-C7	Sicily	I	a	5	Ia5	I_vs_II	4_Inter-Lineage	4_Inter-Lineage|I_vs_II	0.931618	12032.5
ID-412_MBio97-C7_Palau_BT-90_B	ID-412	MBio97-C7	Palau	II	a	5	IIa5	ID-425_BC95-C7_Sicily_BT-17_BG	ID-425	BC95-C7	Sicily	I	a	5	Ia5	I_vs_II	4_Inter-Lineage	4_Inter-Lineage|I_vs_II	0.871760	12032.5
ID-356_MBio97-C4_Palau_BT-83_B	ID-356	MBio97-C4	Palau	II	a	5	IIa5	ID-401_BC95-C3_Sicily_BT-7_BG-	ID-401	BC95-C3	Sicily	I	a	5	Ia5	I_vs_II	4_Inter-Lineage	4_Inter-Lineage|I_vs_II	0.924159	12032.5
ID-388_MBio97-C3_Palau_BT-66_B	ID-388	MBio97-C3	Palau	II	a	5	IIa5	ID-401_BC95-C3_Sicily_BT-7_BG-	ID-401	BC95-C3	Sicily	I	a	5	Ia5	I_vs_II	4_Inter-Lineage	4_Inter-Lineage|I_vs_II	0.968364	12032.5
ID-391_MBio98-C8_Palau_BT-58_B	ID-391	MBio98-C8	Palau	II	a	5	IIa5	ID-401_BC95-C3_Sicily_BT-7_BG-	ID-401	BC95-C3	Sicily	I	a	5	Ia5	I_vs_II	4_Inter-Lineage	4_Inter-Lineage|I_vs_II	1.008745	12032.5
ID-387_MBio97-C2_Palau_BT-59_B	ID-387	MBio97-C2	Palau	II	a	5	IIa5	ID-401_BC95-C3_Sicily_BT-7_BG-	ID-401	BC95-C3	Sicily	I	a	5	Ia5	I_vs_II	4_Inter-Lineage	4_Inter-Lineage|I_vs_II	0.968285	12032.5
ID-365_MBio98-C6_Palau_BT-100_	ID-365	MBio98-C6	Palau	II	a	5	IIa5	ID-401_BC95-C3_Sicily_BT-7_BG-	ID-401	BC95-C3	Sicily	I	a	5	Ia5	I_vs_II	4_Inter-Lineage	4_Inter-Lineage|I_vs_II	1.089422	12032.5
ID-389_MBio97-C5_Palau_BT-60_B	ID-389	MBio97-C5	Palau	II	a	5	IIa5	ID-401_BC95-C3_Sicily_BT-7_BG-	ID-401	BC95-C3	Sicily	I	a	5	Ia5	I_vs_II	4_Inter-Lineage	4_Inter-Lineage|I_vs_II	0.957366	12032.5
ID-356_MBio97-C4_Palau_BT-83_B	ID-356	MBio97-C4	Palau	II	a	5	IIa5	ID-360_BC95-C5_Sicily_BT-27_BG	ID-360	BC95-C5	Sicily	I	a	5	Ia5	I_vs_II	4_Inter-Lineage	4_Inter-Lineage|I_vs_II	0.814073	12032.5
ID-239_BC73-C4_Lizard-Island_B	ID-239	BC73-C4	Lizard-Island	II	a	6	IIa6	ID-431_BC95-C1_Sicily_BT-30_BG	ID-431	BC95-C1	Sicily	I	a	5	Ia5	I_vs_II	4_Inter-Lineage	4_Inter-Lineage|I_vs_II	0.670905	14545.4
ID-248_BC74-C4_Lizard-Island_B	ID-248	BC74-C4	Lizard-Island	II	a	6	IIa6	ID-431_BC95-C1_Sicily_BT-30_BG	ID-431	BC95-C1	Sicily	I	a	5	Ia5	I_vs_II	4_Inter-Lineage	4_Inter-Lineage|I_vs_II	0.669426	14545.4
ID-240_BC73-C5_Lizard-Island_B	ID-240	BC73-C5	Lizard-Island	II	a	6	IIa6	ID-431_BC95-C1_Sicily_BT-30_BG	ID-431	BC95-C1	Sicily	I	a	5	Ia5	I_vs_II	4_Inter-Lineage	4_Inter-Lineage|I_vs_II	0.634387	14545.4
ID-247_BC74-C3_Lizard-Island_B	ID-247	BC74-C3	Lizard-Island	II	a	6	IIa6	ID-431_BC95-C1_Sicily_BT-30_BG	ID-431	BC95-C1	Sicily	I	a	5	Ia5	I_vs_II	4_Inter-Lineage	4_Inter-Lineage|I_vs_II	0.641030	14545.4
ID-242_BC73-C7_Lizard-Island_B	ID-242	BC73-C7	Lizard-Island	II	a	6	IIa6	ID-431_BC95-C1_Sicily_BT-30_BG	ID-431	BC95-C1	Sicily	I	a	5	Ia5	I_vs_II	4_Inter-Lineage	4_Inter-Lineage|I_vs_II	0.669996	14545.4
ID-245_BC74-C1_Lizard-Island_B	ID-245	BC74-C1	Lizard-Island	II	a	6	IIa6	ID-431_BC95-C1_Sicily_BT-30_BG	ID-431	BC95-C1	Sicily	I	a	5	Ia5	I_vs_II	4_Inter-Lineage	4_Inter-Lineage|I_vs_II	0.681161	14545.4
ID-239_BC73-C4_Lizard-Island_B	ID-239	BC73-C4	Lizard-Island	II	a	6	IIa6	ID-411_BC95-C4_Sicily_BT-11_BG	ID-411	BC95-C4	Sicily	I	a	5	Ia5	I_vs_II	4_Inter-Lineage	4_Inter-Lineage|I_vs_II	0.708792	14545.4
ID-248_BC74-C4_Lizard-Island_B	ID-248	BC74-C4	Lizard-Island	II	a	6	IIa6	ID-411_BC95-C4_Sicily_BT-11_BG	ID-411	BC95-C4	Sicily	I	a	5	Ia5	I_vs_II	4_Inter-Lineage	4_Inter-Lineage|I_vs_II	0.707313	14545.4
ID-240_BC73-C5_Lizard-Island_B	ID-240	BC73-C5	Lizard-Island	II	a	6	IIa6	ID-411_BC95-C4_Sicily_BT-11_BG	ID-411	BC95-C4	Sicily	I	a	5	Ia5	I_vs_II	4_Inter-Lineage	4_Inter-Lineage|I_vs_II	0.672274	14545.4
ID-247_BC74-C3_Lizard-Island_B	ID-247	BC74-C3	Lizard-Island	II	a	6	IIa6	ID-411_BC95-C4_Sicily_BT-11_BG	ID-411	BC95-C4	Sicily	I	a	5	Ia5	I_vs_II	4_Inter-Lineage	4_Inter-Lineage|I_vs_II	0.678917	14545.4
ID-242_BC73-C7_Lizard-Island_B	ID-242	BC73-C7	Lizard-Island	II	a	6	IIa6	ID-411_BC95-C4_Sicily_BT-11_BG	ID-411	BC95-C4	Sicily	I	a	5	Ia5	I_vs_II	4_Inter-Lineage	4_Inter-Lineage|I_vs_II	0.707883	14545.4
ID-245_BC74-C1_Lizard-Island_B	ID-245	BC74-C1	Lizard-Island	II	a	6	IIa6	ID-411_BC95-C4_Sicily_BT-11_BG	ID-411	BC95-C4	Sicily	I	a	5	Ia5	I_vs_II	4_Inter-Lineage	4_Inter-Lineage|I_vs_II	0.719048	14545.4
ID-239_BC73-C4_Lizard-Island_B	ID-239	BC73-C4	Lizard-Island	II	a	6	IIa6	ID-424_BC95-C2_Sicily_BT-15_BG	ID-424	BC95-C2	Sicily	I	a	5	Ia5	I_vs_II	4_Inter-Lineage	4_Inter-Lineage|I_vs_II	0.783438	14545.4
ID-248_BC74-C4_Lizard-Island_B	ID-248	BC74-C4	Lizard-Island	II	a	6	IIa6	ID-424_BC95-C2_Sicily_BT-15_BG	ID-424	BC95-C2	Sicily	I	a	5	Ia5	I_vs_II	4_Inter-Lineage	4_Inter-Lineage|I_vs_II	0.781958	14545.4
ID-240_BC73-C5_Lizard-Island_B	ID-240	BC73-C5	Lizard-Island	II	a	6	IIa6	ID-424_BC95-C2_Sicily_BT-15_BG	ID-424	BC95-C2	Sicily	I	a	5	Ia5	I_vs_II	4_Inter-Lineage	4_Inter-Lineage|I_vs_II	0.746920	14545.4
ID-247_BC74-C3_Lizard-Island_B	ID-247	BC74-C3	Lizard-Island	II	a	6	IIa6	ID-424_BC95-C2_Sicily_BT-15_BG	ID-424	BC95-C2	Sicily	I	a	5	Ia5	I_vs_II	4_Inter-Lineage	4_Inter-Lineage|I_vs_II	0.753563	14545.4
ID-242_BC73-C7_Lizard-Island_B	ID-242	BC73-C7	Lizard-Island	II	a	6	IIa6	ID-424_BC95-C2_Sicily_BT-15_BG	ID-424	BC95-C2	Sicily	I	a	5	Ia5	I_vs_II	4_Inter-Lineage	4_Inter-Lineage|I_vs_II	0.782529	14545.4
ID-245_BC74-C1_Lizard-Island_B	ID-245	BC74-C1	Lizard-Island	II	a	6	IIa6	ID-424_BC95-C2_Sicily_BT-15_BG	ID-424	BC95-C2	Sicily	I	a	5	Ia5	I_vs_II	4_Inter-Lineage	4_Inter-Lineage|I_vs_II	0.793694	14545.4
ID-239_BC73-C4_Lizard-Island_B	ID-239	BC73-C4	Lizard-Island	II	a	6	IIa6	ID-426_BC95-C8_Sicily_BT-16_BG	ID-426	BC95-C8	Sicily	I	a	5	Ia5	I_vs_II	4_Inter-Lineage	4_Inter-Lineage|I_vs_II	0.789188	14545.4
ID-248_BC74-C4_Lizard-Island_B	ID-248	BC74-C4	Lizard-Island	II	a	6	IIa6	ID-426_BC95-C8_Sicily_BT-16_BG	ID-426	BC95-C8	Sicily	I	a	5	Ia5	I_vs_II	4_Inter-Lineage	4_Inter-Lineage|I_vs_II	0.787708	14545.4
ID-240_BC73-C5_Lizard-Island_B	ID-240	BC73-C5	Lizard-Island	II	a	6	IIa6	ID-426_BC95-C8_Sicily_BT-16_BG	ID-426	BC95-C8	Sicily	I	a	5	Ia5	I_vs_II	4_Inter-Lineage	4_Inter-Lineage|I_vs_II	0.752670	14545.4
ID-247_BC74-C3_Lizard-Island_B	ID-247	BC74-C3	Lizard-Island	II	a	6	IIa6	ID-426_BC95-C8_Sicily_BT-16_BG	ID-426	BC95-C8	Sicily	I	a	5	Ia5	I_vs_II	4_Inter-Lineage	4_Inter-Lineage|I_vs_II	0.759312	14545.4
ID-242_BC73-C7_Lizard-Island_B	ID-242	BC73-C7	Lizard-Island	II	a	6	IIa6	ID-426_BC95-C8_Sicily_BT-16_BG	ID-426	BC95-C8	Sicily	I	a	5	Ia5	I_vs_II	4_Inter-Lineage	4_Inter-Lineage|I_vs_II	0.788279	14545.4
ID-245_BC74-C1_Lizard-Island_B	ID-245	BC74-C1	Lizard-Island	II	a	6	IIa6	ID-426_BC95-C8_Sicily_BT-16_BG	ID-426	BC95-C8	Sicily	I	a	5	Ia5	I_vs_II	4_Inter-Lineage	4_Inter-Lineage|I_vs_II	0.799443	14545.4
ID-239_BC73-C4_Lizard-Island_B	ID-239	BC73-C4	Lizard-Island	II	a	6	IIa6	ID-425_BC95-C7_Sicily_BT-17_BG	ID-425	BC95-C7	Sicily	I	a	5	Ia5	I_vs_II	4_Inter-Lineage	4_Inter-Lineage|I_vs_II	0.890106	14545.4
ID-248_BC74-C4_Lizard-Island_B	ID-248	BC74-C4	Lizard-Island	II	a	6	IIa6	ID-425_BC95-C7_Sicily_BT-17_BG	ID-425	BC95-C7	Sicily	I	a	5	Ia5	I_vs_II	4_Inter-Lineage	4_Inter-Lineage|I_vs_II	0.888627	14545.4
ID-240_BC73-C5_Lizard-Island_B	ID-240	BC73-C5	Lizard-Island	II	a	6	IIa6	ID-425_BC95-C7_Sicily_BT-17_BG	ID-425	BC95-C7	Sicily	I	a	5	Ia5	I_vs_II	4_Inter-Lineage	4_Inter-Lineage|I_vs_II	0.853588	14545.4
ID-247_BC74-C3_Lizard-Island_B	ID-247	BC74-C3	Lizard-Island	II	a	6	IIa6	ID-425_BC95-C7_Sicily_BT-17_BG	ID-425	BC95-C7	Sicily	I	a	5	Ia5	I_vs_II	4_Inter-Lineage	4_Inter-Lineage|I_vs_II	0.860231	14545.4
ID-242_BC73-C7_Lizard-Island_B	ID-242	BC73-C7	Lizard-Island	II	a	6	IIa6	ID-425_BC95-C7_Sicily_BT-17_BG	ID-425	BC95-C7	Sicily	I	a	5	Ia5	I_vs_II	4_Inter-Lineage	4_Inter-Lineage|I_vs_II	0.889197	14545.4
ID-245_BC74-C1_Lizard-Island_B	ID-245	BC74-C1	Lizard-Island	II	a	6	IIa6	ID-425_BC95-C7_Sicily_BT-17_BG	ID-425	BC95-C7	Sicily	I	a	5	Ia5	I_vs_II	4_Inter-Lineage	4_Inter-Lineage|I_vs_II	0.900362	14545.4
ID-239_BC73-C4_Lizard-Island_B	ID-239	BC73-C4	Lizard-Island	II	a	6	IIa6	ID-401_BC95-C3_Sicily_BT-7_BG-	ID-401	BC95-C3	Sicily	I	a	5	Ia5	I_vs_II	4_Inter-Lineage	4_Inter-Lineage|I_vs_II	0.915854	14545.4
ID-248_BC74-C4_Lizard-Island_B	ID-248	BC74-C4	Lizard-Island	II	a	6	IIa6	ID-401_BC95-C3_Sicily_BT-7_BG-	ID-401	BC95-C3	Sicily	I	a	5	Ia5	I_vs_II	4_Inter-Lineage	4_Inter-Lineage|I_vs_II	0.914374	14545.4
ID-240_BC73-C5_Lizard-Island_B	ID-240	BC73-C5	Lizard-Island	II	a	6	IIa6	ID-401_BC95-C3_Sicily_BT-7_BG-	ID-401	BC95-C3	Sicily	I	a	5	Ia5	I_vs_II	4_Inter-Lineage	4_Inter-Lineage|I_vs_II	0.879336	14545.4
ID-247_BC74-C3_Lizard-Island_B	ID-247	BC74-C3	Lizard-Island	II	a	6	IIa6	ID-401_BC95-C3_Sicily_BT-7_BG-	ID-401	BC95-C3	Sicily	I	a	5	Ia5	I_vs_II	4_Inter-Lineage	4_Inter-Lineage|I_vs_II	0.885979	14545.4
ID-242_BC73-C7_Lizard-Island_B	ID-242	BC73-C7	Lizard-Island	II	a	6	IIa6	ID-401_BC95-C3_Sicily_BT-7_BG-	ID-401	BC95-C3	Sicily	I	a	5	Ia5	I_vs_II	4_Inter-Lineage	4_Inter-Lineage|I_vs_II	0.914945	14545.4
ID-245_BC74-C1_Lizard-Island_B	ID-245	BC74-C1	Lizard-Island	II	a	6	IIa6	ID-401_BC95-C3_Sicily_BT-7_BG-	ID-401	BC95-C3	Sicily	I	a	5	Ia5	I_vs_II	4_Inter-Lineage	4_Inter-Lineage|I_vs_II	0.926110	14545.4
ID-239_BC73-C4_Lizard-Island_B	ID-239	BC73-C4	Lizard-Island	II	a	6	IIa6	ID-360_BC95-C5_Sicily_BT-27_BG	ID-360	BC95-C5	Sicily	I	a	5	Ia5	I_vs_II	4_Inter-Lineage	4_Inter-Lineage|I_vs_II	0.805768	14545.4
ID-248_BC74-C4_Lizard-Island_B	ID-248	BC74-C4	Lizard-Island	II	a	6	IIa6	ID-360_BC95-C5_Sicily_BT-27_BG	ID-360	BC95-C5	Sicily	I	a	5	Ia5	I_vs_II	4_Inter-Lineage	4_Inter-Lineage|I_vs_II	0.804288	14545.4
ID-240_BC73-C5_Lizard-Island_B	ID-240	BC73-C5	Lizard-Island	II	a	6	IIa6	ID-360_BC95-C5_Sicily_BT-27_BG	ID-360	BC95-C5	Sicily	I	a	5	Ia5	I_vs_II	4_Inter-Lineage	4_Inter-Lineage|I_vs_II	0.769250	14545.4
ID-247_BC74-C3_Lizard-Island_B	ID-247	BC74-C3	Lizard-Island	II	a	6	IIa6	ID-360_BC95-C5_Sicily_BT-27_BG	ID-360	BC95-C5	Sicily	I	a	5	Ia5	I_vs_II	4_Inter-Lineage	4_Inter-Lineage|I_vs_II	0.775892	14545.4
ID-242_BC73-C7_Lizard-Island_B	ID-242	BC73-C7	Lizard-Island	II	a	6	IIa6	ID-360_BC95-C5_Sicily_BT-27_BG	ID-360	BC95-C5	Sicily	I	a	5	Ia5	I_vs_II	4_Inter-Lineage	4_Inter-Lineage|I_vs_II	0.804859	14545.4
ID-245_BC74-C1_Lizard-Island_B	ID-245	BC74-C1	Lizard-Island	II	a	6	IIa6	ID-360_BC95-C5_Sicily_BT-27_BG	ID-360	BC95-C5	Sicily	I	a	5	Ia5	I_vs_II	4_Inter-Lineage	4_Inter-Lineage|I_vs_II	0.816023	14545.4
ID-410_MBio102-C3_Palau_BT-84_	ID-410	MBio102-C3	Palau	II	a	7	IIa7	ID-431_BC95-C1_Sicily_BT-30_BG	ID-431	BC95-C1	Sicily	I	a	5	Ia5	I_vs_II	4_Inter-Lineage	4_Inter-Lineage|I_vs_II	0.679900	12032.5
ID-398_MBio102-C1_Palau_BT-64_	ID-398	MBio102-C1	Palau	II	a	7	IIa7	ID-431_BC95-C1_Sicily_BT-30_BG	ID-431	BC95-C1	Sicily	I	a	5	Ia5	I_vs_II	4_Inter-Lineage	4_Inter-Lineage|I_vs_II	0.717833	12032.5
ID-395_MBio100-C7_Palau_BT-61_	ID-395	MBio100-C7	Palau	II	a	7	IIa7	ID-431_BC95-C1_Sicily_BT-30_BG	ID-431	BC95-C1	Sicily	I	a	5	Ia5	I_vs_II	4_Inter-Lineage	4_Inter-Lineage|I_vs_II	0.635409	12032.5
ID-392_MBio100-C1_Palau_BT-63_	ID-392	MBio100-C1	Palau	II	a	7	IIa7	ID-431_BC95-C1_Sicily_BT-30_BG	ID-431	BC95-C1	Sicily	I	a	5	Ia5	I_vs_II	4_Inter-Lineage	4_Inter-Lineage|I_vs_II	0.635346	12032.5
ID-399_MBio102-C5_Palau_BT-67_	ID-399	MBio102-C5	Palau	II	a	7	IIa7	ID-431_BC95-C1_Sicily_BT-30_BG	ID-431	BC95-C1	Sicily	I	a	5	Ia5	I_vs_II	4_Inter-Lineage	4_Inter-Lineage|I_vs_II	0.646587	12032.5
ID-410_MBio102-C3_Palau_BT-84_	ID-410	MBio102-C3	Palau	II	a	7	IIa7	ID-411_BC95-C4_Sicily_BT-11_BG	ID-411	BC95-C4	Sicily	I	a	5	Ia5	I_vs_II	4_Inter-Lineage	4_Inter-Lineage|I_vs_II	0.717787	12032.5
ID-398_MBio102-C1_Palau_BT-64_	ID-398	MBio102-C1	Palau	II	a	7	IIa7	ID-411_BC95-C4_Sicily_BT-11_BG	ID-411	BC95-C4	Sicily	I	a	5	Ia5	I_vs_II	4_Inter-Lineage	4_Inter-Lineage|I_vs_II	0.755720	12032.5
ID-395_MBio100-C7_Palau_BT-61_	ID-395	MBio100-C7	Palau	II	a	7	IIa7	ID-411_BC95-C4_Sicily_BT-11_BG	ID-411	BC95-C4	Sicily	I	a	5	Ia5	I_vs_II	4_Inter-Lineage	4_Inter-Lineage|I_vs_II	0.673296	12032.5
ID-392_MBio100-C1_Palau_BT-63_	ID-392	MBio100-C1	Palau	II	a	7	IIa7	ID-411_BC95-C4_Sicily_BT-11_BG	ID-411	BC95-C4	Sicily	I	a	5	Ia5	I_vs_II	4_Inter-Lineage	4_Inter-Lineage|I_vs_II	0.673233	12032.5
ID-399_MBio102-C5_Palau_BT-67_	ID-399	MBio102-C5	Palau	II	a	7	IIa7	ID-411_BC95-C4_Sicily_BT-11_BG	ID-411	BC95-C4	Sicily	I	a	5	Ia5	I_vs_II	4_Inter-Lineage	4_Inter-Lineage|I_vs_II	0.684474	12032.5
ID-410_MBio102-C3_Palau_BT-84_	ID-410	MBio102-C3	Palau	II	a	7	IIa7	ID-424_BC95-C2_Sicily_BT-15_BG	ID-424	BC95-C2	Sicily	I	a	5	Ia5	I_vs_II	4_Inter-Lineage	4_Inter-Lineage|I_vs_II	0.792433	12032.5
ID-398_MBio102-C1_Palau_BT-64_	ID-398	MBio102-C1	Palau	II	a	7	IIa7	ID-424_BC95-C2_Sicily_BT-15_BG	ID-424	BC95-C2	Sicily	I	a	5	Ia5	I_vs_II	4_Inter-Lineage	4_Inter-Lineage|I_vs_II	0.830366	12032.5
ID-395_MBio100-C7_Palau_BT-61_	ID-395	MBio100-C7	Palau	II	a	7	IIa7	ID-424_BC95-C2_Sicily_BT-15_BG	ID-424	BC95-C2	Sicily	I	a	5	Ia5	I_vs_II	4_Inter-Lineage	4_Inter-Lineage|I_vs_II	0.747942	12032.5
ID-392_MBio100-C1_Palau_BT-63_	ID-392	MBio100-C1	Palau	II	a	7	IIa7	ID-424_BC95-C2_Sicily_BT-15_BG	ID-424	BC95-C2	Sicily	I	a	5	Ia5	I_vs_II	4_Inter-Lineage	4_Inter-Lineage|I_vs_II	0.747879	12032.5
ID-399_MBio102-C5_Palau_BT-67_	ID-399	MBio102-C5	Palau	II	a	7	IIa7	ID-424_BC95-C2_Sicily_BT-15_BG	ID-424	BC95-C2	Sicily	I	a	5	Ia5	I_vs_II	4_Inter-Lineage	4_Inter-Lineage|I_vs_II	0.759120	12032.5
ID-410_MBio102-C3_Palau_BT-84_	ID-410	MBio102-C3	Palau	II	a	7	IIa7	ID-426_BC95-C8_Sicily_BT-16_BG	ID-426	BC95-C8	Sicily	I	a	5	Ia5	I_vs_II	4_Inter-Lineage	4_Inter-Lineage|I_vs_II	0.798183	12032.5
ID-398_MBio102-C1_Palau_BT-64_	ID-398	MBio102-C1	Palau	II	a	7	IIa7	ID-426_BC95-C8_Sicily_BT-16_BG	ID-426	BC95-C8	Sicily	I	a	5	Ia5	I_vs_II	4_Inter-Lineage	4_Inter-Lineage|I_vs_II	0.836115	12032.5
ID-395_MBio100-C7_Palau_BT-61_	ID-395	MBio100-C7	Palau	II	a	7	IIa7	ID-426_BC95-C8_Sicily_BT-16_BG	ID-426	BC95-C8	Sicily	I	a	5	Ia5	I_vs_II	4_Inter-Lineage	4_Inter-Lineage|I_vs_II	0.753691	12032.5
ID-392_MBio100-C1_Palau_BT-63_	ID-392	MBio100-C1	Palau	II	a	7	IIa7	ID-426_BC95-C8_Sicily_BT-16_BG	ID-426	BC95-C8	Sicily	I	a	5	Ia5	I_vs_II	4_Inter-Lineage	4_Inter-Lineage|I_vs_II	0.753628	12032.5
ID-399_MBio102-C5_Palau_BT-67_	ID-399	MBio102-C5	Palau	II	a	7	IIa7	ID-426_BC95-C8_Sicily_BT-16_BG	ID-426	BC95-C8	Sicily	I	a	5	Ia5	I_vs_II	4_Inter-Lineage	4_Inter-Lineage|I_vs_II	0.764870	12032.5
ID-410_MBio102-C3_Palau_BT-84_	ID-410	MBio102-C3	Palau	II	a	7	IIa7	ID-425_BC95-C7_Sicily_BT-17_BG	ID-425	BC95-C7	Sicily	I	a	5	Ia5	I_vs_II	4_Inter-Lineage	4_Inter-Lineage|I_vs_II	0.899101	12032.5
ID-398_MBio102-C1_Palau_BT-64_	ID-398	MBio102-C1	Palau	II	a	7	IIa7	ID-425_BC95-C7_Sicily_BT-17_BG	ID-425	BC95-C7	Sicily	I	a	5	Ia5	I_vs_II	4_Inter-Lineage	4_Inter-Lineage|I_vs_II	0.937034	12032.5
ID-395_MBio100-C7_Palau_BT-61_	ID-395	MBio100-C7	Palau	II	a	7	IIa7	ID-425_BC95-C7_Sicily_BT-17_BG	ID-425	BC95-C7	Sicily	I	a	5	Ia5	I_vs_II	4_Inter-Lineage	4_Inter-Lineage|I_vs_II	0.854610	12032.5
ID-392_MBio100-C1_Palau_BT-63_	ID-392	MBio100-C1	Palau	II	a	7	IIa7	ID-425_BC95-C7_Sicily_BT-17_BG	ID-425	BC95-C7	Sicily	I	a	5	Ia5	I_vs_II	4_Inter-Lineage	4_Inter-Lineage|I_vs_II	0.854547	12032.5
ID-399_MBio102-C5_Palau_BT-67_	ID-399	MBio102-C5	Palau	II	a	7	IIa7	ID-425_BC95-C7_Sicily_BT-17_BG	ID-425	BC95-C7	Sicily	I	a	5	Ia5	I_vs_II	4_Inter-Lineage	4_Inter-Lineage|I_vs_II	0.865788	12032.5
ID-398_MBio102-C1_Palau_BT-64_	ID-398	MBio102-C1	Palau	II	a	7	IIa7	ID-401_BC95-C3_Sicily_BT-7_BG-	ID-401	BC95-C3	Sicily	I	a	5	Ia5	I_vs_II	4_Inter-Lineage	4_Inter-Lineage|I_vs_II	0.962782	12032.5
ID-395_MBio100-C7_Palau_BT-61_	ID-395	MBio100-C7	Palau	II	a	7	IIa7	ID-401_BC95-C3_Sicily_BT-7_BG-	ID-401	BC95-C3	Sicily	I	a	5	Ia5	I_vs_II	4_Inter-Lineage	4_Inter-Lineage|I_vs_II	0.880358	12032.5
ID-392_MBio100-C1_Palau_BT-63_	ID-392	MBio100-C1	Palau	II	a	7	IIa7	ID-401_BC95-C3_Sicily_BT-7_BG-	ID-401	BC95-C3	Sicily	I	a	5	Ia5	I_vs_II	4_Inter-Lineage	4_Inter-Lineage|I_vs_II	0.880295	12032.5
ID-399_MBio102-C5_Palau_BT-67_	ID-399	MBio102-C5	Palau	II	a	7	IIa7	ID-401_BC95-C3_Sicily_BT-7_BG-	ID-401	BC95-C3	Sicily	I	a	5	Ia5	I_vs_II	4_Inter-Lineage	4_Inter-Lineage|I_vs_II	0.891536	12032.5
ID-257_MBio23-C4_Kimbe-Bay_BT-	ID-257	MBio23-C4	Kimbe-Bay	II	a	8	IIa8	ID-431_BC95-C1_Sicily_BT-30_BG	ID-431	BC95-C1	Sicily	I	a	5	Ia5	I_vs_II	4_Inter-Lineage	4_Inter-Lineage|I_vs_II	0.671727	14271
ID-265_MBio24-C10_Kimbe-Bay_BT	ID-265	MBio24-C10	Kimbe-Bay	II	a	8	IIa8	ID-431_BC95-C1_Sicily_BT-30_BG	ID-431	BC95-C1	Sicily	I	a	5	Ia5	I_vs_II	4_Inter-Lineage	4_Inter-Lineage|I_vs_II	0.710395	14271
ID-255_MBio23-C2_Kimbe-Bay_BT-	ID-255	MBio23-C2	Kimbe-Bay	II	a	8	IIa8	ID-431_BC95-C1_Sicily_BT-30_BG	ID-431	BC95-C1	Sicily	I	a	5	Ia5	I_vs_II	4_Inter-Lineage	4_Inter-Lineage|I_vs_II	0.728945	14271
ID-254_MBio23-C1_Kimbe-Bay_BT-	ID-254	MBio23-C1	Kimbe-Bay	II	a	8	IIa8	ID-431_BC95-C1_Sicily_BT-30_BG	ID-431	BC95-C1	Sicily	I	a	5	Ia5	I_vs_II	4_Inter-Lineage	4_Inter-Lineage|I_vs_II	0.664380	14271
ID-256_MBio23-C3_Kimbe-Bay_BT-	ID-256	MBio23-C3	Kimbe-Bay	II	a	8	IIa8	ID-431_BC95-C1_Sicily_BT-30_BG	ID-431	BC95-C1	Sicily	I	a	5	Ia5	I_vs_II	4_Inter-Lineage	4_Inter-Lineage|I_vs_II	0.739887	14271
ID-257_MBio23-C4_Kimbe-Bay_BT-	ID-257	MBio23-C4	Kimbe-Bay	II	a	8	IIa8	ID-411_BC95-C4_Sicily_BT-11_BG	ID-411	BC95-C4	Sicily	I	a	5	Ia5	I_vs_II	4_Inter-Lineage	4_Inter-Lineage|I_vs_II	0.709614	14271
ID-265_MBio24-C10_Kimbe-Bay_BT	ID-265	MBio24-C10	Kimbe-Bay	II	a	8	IIa8	ID-411_BC95-C4_Sicily_BT-11_BG	ID-411	BC95-C4	Sicily	I	a	5	Ia5	I_vs_II	4_Inter-Lineage	4_Inter-Lineage|I_vs_II	0.748282	14271
ID-255_MBio23-C2_Kimbe-Bay_BT-	ID-255	MBio23-C2	Kimbe-Bay	II	a	8	IIa8	ID-411_BC95-C4_Sicily_BT-11_BG	ID-411	BC95-C4	Sicily	I	a	5	Ia5	I_vs_II	4_Inter-Lineage	4_Inter-Lineage|I_vs_II	0.766832	14271
ID-254_MBio23-C1_Kimbe-Bay_BT-	ID-254	MBio23-C1	Kimbe-Bay	II	a	8	IIa8	ID-411_BC95-C4_Sicily_BT-11_BG	ID-411	BC95-C4	Sicily	I	a	5	Ia5	I_vs_II	4_Inter-Lineage	4_Inter-Lineage|I_vs_II	0.702267	14271
ID-256_MBio23-C3_Kimbe-Bay_BT-	ID-256	MBio23-C3	Kimbe-Bay	II	a	8	IIa8	ID-411_BC95-C4_Sicily_BT-11_BG	ID-411	BC95-C4	Sicily	I	a	5	Ia5	I_vs_II	4_Inter-Lineage	4_Inter-Lineage|I_vs_II	0.777774	14271
ID-257_MBio23-C4_Kimbe-Bay_BT-	ID-257	MBio23-C4	Kimbe-Bay	II	a	8	IIa8	ID-424_BC95-C2_Sicily_BT-15_BG	ID-424	BC95-C2	Sicily	I	a	5	Ia5	I_vs_II	4_Inter-Lineage	4_Inter-Lineage|I_vs_II	0.784260	14271
ID-265_MBio24-C10_Kimbe-Bay_BT	ID-265	MBio24-C10	Kimbe-Bay	II	a	8	IIa8	ID-424_BC95-C2_Sicily_BT-15_BG	ID-424	BC95-C2	Sicily	I	a	5	Ia5	I_vs_II	4_Inter-Lineage	4_Inter-Lineage|I_vs_II	0.822928	14271
ID-255_MBio23-C2_Kimbe-Bay_BT-	ID-255	MBio23-C2	Kimbe-Bay	II	a	8	IIa8	ID-424_BC95-C2_Sicily_BT-15_BG	ID-424	BC95-C2	Sicily	I	a	5	Ia5	I_vs_II	4_Inter-Lineage	4_Inter-Lineage|I_vs_II	0.841478	14271
ID-254_MBio23-C1_Kimbe-Bay_BT-	ID-254	MBio23-C1	Kimbe-Bay	II	a	8	IIa8	ID-424_BC95-C2_Sicily_BT-15_BG	ID-424	BC95-C2	Sicily	I	a	5	Ia5	I_vs_II	4_Inter-Lineage	4_Inter-Lineage|I_vs_II	0.776913	14271
ID-256_MBio23-C3_Kimbe-Bay_BT-	ID-256	MBio23-C3	Kimbe-Bay	II	a	8	IIa8	ID-424_BC95-C2_Sicily_BT-15_BG	ID-424	BC95-C2	Sicily	I	a	5	Ia5	I_vs_II	4_Inter-Lineage	4_Inter-Lineage|I_vs_II	0.852420	14271
ID-257_MBio23-C4_Kimbe-Bay_BT-	ID-257	MBio23-C4	Kimbe-Bay	II	a	8	IIa8	ID-426_BC95-C8_Sicily_BT-16_BG	ID-426	BC95-C8	Sicily	I	a	5	Ia5	I_vs_II	4_Inter-Lineage	4_Inter-Lineage|I_vs_II	0.790009	14271
ID-265_MBio24-C10_Kimbe-Bay_BT	ID-265	MBio24-C10	Kimbe-Bay	II	a	8	IIa8	ID-426_BC95-C8_Sicily_BT-16_BG	ID-426	BC95-C8	Sicily	I	a	5	Ia5	I_vs_II	4_Inter-Lineage	4_Inter-Lineage|I_vs_II	0.828677	14271
ID-255_MBio23-C2_Kimbe-Bay_BT-	ID-255	MBio23-C2	Kimbe-Bay	II	a	8	IIa8	ID-426_BC95-C8_Sicily_BT-16_BG	ID-426	BC95-C8	Sicily	I	a	5	Ia5	I_vs_II	4_Inter-Lineage	4_Inter-Lineage|I_vs_II	0.847227	14271
ID-254_MBio23-C1_Kimbe-Bay_BT-	ID-254	MBio23-C1	Kimbe-Bay	II	a	8	IIa8	ID-426_BC95-C8_Sicily_BT-16_BG	ID-426	BC95-C8	Sicily	I	a	5	Ia5	I_vs_II	4_Inter-Lineage	4_Inter-Lineage|I_vs_II	0.782662	14271
ID-256_MBio23-C3_Kimbe-Bay_BT-	ID-256	MBio23-C3	Kimbe-Bay	II	a	8	IIa8	ID-426_BC95-C8_Sicily_BT-16_BG	ID-426	BC95-C8	Sicily	I	a	5	Ia5	I_vs_II	4_Inter-Lineage	4_Inter-Lineage|I_vs_II	0.858170	14271
ID-257_MBio23-C4_Kimbe-Bay_BT-	ID-257	MBio23-C4	Kimbe-Bay	II	a	8	IIa8	ID-425_BC95-C7_Sicily_BT-17_BG	ID-425	BC95-C7	Sicily	I	a	5	Ia5	I_vs_II	4_Inter-Lineage	4_Inter-Lineage|I_vs_II	0.890928	14271
ID-265_MBio24-C10_Kimbe-Bay_BT	ID-265	MBio24-C10	Kimbe-Bay	II	a	8	IIa8	ID-425_BC95-C7_Sicily_BT-17_BG	ID-425	BC95-C7	Sicily	I	a	5	Ia5	I_vs_II	4_Inter-Lineage	4_Inter-Lineage|I_vs_II	0.929596	14271
ID-255_MBio23-C2_Kimbe-Bay_BT-	ID-255	MBio23-C2	Kimbe-Bay	II	a	8	IIa8	ID-425_BC95-C7_Sicily_BT-17_BG	ID-425	BC95-C7	Sicily	I	a	5	Ia5	I_vs_II	4_Inter-Lineage	4_Inter-Lineage|I_vs_II	0.948146	14271
ID-254_MBio23-C1_Kimbe-Bay_BT-	ID-254	MBio23-C1	Kimbe-Bay	II	a	8	IIa8	ID-425_BC95-C7_Sicily_BT-17_BG	ID-425	BC95-C7	Sicily	I	a	5	Ia5	I_vs_II	4_Inter-Lineage	4_Inter-Lineage|I_vs_II	0.883581	14271
ID-256_MBio23-C3_Kimbe-Bay_BT-	ID-256	MBio23-C3	Kimbe-Bay	II	a	8	IIa8	ID-425_BC95-C7_Sicily_BT-17_BG	ID-425	BC95-C7	Sicily	I	a	5	Ia5	I_vs_II	4_Inter-Lineage	4_Inter-Lineage|I_vs_II	0.959088	14271
ID-257_MBio23-C4_Kimbe-Bay_BT-	ID-257	MBio23-C4	Kimbe-Bay	II	a	8	IIa8	ID-401_BC95-C3_Sicily_BT-7_BG-	ID-401	BC95-C3	Sicily	I	a	5	Ia5	I_vs_II	4_Inter-Lineage	4_Inter-Lineage|I_vs_II	0.916676	14271
ID-265_MBio24-C10_Kimbe-Bay_BT	ID-265	MBio24-C10	Kimbe-Bay	II	a	8	IIa8	ID-401_BC95-C3_Sicily_BT-7_BG-	ID-401	BC95-C3	Sicily	I	a	5	Ia5	I_vs_II	4_Inter-Lineage	4_Inter-Lineage|I_vs_II	0.955344	14271
ID-255_MBio23-C2_Kimbe-Bay_BT-	ID-255	MBio23-C2	Kimbe-Bay	II	a	8	IIa8	ID-401_BC95-C3_Sicily_BT-7_BG-	ID-401	BC95-C3	Sicily	I	a	5	Ia5	I_vs_II	4_Inter-Lineage	4_Inter-Lineage|I_vs_II	0.973894	14271
ID-254_MBio23-C1_Kimbe-Bay_BT-	ID-254	MBio23-C1	Kimbe-Bay	II	a	8	IIa8	ID-401_BC95-C3_Sicily_BT-7_BG-	ID-401	BC95-C3	Sicily	I	a	5	Ia5	I_vs_II	4_Inter-Lineage	4_Inter-Lineage|I_vs_II	0.909329	14271
ID-256_MBio23-C3_Kimbe-Bay_BT-	ID-256	MBio23-C3	Kimbe-Bay	II	a	8	IIa8	ID-401_BC95-C3_Sicily_BT-7_BG-	ID-401	BC95-C3	Sicily	I	a	5	Ia5	I_vs_II	4_Inter-Lineage	4_Inter-Lineage|I_vs_II	0.984836	14271
ID-257_MBio23-C4_Kimbe-Bay_BT-	ID-257	MBio23-C4	Kimbe-Bay	II	a	8	IIa8	ID-360_BC95-C5_Sicily_BT-27_BG	ID-360	BC95-C5	Sicily	I	a	5	Ia5	I_vs_II	4_Inter-Lineage	4_Inter-Lineage|I_vs_II	0.806589	14271
ID-265_MBio24-C10_Kimbe-Bay_BT	ID-265	MBio24-C10	Kimbe-Bay	II	a	8	IIa8	ID-360_BC95-C5_Sicily_BT-27_BG	ID-360	BC95-C5	Sicily	I	a	5	Ia5	I_vs_II	4_Inter-Lineage	4_Inter-Lineage|I_vs_II	0.845257	14271
ID-255_MBio23-C2_Kimbe-Bay_BT-	ID-255	MBio23-C2	Kimbe-Bay	II	a	8	IIa8	ID-360_BC95-C5_Sicily_BT-27_BG	ID-360	BC95-C5	Sicily	I	a	5	Ia5	I_vs_II	4_Inter-Lineage	4_Inter-Lineage|I_vs_II	0.863807	14271
ID-254_MBio23-C1_Kimbe-Bay_BT-	ID-254	MBio23-C1	Kimbe-Bay	II	a	8	IIa8	ID-360_BC95-C5_Sicily_BT-27_BG	ID-360	BC95-C5	Sicily	I	a	5	Ia5	I_vs_II	4_Inter-Lineage	4_Inter-Lineage|I_vs_II	0.799242	14271
ID-256_MBio23-C3_Kimbe-Bay_BT-	ID-256	MBio23-C3	Kimbe-Bay	II	a	8	IIa8	ID-360_BC95-C5_Sicily_BT-27_BG	ID-360	BC95-C5	Sicily	I	a	5	Ia5	I_vs_II	4_Inter-Lineage	4_Inter-Lineage|I_vs_II	0.874750	14271
ID-408_MBio101-C3_Palau_BT-77_	ID-408	MBio101-C3	Palau	II	a	9	IIa9	ID-431_BC95-C1_Sicily_BT-30_BG	ID-431	BC95-C1	Sicily	I	a	5	Ia5	I_vs_II	4_Inter-Lineage	4_Inter-Lineage|I_vs_II	0.824462	12032.5
ID-397_MBio101-C6_Palau_BT-65_	ID-397	MBio101-C6	Palau	II	a	9	IIa9	ID-431_BC95-C1_Sicily_BT-30_BG	ID-431	BC95-C1	Sicily	I	a	5	Ia5	I_vs_II	4_Inter-Lineage	4_Inter-Lineage|I_vs_II	0.629060	12032.5
ID-396_MBio101-C1_Palau_BT-62_	ID-396	MBio101-C1	Palau	II	a	9	IIa9	ID-431_BC95-C1_Sicily_BT-30_BG	ID-431	BC95-C1	Sicily	I	a	5	Ia5	I_vs_II	4_Inter-Lineage	4_Inter-Lineage|I_vs_II	0.629766	12032.5
ID-408_MBio101-C3_Palau_BT-77_	ID-408	MBio101-C3	Palau	II	a	9	IIa9	ID-411_BC95-C4_Sicily_BT-11_BG	ID-411	BC95-C4	Sicily	I	a	5	Ia5	I_vs_II	4_Inter-Lineage	4_Inter-Lineage|I_vs_II	0.862349	12032.5
ID-397_MBio101-C6_Palau_BT-65_	ID-397	MBio101-C6	Palau	II	a	9	IIa9	ID-411_BC95-C4_Sicily_BT-11_BG	ID-411	BC95-C4	Sicily	I	a	5	Ia5	I_vs_II	4_Inter-Lineage	4_Inter-Lineage|I_vs_II	0.666947	12032.5
ID-396_MBio101-C1_Palau_BT-62_	ID-396	MBio101-C1	Palau	II	a	9	IIa9	ID-411_BC95-C4_Sicily_BT-11_BG	ID-411	BC95-C4	Sicily	I	a	5	Ia5	I_vs_II	4_Inter-Lineage	4_Inter-Lineage|I_vs_II	0.667653	12032.5
ID-408_MBio101-C3_Palau_BT-77_	ID-408	MBio101-C3	Palau	II	a	9	IIa9	ID-424_BC95-C2_Sicily_BT-15_BG	ID-424	BC95-C2	Sicily	I	a	5	Ia5	I_vs_II	4_Inter-Lineage	4_Inter-Lineage|I_vs_II	0.936995	12032.5
ID-397_MBio101-C6_Palau_BT-65_	ID-397	MBio101-C6	Palau	II	a	9	IIa9	ID-424_BC95-C2_Sicily_BT-15_BG	ID-424	BC95-C2	Sicily	I	a	5	Ia5	I_vs_II	4_Inter-Lineage	4_Inter-Lineage|I_vs_II	0.741593	12032.5
ID-396_MBio101-C1_Palau_BT-62_	ID-396	MBio101-C1	Palau	II	a	9	IIa9	ID-424_BC95-C2_Sicily_BT-15_BG	ID-424	BC95-C2	Sicily	I	a	5	Ia5	I_vs_II	4_Inter-Lineage	4_Inter-Lineage|I_vs_II	0.742298	12032.5
ID-408_MBio101-C3_Palau_BT-77_	ID-408	MBio101-C3	Palau	II	a	9	IIa9	ID-426_BC95-C8_Sicily_BT-16_BG	ID-426	BC95-C8	Sicily	I	a	5	Ia5	I_vs_II	4_Inter-Lineage	4_Inter-Lineage|I_vs_II	0.942745	12032.5
ID-397_MBio101-C6_Palau_BT-65_	ID-397	MBio101-C6	Palau	II	a	9	IIa9	ID-426_BC95-C8_Sicily_BT-16_BG	ID-426	BC95-C8	Sicily	I	a	5	Ia5	I_vs_II	4_Inter-Lineage	4_Inter-Lineage|I_vs_II	0.747343	12032.5
ID-396_MBio101-C1_Palau_BT-62_	ID-396	MBio101-C1	Palau	II	a	9	IIa9	ID-426_BC95-C8_Sicily_BT-16_BG	ID-426	BC95-C8	Sicily	I	a	5	Ia5	I_vs_II	4_Inter-Lineage	4_Inter-Lineage|I_vs_II	0.748048	12032.5
ID-408_MBio101-C3_Palau_BT-77_	ID-408	MBio101-C3	Palau	II	a	9	IIa9	ID-425_BC95-C7_Sicily_BT-17_BG	ID-425	BC95-C7	Sicily	I	a	5	Ia5	I_vs_II	4_Inter-Lineage	4_Inter-Lineage|I_vs_II	1.043663	12032.5
ID-397_MBio101-C6_Palau_BT-65_	ID-397	MBio101-C6	Palau	II	a	9	IIa9	ID-425_BC95-C7_Sicily_BT-17_BG	ID-425	BC95-C7	Sicily	I	a	5	Ia5	I_vs_II	4_Inter-Lineage	4_Inter-Lineage|I_vs_II	0.848261	12032.5
ID-396_MBio101-C1_Palau_BT-62_	ID-396	MBio101-C1	Palau	II	a	9	IIa9	ID-425_BC95-C7_Sicily_BT-17_BG	ID-425	BC95-C7	Sicily	I	a	5	Ia5	I_vs_II	4_Inter-Lineage	4_Inter-Lineage|I_vs_II	0.848967	12032.5
ID-397_MBio101-C6_Palau_BT-65_	ID-397	MBio101-C6	Palau	II	a	9	IIa9	ID-401_BC95-C3_Sicily_BT-7_BG-	ID-401	BC95-C3	Sicily	I	a	5	Ia5	I_vs_II	4_Inter-Lineage	4_Inter-Lineage|I_vs_II	0.874009	12032.5
ID-396_MBio101-C1_Palau_BT-62_	ID-396	MBio101-C1	Palau	II	a	9	IIa9	ID-401_BC95-C3_Sicily_BT-7_BG-	ID-401	BC95-C3	Sicily	I	a	5	Ia5	I_vs_II	4_Inter-Lineage	4_Inter-Lineage|I_vs_II	0.874715	12032.5
ID-363_MBio93-C18_Maldives_BT-	ID-363	MBio93-C18	Maldives	II	b	1	IIb1	ID-431_BC95-C1_Sicily_BT-30_BG	ID-431	BC95-C1	Sicily	I	a	5	Ia5	I_vs_II	4_Inter-Lineage	4_Inter-Lineage|I_vs_II	1.165172	7096.81
ID-359_MBio94-C24_Maldives_BT-	ID-359	MBio94-C24	Maldives	II	b	1	IIb1	ID-431_BC95-C1_Sicily_BT-30_BG	ID-431	BC95-C1	Sicily	I	a	5	Ia5	I_vs_II	4_Inter-Lineage	4_Inter-Lineage|I_vs_II	1.200827	7096.81
ID-363_MBio93-C18_Maldives_BT-	ID-363	MBio93-C18	Maldives	II	b	1	IIb1	ID-411_BC95-C4_Sicily_BT-11_BG	ID-411	BC95-C4	Sicily	I	a	5	Ia5	I_vs_II	4_Inter-Lineage	4_Inter-Lineage|I_vs_II	1.203059	7096.81
ID-359_MBio94-C24_Maldives_BT-	ID-359	MBio94-C24	Maldives	II	b	1	IIb1	ID-411_BC95-C4_Sicily_BT-11_BG	ID-411	BC95-C4	Sicily	I	a	5	Ia5	I_vs_II	4_Inter-Lineage	4_Inter-Lineage|I_vs_II	1.238714	7096.81
ID-363_MBio93-C18_Maldives_BT-	ID-363	MBio93-C18	Maldives	II	b	1	IIb1	ID-424_BC95-C2_Sicily_BT-15_BG	ID-424	BC95-C2	Sicily	I	a	5	Ia5	I_vs_II	4_Inter-Lineage	4_Inter-Lineage|I_vs_II	1.277705	7096.81
ID-359_MBio94-C24_Maldives_BT-	ID-359	MBio94-C24	Maldives	II	b	1	IIb1	ID-424_BC95-C2_Sicily_BT-15_BG	ID-424	BC95-C2	Sicily	I	a	5	Ia5	I_vs_II	4_Inter-Lineage	4_Inter-Lineage|I_vs_II	1.313360	7096.81
ID-363_MBio93-C18_Maldives_BT-	ID-363	MBio93-C18	Maldives	II	b	1	IIb1	ID-426_BC95-C8_Sicily_BT-16_BG	ID-426	BC95-C8	Sicily	I	a	5	Ia5	I_vs_II	4_Inter-Lineage	4_Inter-Lineage|I_vs_II	1.283455	7096.81
ID-359_MBio94-C24_Maldives_BT-	ID-359	MBio94-C24	Maldives	II	b	1	IIb1	ID-426_BC95-C8_Sicily_BT-16_BG	ID-426	BC95-C8	Sicily	I	a	5	Ia5	I_vs_II	4_Inter-Lineage	4_Inter-Lineage|I_vs_II	1.319110	7096.81
ID-363_MBio93-C18_Maldives_BT-	ID-363	MBio93-C18	Maldives	II	b	1	IIb1	ID-425_BC95-C7_Sicily_BT-17_BG	ID-425	BC95-C7	Sicily	I	a	5	Ia5	I_vs_II	4_Inter-Lineage	4_Inter-Lineage|I_vs_II	1.384373	7096.81
ID-359_MBio94-C24_Maldives_BT-	ID-359	MBio94-C24	Maldives	II	b	1	IIb1	ID-425_BC95-C7_Sicily_BT-17_BG	ID-425	BC95-C7	Sicily	I	a	5	Ia5	I_vs_II	4_Inter-Lineage	4_Inter-Lineage|I_vs_II	1.420028	7096.81
ID-363_MBio93-C18_Maldives_BT-	ID-363	MBio93-C18	Maldives	II	b	1	IIb1	ID-401_BC95-C3_Sicily_BT-7_BG-	ID-401	BC95-C3	Sicily	I	a	5	Ia5	I_vs_II	4_Inter-Lineage	4_Inter-Lineage|I_vs_II	1.410121	7096.81
ID-359_MBio94-C24_Maldives_BT-	ID-359	MBio94-C24	Maldives	II	b	1	IIb1	ID-401_BC95-C3_Sicily_BT-7_BG-	ID-401	BC95-C3	Sicily	I	a	5	Ia5	I_vs_II	4_Inter-Lineage	4_Inter-Lineage|I_vs_II	1.445776	7096.81
ID-359_MBio94-C24_Maldives_BT-	ID-359	MBio94-C24	Maldives	II	b	1	IIb1	ID-360_BC95-C5_Sicily_BT-27_BG	ID-360	BC95-C5	Sicily	I	a	5	Ia5	I_vs_II	4_Inter-Lineage	4_Inter-Lineage|I_vs_II	1.335690	7096.81
ID-138_BC62-C7_Indonesia_BT-2_	ID-138	BC62-C7	Indonesia	II	c	1	IIc1	ID-431_BC95-C1_Sicily_BT-30_BG	ID-431	BC95-C1	Sicily	I	a	5	Ia5	I_vs_II	4_Inter-Lineage	4_Inter-Lineage|I_vs_II	0.830111	11579.6
ID-092_BC62-C4_Indonesia_BT-71	ID-092	BC62-C4	Indonesia	II	c	1	IIc1	ID-431_BC95-C1_Sicily_BT-30_BG	ID-431	BC95-C1	Sicily	I	a	5	Ia5	I_vs_II	4_Inter-Lineage	4_Inter-Lineage|I_vs_II	0.801600	11579.6
ID-052_BC62-C2_Indonesia_BT-88	ID-052	BC62-C2	Indonesia	II	c	1	IIc1	ID-431_BC95-C1_Sicily_BT-30_BG	ID-431	BC95-C1	Sicily	I	a	5	Ia5	I_vs_II	4_Inter-Lineage	4_Inter-Lineage|I_vs_II	0.878852	11579.6
ID-138_BC62-C7_Indonesia_BT-2_	ID-138	BC62-C7	Indonesia	II	c	1	IIc1	ID-411_BC95-C4_Sicily_BT-11_BG	ID-411	BC95-C4	Sicily	I	a	5	Ia5	I_vs_II	4_Inter-Lineage	4_Inter-Lineage|I_vs_II	0.867998	11579.6
ID-092_BC62-C4_Indonesia_BT-71	ID-092	BC62-C4	Indonesia	II	c	1	IIc1	ID-411_BC95-C4_Sicily_BT-11_BG	ID-411	BC95-C4	Sicily	I	a	5	Ia5	I_vs_II	4_Inter-Lineage	4_Inter-Lineage|I_vs_II	0.839487	11579.6
ID-052_BC62-C2_Indonesia_BT-88	ID-052	BC62-C2	Indonesia	II	c	1	IIc1	ID-411_BC95-C4_Sicily_BT-11_BG	ID-411	BC95-C4	Sicily	I	a	5	Ia5	I_vs_II	4_Inter-Lineage	4_Inter-Lineage|I_vs_II	0.916739	11579.6
ID-138_BC62-C7_Indonesia_BT-2_	ID-138	BC62-C7	Indonesia	II	c	1	IIc1	ID-424_BC95-C2_Sicily_BT-15_BG	ID-424	BC95-C2	Sicily	I	a	5	Ia5	I_vs_II	4_Inter-Lineage	4_Inter-Lineage|I_vs_II	0.942644	11579.6
ID-092_BC62-C4_Indonesia_BT-71	ID-092	BC62-C4	Indonesia	II	c	1	IIc1	ID-424_BC95-C2_Sicily_BT-15_BG	ID-424	BC95-C2	Sicily	I	a	5	Ia5	I_vs_II	4_Inter-Lineage	4_Inter-Lineage|I_vs_II	0.914133	11579.6
ID-052_BC62-C2_Indonesia_BT-88	ID-052	BC62-C2	Indonesia	II	c	1	IIc1	ID-424_BC95-C2_Sicily_BT-15_BG	ID-424	BC95-C2	Sicily	I	a	5	Ia5	I_vs_II	4_Inter-Lineage	4_Inter-Lineage|I_vs_II	0.991385	11579.6
ID-138_BC62-C7_Indonesia_BT-2_	ID-138	BC62-C7	Indonesia	II	c	1	IIc1	ID-426_BC95-C8_Sicily_BT-16_BG	ID-426	BC95-C8	Sicily	I	a	5	Ia5	I_vs_II	4_Inter-Lineage	4_Inter-Lineage|I_vs_II	0.948394	11579.6
ID-092_BC62-C4_Indonesia_BT-71	ID-092	BC62-C4	Indonesia	II	c	1	IIc1	ID-426_BC95-C8_Sicily_BT-16_BG	ID-426	BC95-C8	Sicily	I	a	5	Ia5	I_vs_II	4_Inter-Lineage	4_Inter-Lineage|I_vs_II	0.919883	11579.6
ID-052_BC62-C2_Indonesia_BT-88	ID-052	BC62-C2	Indonesia	II	c	1	IIc1	ID-426_BC95-C8_Sicily_BT-16_BG	ID-426	BC95-C8	Sicily	I	a	5	Ia5	I_vs_II	4_Inter-Lineage	4_Inter-Lineage|I_vs_II	0.997135	11579.6
ID-138_BC62-C7_Indonesia_BT-2_	ID-138	BC62-C7	Indonesia	II	c	1	IIc1	ID-425_BC95-C7_Sicily_BT-17_BG	ID-425	BC95-C7	Sicily	I	a	5	Ia5	I_vs_II	4_Inter-Lineage	4_Inter-Lineage|I_vs_II	1.049312	11579.6
ID-092_BC62-C4_Indonesia_BT-71	ID-092	BC62-C4	Indonesia	II	c	1	IIc1	ID-425_BC95-C7_Sicily_BT-17_BG	ID-425	BC95-C7	Sicily	I	a	5	Ia5	I_vs_II	4_Inter-Lineage	4_Inter-Lineage|I_vs_II	1.020802	11579.6
ID-052_BC62-C2_Indonesia_BT-88	ID-052	BC62-C2	Indonesia	II	c	1	IIc1	ID-425_BC95-C7_Sicily_BT-17_BG	ID-425	BC95-C7	Sicily	I	a	5	Ia5	I_vs_II	4_Inter-Lineage	4_Inter-Lineage|I_vs_II	1.098053	11579.6
ID-138_BC62-C7_Indonesia_BT-2_	ID-138	BC62-C7	Indonesia	II	c	1	IIc1	ID-401_BC95-C3_Sicily_BT-7_BG-	ID-401	BC95-C3	Sicily	I	a	5	Ia5	I_vs_II	4_Inter-Lineage	4_Inter-Lineage|I_vs_II	1.075060	11579.6
ID-092_BC62-C4_Indonesia_BT-71	ID-092	BC62-C4	Indonesia	II	c	1	IIc1	ID-401_BC95-C3_Sicily_BT-7_BG-	ID-401	BC95-C3	Sicily	I	a	5	Ia5	I_vs_II	4_Inter-Lineage	4_Inter-Lineage|I_vs_II	1.046549	11579.6
ID-052_BC62-C2_Indonesia_BT-88	ID-052	BC62-C2	Indonesia	II	c	1	IIc1	ID-401_BC95-C3_Sicily_BT-7_BG-	ID-401	BC95-C3	Sicily	I	a	5	Ia5	I_vs_II	4_Inter-Lineage	4_Inter-Lineage|I_vs_II	1.123801	11579.6
ID-138_BC62-C7_Indonesia_BT-2_	ID-138	BC62-C7	Indonesia	II	c	1	IIc1	ID-360_BC95-C5_Sicily_BT-27_BG	ID-360	BC95-C5	Sicily	I	a	5	Ia5	I_vs_II	4_Inter-Lineage	4_Inter-Lineage|I_vs_II	0.964974	11579.6
ID-092_BC62-C4_Indonesia_BT-71	ID-092	BC62-C4	Indonesia	II	c	1	IIc1	ID-360_BC95-C5_Sicily_BT-27_BG	ID-360	BC95-C5	Sicily	I	a	5	Ia5	I_vs_II	4_Inter-Lineage	4_Inter-Lineage|I_vs_II	0.936463	11579.6
ID-052_BC62-C2_Indonesia_BT-88	ID-052	BC62-C2	Indonesia	II	c	1	IIc1	ID-360_BC95-C5_Sicily_BT-27_BG	ID-360	BC95-C5	Sicily	I	a	5	Ia5	I_vs_II	4_Inter-Lineage	4_Inter-Lineage|I_vs_II	1.013715	11579.6
ID-169_BC65-C9_Indonesia_BT-87	ID-169	BC65-C9	Indonesia	II	c	2	IIc2	ID-431_BC95-C1_Sicily_BT-30_BG	ID-431	BC95-C1	Sicily	I	a	5	Ia5	I_vs_II	4_Inter-Lineage	4_Inter-Lineage|I_vs_II	0.789832	11579.6
ID-139_BC65-C7_Indonesia_BT-40	ID-139	BC65-C7	Indonesia	II	c	2	IIc2	ID-431_BC95-C1_Sicily_BT-30_BG	ID-431	BC95-C1	Sicily	I	a	5	Ia5	I_vs_II	4_Inter-Lineage	4_Inter-Lineage|I_vs_II	0.758955	11579.6
ID-169_BC65-C9_Indonesia_BT-87	ID-169	BC65-C9	Indonesia	II	c	2	IIc2	ID-411_BC95-C4_Sicily_BT-11_BG	ID-411	BC95-C4	Sicily	I	a	5	Ia5	I_vs_II	4_Inter-Lineage	4_Inter-Lineage|I_vs_II	0.827719	11579.6
ID-139_BC65-C7_Indonesia_BT-40	ID-139	BC65-C7	Indonesia	II	c	2	IIc2	ID-411_BC95-C4_Sicily_BT-11_BG	ID-411	BC95-C4	Sicily	I	a	5	Ia5	I_vs_II	4_Inter-Lineage	4_Inter-Lineage|I_vs_II	0.796842	11579.6
ID-169_BC65-C9_Indonesia_BT-87	ID-169	BC65-C9	Indonesia	II	c	2	IIc2	ID-424_BC95-C2_Sicily_BT-15_BG	ID-424	BC95-C2	Sicily	I	a	5	Ia5	I_vs_II	4_Inter-Lineage	4_Inter-Lineage|I_vs_II	0.902364	11579.6
ID-139_BC65-C7_Indonesia_BT-40	ID-139	BC65-C7	Indonesia	II	c	2	IIc2	ID-424_BC95-C2_Sicily_BT-15_BG	ID-424	BC95-C2	Sicily	I	a	5	Ia5	I_vs_II	4_Inter-Lineage	4_Inter-Lineage|I_vs_II	0.871488	11579.6
ID-169_BC65-C9_Indonesia_BT-87	ID-169	BC65-C9	Indonesia	II	c	2	IIc2	ID-426_BC95-C8_Sicily_BT-16_BG	ID-426	BC95-C8	Sicily	I	a	5	Ia5	I_vs_II	4_Inter-Lineage	4_Inter-Lineage|I_vs_II	0.908114	11579.6
ID-139_BC65-C7_Indonesia_BT-40	ID-139	BC65-C7	Indonesia	II	c	2	IIc2	ID-426_BC95-C8_Sicily_BT-16_BG	ID-426	BC95-C8	Sicily	I	a	5	Ia5	I_vs_II	4_Inter-Lineage	4_Inter-Lineage|I_vs_II	0.877237	11579.6
ID-169_BC65-C9_Indonesia_BT-87	ID-169	BC65-C9	Indonesia	II	c	2	IIc2	ID-425_BC95-C7_Sicily_BT-17_BG	ID-425	BC95-C7	Sicily	I	a	5	Ia5	I_vs_II	4_Inter-Lineage	4_Inter-Lineage|I_vs_II	1.009033	11579.6
ID-139_BC65-C7_Indonesia_BT-40	ID-139	BC65-C7	Indonesia	II	c	2	IIc2	ID-425_BC95-C7_Sicily_BT-17_BG	ID-425	BC95-C7	Sicily	I	a	5	Ia5	I_vs_II	4_Inter-Lineage	4_Inter-Lineage|I_vs_II	0.978156	11579.6
ID-169_BC65-C9_Indonesia_BT-87	ID-169	BC65-C9	Indonesia	II	c	2	IIc2	ID-401_BC95-C3_Sicily_BT-7_BG-	ID-401	BC95-C3	Sicily	I	a	5	Ia5	I_vs_II	4_Inter-Lineage	4_Inter-Lineage|I_vs_II	1.034781	11579.6
ID-139_BC65-C7_Indonesia_BT-40	ID-139	BC65-C7	Indonesia	II	c	2	IIc2	ID-401_BC95-C3_Sicily_BT-7_BG-	ID-401	BC95-C3	Sicily	I	a	5	Ia5	I_vs_II	4_Inter-Lineage	4_Inter-Lineage|I_vs_II	1.003904	11579.6
ID-169_BC65-C9_Indonesia_BT-87	ID-169	BC65-C9	Indonesia	II	c	2	IIc2	ID-360_BC95-C5_Sicily_BT-27_BG	ID-360	BC95-C5	Sicily	I	a	5	Ia5	I_vs_II	4_Inter-Lineage	4_Inter-Lineage|I_vs_II	0.924694	11579.6
ID-139_BC65-C7_Indonesia_BT-40	ID-139	BC65-C7	Indonesia	II	c	2	IIc2	ID-360_BC95-C5_Sicily_BT-27_BG	ID-360	BC95-C5	Sicily	I	a	5	Ia5	I_vs_II	4_Inter-Lineage	4_Inter-Lineage|I_vs_II	0.893817	11579.6
ID-332_MBio56-C3_Ningaloo-reef	ID-332	MBio56-C3	Ningaloo-reef	II	c	3	IIc3	ID-431_BC95-C1_Sicily_BT-30_BG	ID-431	BC95-C1	Sicily	I	a	5	Ia5	I_vs_II	4_Inter-Lineage	4_Inter-Lineage|I_vs_II	0.895685	12257.2
ID-335_MBio56-C6_Ningaloo-reef	ID-335	MBio56-C6	Ningaloo-reef	II	c	3	IIc3	ID-431_BC95-C1_Sicily_BT-30_BG	ID-431	BC95-C1	Sicily	I	a	5	Ia5	I_vs_II	4_Inter-Lineage	4_Inter-Lineage|I_vs_II	0.819053	12257.2
ID-333_MBio56-C4_Ningaloo-reef	ID-333	MBio56-C4	Ningaloo-reef	II	c	3	IIc3	ID-431_BC95-C1_Sicily_BT-30_BG	ID-431	BC95-C1	Sicily	I	a	5	Ia5	I_vs_II	4_Inter-Lineage	4_Inter-Lineage|I_vs_II	0.820023	12257.2
ID-332_MBio56-C3_Ningaloo-reef	ID-332	MBio56-C3	Ningaloo-reef	II	c	3	IIc3	ID-411_BC95-C4_Sicily_BT-11_BG	ID-411	BC95-C4	Sicily	I	a	5	Ia5	I_vs_II	4_Inter-Lineage	4_Inter-Lineage|I_vs_II	0.933572	12257.2
ID-335_MBio56-C6_Ningaloo-reef	ID-335	MBio56-C6	Ningaloo-reef	II	c	3	IIc3	ID-411_BC95-C4_Sicily_BT-11_BG	ID-411	BC95-C4	Sicily	I	a	5	Ia5	I_vs_II	4_Inter-Lineage	4_Inter-Lineage|I_vs_II	0.856940	12257.2
ID-333_MBio56-C4_Ningaloo-reef	ID-333	MBio56-C4	Ningaloo-reef	II	c	3	IIc3	ID-411_BC95-C4_Sicily_BT-11_BG	ID-411	BC95-C4	Sicily	I	a	5	Ia5	I_vs_II	4_Inter-Lineage	4_Inter-Lineage|I_vs_II	0.857910	12257.2
ID-332_MBio56-C3_Ningaloo-reef	ID-332	MBio56-C3	Ningaloo-reef	II	c	3	IIc3	ID-424_BC95-C2_Sicily_BT-15_BG	ID-424	BC95-C2	Sicily	I	a	5	Ia5	I_vs_II	4_Inter-Lineage	4_Inter-Lineage|I_vs_II	1.008218	12257.2
ID-335_MBio56-C6_Ningaloo-reef	ID-335	MBio56-C6	Ningaloo-reef	II	c	3	IIc3	ID-424_BC95-C2_Sicily_BT-15_BG	ID-424	BC95-C2	Sicily	I	a	5	Ia5	I_vs_II	4_Inter-Lineage	4_Inter-Lineage|I_vs_II	0.931586	12257.2
ID-333_MBio56-C4_Ningaloo-reef	ID-333	MBio56-C4	Ningaloo-reef	II	c	3	IIc3	ID-424_BC95-C2_Sicily_BT-15_BG	ID-424	BC95-C2	Sicily	I	a	5	Ia5	I_vs_II	4_Inter-Lineage	4_Inter-Lineage|I_vs_II	0.932555	12257.2
ID-332_MBio56-C3_Ningaloo-reef	ID-332	MBio56-C3	Ningaloo-reef	II	c	3	IIc3	ID-426_BC95-C8_Sicily_BT-16_BG	ID-426	BC95-C8	Sicily	I	a	5	Ia5	I_vs_II	4_Inter-Lineage	4_Inter-Lineage|I_vs_II	1.013967	12257.2
ID-335_MBio56-C6_Ningaloo-reef	ID-335	MBio56-C6	Ningaloo-reef	II	c	3	IIc3	ID-426_BC95-C8_Sicily_BT-16_BG	ID-426	BC95-C8	Sicily	I	a	5	Ia5	I_vs_II	4_Inter-Lineage	4_Inter-Lineage|I_vs_II	0.937335	12257.2
ID-333_MBio56-C4_Ningaloo-reef	ID-333	MBio56-C4	Ningaloo-reef	II	c	3	IIc3	ID-426_BC95-C8_Sicily_BT-16_BG	ID-426	BC95-C8	Sicily	I	a	5	Ia5	I_vs_II	4_Inter-Lineage	4_Inter-Lineage|I_vs_II	0.938305	12257.2
ID-332_MBio56-C3_Ningaloo-reef	ID-332	MBio56-C3	Ningaloo-reef	II	c	3	IIc3	ID-425_BC95-C7_Sicily_BT-17_BG	ID-425	BC95-C7	Sicily	I	a	5	Ia5	I_vs_II	4_Inter-Lineage	4_Inter-Lineage|I_vs_II	1.114886	12257.2
ID-335_MBio56-C6_Ningaloo-reef	ID-335	MBio56-C6	Ningaloo-reef	II	c	3	IIc3	ID-425_BC95-C7_Sicily_BT-17_BG	ID-425	BC95-C7	Sicily	I	a	5	Ia5	I_vs_II	4_Inter-Lineage	4_Inter-Lineage|I_vs_II	1.038254	12257.2
ID-333_MBio56-C4_Ningaloo-reef	ID-333	MBio56-C4	Ningaloo-reef	II	c	3	IIc3	ID-425_BC95-C7_Sicily_BT-17_BG	ID-425	BC95-C7	Sicily	I	a	5	Ia5	I_vs_II	4_Inter-Lineage	4_Inter-Lineage|I_vs_II	1.039224	12257.2
ID-332_MBio56-C3_Ningaloo-reef	ID-332	MBio56-C3	Ningaloo-reef	II	c	3	IIc3	ID-401_BC95-C3_Sicily_BT-7_BG-	ID-401	BC95-C3	Sicily	I	a	5	Ia5	I_vs_II	4_Inter-Lineage	4_Inter-Lineage|I_vs_II	1.140634	12257.2
ID-335_MBio56-C6_Ningaloo-reef	ID-335	MBio56-C6	Ningaloo-reef	II	c	3	IIc3	ID-401_BC95-C3_Sicily_BT-7_BG-	ID-401	BC95-C3	Sicily	I	a	5	Ia5	I_vs_II	4_Inter-Lineage	4_Inter-Lineage|I_vs_II	1.064002	12257.2
ID-333_MBio56-C4_Ningaloo-reef	ID-333	MBio56-C4	Ningaloo-reef	II	c	3	IIc3	ID-401_BC95-C3_Sicily_BT-7_BG-	ID-401	BC95-C3	Sicily	I	a	5	Ia5	I_vs_II	4_Inter-Lineage	4_Inter-Lineage|I_vs_II	1.064971	12257.2
ID-332_MBio56-C3_Ningaloo-reef	ID-332	MBio56-C3	Ningaloo-reef	II	c	3	IIc3	ID-360_BC95-C5_Sicily_BT-27_BG	ID-360	BC95-C5	Sicily	I	a	5	Ia5	I_vs_II	4_Inter-Lineage	4_Inter-Lineage|I_vs_II	1.030547	12257.2
ID-335_MBio56-C6_Ningaloo-reef	ID-335	MBio56-C6	Ningaloo-reef	II	c	3	IIc3	ID-360_BC95-C5_Sicily_BT-27_BG	ID-360	BC95-C5	Sicily	I	a	5	Ia5	I_vs_II	4_Inter-Lineage	4_Inter-Lineage|I_vs_II	0.953915	12257.2
ID-333_MBio56-C4_Ningaloo-reef	ID-333	MBio56-C4	Ningaloo-reef	II	c	3	IIc3	ID-360_BC95-C5_Sicily_BT-27_BG	ID-360	BC95-C5	Sicily	I	a	5	Ia5	I_vs_II	4_Inter-Lineage	4_Inter-Lineage|I_vs_II	0.954885	12257.2
ID-348_MBio83-C7_Japan_BT-94_B	ID-348	MBio83-C7	Japan	II	c	4	IIc4	ID-431_BC95-C1_Sicily_BT-30_BG	ID-431	BC95-C1	Sicily	I	a	5	Ia5	I_vs_II	4_Inter-Lineage	4_Inter-Lineage|I_vs_II	0.801550	10061.4
ID-345_MBio83-C3_Japan_BT-69_B	ID-345	MBio83-C3	Japan	II	c	4	IIc4	ID-431_BC95-C1_Sicily_BT-30_BG	ID-431	BC95-C1	Sicily	I	a	5	Ia5	I_vs_II	4_Inter-Lineage	4_Inter-Lineage|I_vs_II	0.789799	10061.4
ID-347_MBio83-C6_Japan_BT-92_B	ID-347	MBio83-C6	Japan	II	c	4	IIc4	ID-431_BC95-C1_Sicily_BT-30_BG	ID-431	BC95-C1	Sicily	I	a	5	Ia5	I_vs_II	4_Inter-Lineage	4_Inter-Lineage|I_vs_II	0.775310	10061.4
ID-344_MBio83-C2_Japan_BT-93_B	ID-344	MBio83-C2	Japan	II	c	4	IIc4	ID-431_BC95-C1_Sicily_BT-30_BG	ID-431	BC95-C1	Sicily	I	a	5	Ia5	I_vs_II	4_Inter-Lineage	4_Inter-Lineage|I_vs_II	0.883808	10061.4
ID-348_MBio83-C7_Japan_BT-94_B	ID-348	MBio83-C7	Japan	II	c	4	IIc4	ID-411_BC95-C4_Sicily_BT-11_BG	ID-411	BC95-C4	Sicily	I	a	5	Ia5	I_vs_II	4_Inter-Lineage	4_Inter-Lineage|I_vs_II	0.839437	10061.4
ID-345_MBio83-C3_Japan_BT-69_B	ID-345	MBio83-C3	Japan	II	c	4	IIc4	ID-411_BC95-C4_Sicily_BT-11_BG	ID-411	BC95-C4	Sicily	I	a	5	Ia5	I_vs_II	4_Inter-Lineage	4_Inter-Lineage|I_vs_II	0.827686	10061.4
ID-347_MBio83-C6_Japan_BT-92_B	ID-347	MBio83-C6	Japan	II	c	4	IIc4	ID-411_BC95-C4_Sicily_BT-11_BG	ID-411	BC95-C4	Sicily	I	a	5	Ia5	I_vs_II	4_Inter-Lineage	4_Inter-Lineage|I_vs_II	0.813197	10061.4
ID-344_MBio83-C2_Japan_BT-93_B	ID-344	MBio83-C2	Japan	II	c	4	IIc4	ID-411_BC95-C4_Sicily_BT-11_BG	ID-411	BC95-C4	Sicily	I	a	5	Ia5	I_vs_II	4_Inter-Lineage	4_Inter-Lineage|I_vs_II	0.921696	10061.4
ID-348_MBio83-C7_Japan_BT-94_B	ID-348	MBio83-C7	Japan	II	c	4	IIc4	ID-424_BC95-C2_Sicily_BT-15_BG	ID-424	BC95-C2	Sicily	I	a	5	Ia5	I_vs_II	4_Inter-Lineage	4_Inter-Lineage|I_vs_II	0.914083	10061.4
ID-345_MBio83-C3_Japan_BT-69_B	ID-345	MBio83-C3	Japan	II	c	4	IIc4	ID-424_BC95-C2_Sicily_BT-15_BG	ID-424	BC95-C2	Sicily	I	a	5	Ia5	I_vs_II	4_Inter-Lineage	4_Inter-Lineage|I_vs_II	0.902332	10061.4
ID-347_MBio83-C6_Japan_BT-92_B	ID-347	MBio83-C6	Japan	II	c	4	IIc4	ID-424_BC95-C2_Sicily_BT-15_BG	ID-424	BC95-C2	Sicily	I	a	5	Ia5	I_vs_II	4_Inter-Lineage	4_Inter-Lineage|I_vs_II	0.887843	10061.4
ID-344_MBio83-C2_Japan_BT-93_B	ID-344	MBio83-C2	Japan	II	c	4	IIc4	ID-424_BC95-C2_Sicily_BT-15_BG	ID-424	BC95-C2	Sicily	I	a	5	Ia5	I_vs_II	4_Inter-Lineage	4_Inter-Lineage|I_vs_II	0.996341	10061.4
ID-348_MBio83-C7_Japan_BT-94_B	ID-348	MBio83-C7	Japan	II	c	4	IIc4	ID-426_BC95-C8_Sicily_BT-16_BG	ID-426	BC95-C8	Sicily	I	a	5	Ia5	I_vs_II	4_Inter-Lineage	4_Inter-Lineage|I_vs_II	0.919833	10061.4
ID-345_MBio83-C3_Japan_BT-69_B	ID-345	MBio83-C3	Japan	II	c	4	IIc4	ID-426_BC95-C8_Sicily_BT-16_BG	ID-426	BC95-C8	Sicily	I	a	5	Ia5	I_vs_II	4_Inter-Lineage	4_Inter-Lineage|I_vs_II	0.908082	10061.4
ID-347_MBio83-C6_Japan_BT-92_B	ID-347	MBio83-C6	Japan	II	c	4	IIc4	ID-426_BC95-C8_Sicily_BT-16_BG	ID-426	BC95-C8	Sicily	I	a	5	Ia5	I_vs_II	4_Inter-Lineage	4_Inter-Lineage|I_vs_II	0.893592	10061.4
ID-344_MBio83-C2_Japan_BT-93_B	ID-344	MBio83-C2	Japan	II	c	4	IIc4	ID-426_BC95-C8_Sicily_BT-16_BG	ID-426	BC95-C8	Sicily	I	a	5	Ia5	I_vs_II	4_Inter-Lineage	4_Inter-Lineage|I_vs_II	1.002091	10061.4
ID-348_MBio83-C7_Japan_BT-94_B	ID-348	MBio83-C7	Japan	II	c	4	IIc4	ID-425_BC95-C7_Sicily_BT-17_BG	ID-425	BC95-C7	Sicily	I	a	5	Ia5	I_vs_II	4_Inter-Lineage	4_Inter-Lineage|I_vs_II	1.020751	10061.4
ID-345_MBio83-C3_Japan_BT-69_B	ID-345	MBio83-C3	Japan	II	c	4	IIc4	ID-425_BC95-C7_Sicily_BT-17_BG	ID-425	BC95-C7	Sicily	I	a	5	Ia5	I_vs_II	4_Inter-Lineage	4_Inter-Lineage|I_vs_II	1.009000	10061.4
ID-347_MBio83-C6_Japan_BT-92_B	ID-347	MBio83-C6	Japan	II	c	4	IIc4	ID-425_BC95-C7_Sicily_BT-17_BG	ID-425	BC95-C7	Sicily	I	a	5	Ia5	I_vs_II	4_Inter-Lineage	4_Inter-Lineage|I_vs_II	0.994511	10061.4
ID-344_MBio83-C2_Japan_BT-93_B	ID-344	MBio83-C2	Japan	II	c	4	IIc4	ID-425_BC95-C7_Sicily_BT-17_BG	ID-425	BC95-C7	Sicily	I	a	5	Ia5	I_vs_II	4_Inter-Lineage	4_Inter-Lineage|I_vs_II	1.103009	10061.4
ID-348_MBio83-C7_Japan_BT-94_B	ID-348	MBio83-C7	Japan	II	c	4	IIc4	ID-401_BC95-C3_Sicily_BT-7_BG-	ID-401	BC95-C3	Sicily	I	a	5	Ia5	I_vs_II	4_Inter-Lineage	4_Inter-Lineage|I_vs_II	1.046499	10061.4
ID-345_MBio83-C3_Japan_BT-69_B	ID-345	MBio83-C3	Japan	II	c	4	IIc4	ID-401_BC95-C3_Sicily_BT-7_BG-	ID-401	BC95-C3	Sicily	I	a	5	Ia5	I_vs_II	4_Inter-Lineage	4_Inter-Lineage|I_vs_II	1.034748	10061.4
ID-347_MBio83-C6_Japan_BT-92_B	ID-347	MBio83-C6	Japan	II	c	4	IIc4	ID-401_BC95-C3_Sicily_BT-7_BG-	ID-401	BC95-C3	Sicily	I	a	5	Ia5	I_vs_II	4_Inter-Lineage	4_Inter-Lineage|I_vs_II	1.020259	10061.4
ID-344_MBio83-C2_Japan_BT-93_B	ID-344	MBio83-C2	Japan	II	c	4	IIc4	ID-401_BC95-C3_Sicily_BT-7_BG-	ID-401	BC95-C3	Sicily	I	a	5	Ia5	I_vs_II	4_Inter-Lineage	4_Inter-Lineage|I_vs_II	1.128757	10061.4
ID-348_MBio83-C7_Japan_BT-94_B	ID-348	MBio83-C7	Japan	II	c	4	IIc4	ID-360_BC95-C5_Sicily_BT-27_BG	ID-360	BC95-C5	Sicily	I	a	5	Ia5	I_vs_II	4_Inter-Lineage	4_Inter-Lineage|I_vs_II	0.936413	10061.4
ID-345_MBio83-C3_Japan_BT-69_B	ID-345	MBio83-C3	Japan	II	c	4	IIc4	ID-360_BC95-C5_Sicily_BT-27_BG	ID-360	BC95-C5	Sicily	I	a	5	Ia5	I_vs_II	4_Inter-Lineage	4_Inter-Lineage|I_vs_II	0.924662	10061.4
ID-347_MBio83-C6_Japan_BT-92_B	ID-347	MBio83-C6	Japan	II	c	4	IIc4	ID-360_BC95-C5_Sicily_BT-27_BG	ID-360	BC95-C5	Sicily	I	a	5	Ia5	I_vs_II	4_Inter-Lineage	4_Inter-Lineage|I_vs_II	0.910172	10061.4
ID-344_MBio83-C2_Japan_BT-93_B	ID-344	MBio83-C2	Japan	II	c	4	IIc4	ID-360_BC95-C5_Sicily_BT-27_BG	ID-360	BC95-C5	Sicily	I	a	5	Ia5	I_vs_II	4_Inter-Lineage	4_Inter-Lineage|I_vs_II	1.018671	10061.4
ID-351_MBio84-C4_Japan_BT-72_B	ID-351	MBio84-C4	Japan	II	c	5	IIc5	ID-431_BC95-C1_Sicily_BT-30_BG	ID-431	BC95-C1	Sicily	I	a	5	Ia5	I_vs_II	4_Inter-Lineage	4_Inter-Lineage|I_vs_II	0.795931	10061.4
ID-355_MBio84-C13_Japan_BT-70_	ID-355	MBio84-C13	Japan	II	c	5	IIc5	ID-431_BC95-C1_Sicily_BT-30_BG	ID-431	BC95-C1	Sicily	I	a	5	Ia5	I_vs_II	4_Inter-Lineage	4_Inter-Lineage|I_vs_II	0.867364	10061.4
ID-351_MBio84-C4_Japan_BT-72_B	ID-351	MBio84-C4	Japan	II	c	5	IIc5	ID-411_BC95-C4_Sicily_BT-11_BG	ID-411	BC95-C4	Sicily	I	a	5	Ia5	I_vs_II	4_Inter-Lineage	4_Inter-Lineage|I_vs_II	0.833818	10061.4
ID-355_MBio84-C13_Japan_BT-70_	ID-355	MBio84-C13	Japan	II	c	5	IIc5	ID-411_BC95-C4_Sicily_BT-11_BG	ID-411	BC95-C4	Sicily	I	a	5	Ia5	I_vs_II	4_Inter-Lineage	4_Inter-Lineage|I_vs_II	0.905251	10061.4
ID-351_MBio84-C4_Japan_BT-72_B	ID-351	MBio84-C4	Japan	II	c	5	IIc5	ID-424_BC95-C2_Sicily_BT-15_BG	ID-424	BC95-C2	Sicily	I	a	5	Ia5	I_vs_II	4_Inter-Lineage	4_Inter-Lineage|I_vs_II	0.908464	10061.4
ID-355_MBio84-C13_Japan_BT-70_	ID-355	MBio84-C13	Japan	II	c	5	IIc5	ID-424_BC95-C2_Sicily_BT-15_BG	ID-424	BC95-C2	Sicily	I	a	5	Ia5	I_vs_II	4_Inter-Lineage	4_Inter-Lineage|I_vs_II	0.979897	10061.4
ID-351_MBio84-C4_Japan_BT-72_B	ID-351	MBio84-C4	Japan	II	c	5	IIc5	ID-426_BC95-C8_Sicily_BT-16_BG	ID-426	BC95-C8	Sicily	I	a	5	Ia5	I_vs_II	4_Inter-Lineage	4_Inter-Lineage|I_vs_II	0.914214	10061.4
ID-355_MBio84-C13_Japan_BT-70_	ID-355	MBio84-C13	Japan	II	c	5	IIc5	ID-426_BC95-C8_Sicily_BT-16_BG	ID-426	BC95-C8	Sicily	I	a	5	Ia5	I_vs_II	4_Inter-Lineage	4_Inter-Lineage|I_vs_II	0.985646	10061.4
ID-351_MBio84-C4_Japan_BT-72_B	ID-351	MBio84-C4	Japan	II	c	5	IIc5	ID-425_BC95-C7_Sicily_BT-17_BG	ID-425	BC95-C7	Sicily	I	a	5	Ia5	I_vs_II	4_Inter-Lineage	4_Inter-Lineage|I_vs_II	1.015132	10061.4
ID-355_MBio84-C13_Japan_BT-70_	ID-355	MBio84-C13	Japan	II	c	5	IIc5	ID-425_BC95-C7_Sicily_BT-17_BG	ID-425	BC95-C7	Sicily	I	a	5	Ia5	I_vs_II	4_Inter-Lineage	4_Inter-Lineage|I_vs_II	1.086565	10061.4
ID-351_MBio84-C4_Japan_BT-72_B	ID-351	MBio84-C4	Japan	II	c	5	IIc5	ID-401_BC95-C3_Sicily_BT-7_BG-	ID-401	BC95-C3	Sicily	I	a	5	Ia5	I_vs_II	4_Inter-Lineage	4_Inter-Lineage|I_vs_II	1.040880	10061.4
ID-355_MBio84-C13_Japan_BT-70_	ID-355	MBio84-C13	Japan	II	c	5	IIc5	ID-401_BC95-C3_Sicily_BT-7_BG-	ID-401	BC95-C3	Sicily	I	a	5	Ia5	I_vs_II	4_Inter-Lineage	4_Inter-Lineage|I_vs_II	1.112313	10061.4
ID-351_MBio84-C4_Japan_BT-72_B	ID-351	MBio84-C4	Japan	II	c	5	IIc5	ID-360_BC95-C5_Sicily_BT-27_BG	ID-360	BC95-C5	Sicily	I	a	5	Ia5	I_vs_II	4_Inter-Lineage	4_Inter-Lineage|I_vs_II	0.930794	10061.4
ID-355_MBio84-C13_Japan_BT-70_	ID-355	MBio84-C13	Japan	II	c	5	IIc5	ID-360_BC95-C5_Sicily_BT-27_BG	ID-360	BC95-C5	Sicily	I	a	5	Ia5	I_vs_II	4_Inter-Lineage	4_Inter-Lineage|I_vs_II	1.002226	10061.4
ID-338_MBio58-C3_Ningaloo-reef	ID-338	MBio58-C3	Ningaloo-reef	II	c	1	IId1	ID-431_BC95-C1_Sicily_BT-30_BG	ID-431	BC95-C1	Sicily	I	a	5	Ia5	I_vs_II	4_Inter-Lineage	4_Inter-Lineage|I_vs_II	0.739379	12257.2
ID-338_MBio58-C3_Ningaloo-reef	ID-338	MBio58-C3	Ningaloo-reef	II	c	1	IId1	ID-411_BC95-C4_Sicily_BT-11_BG	ID-411	BC95-C4	Sicily	I	a	5	Ia5	I_vs_II	4_Inter-Lineage	4_Inter-Lineage|I_vs_II	0.777266	12257.2
ID-338_MBio58-C3_Ningaloo-reef	ID-338	MBio58-C3	Ningaloo-reef	II	c	1	IId1	ID-424_BC95-C2_Sicily_BT-15_BG	ID-424	BC95-C2	Sicily	I	a	5	Ia5	I_vs_II	4_Inter-Lineage	4_Inter-Lineage|I_vs_II	0.851911	12257.2
ID-338_MBio58-C3_Ningaloo-reef	ID-338	MBio58-C3	Ningaloo-reef	II	c	1	IId1	ID-426_BC95-C8_Sicily_BT-16_BG	ID-426	BC95-C8	Sicily	I	a	5	Ia5	I_vs_II	4_Inter-Lineage	4_Inter-Lineage|I_vs_II	0.857661	12257.2
ID-338_MBio58-C3_Ningaloo-reef	ID-338	MBio58-C3	Ningaloo-reef	II	c	1	IId1	ID-425_BC95-C7_Sicily_BT-17_BG	ID-425	BC95-C7	Sicily	I	a	5	Ia5	I_vs_II	4_Inter-Lineage	4_Inter-Lineage|I_vs_II	0.958580	12257.2
ID-338_MBio58-C3_Ningaloo-reef	ID-338	MBio58-C3	Ningaloo-reef	II	c	1	IId1	ID-401_BC95-C3_Sicily_BT-7_BG-	ID-401	BC95-C3	Sicily	I	a	5	Ia5	I_vs_II	4_Inter-Lineage	4_Inter-Lineage|I_vs_II	0.984327	12257.2
ID-338_MBio58-C3_Ningaloo-reef	ID-338	MBio58-C3	Ningaloo-reef	II	c	1	IId1	ID-360_BC95-C5_Sicily_BT-27_BG	ID-360	BC95-C5	Sicily	I	a	5	Ia5	I_vs_II	4_Inter-Lineage	4_Inter-Lineage|I_vs_II	0.874241	12257.2
ID-273_MBio27-C4_Ponhpei_BT-79	ID-273	MBio27-C4	Ponhpei	II	a	10	IIa10	ID-431_BC95-C1_Sicily_BT-30_BG	ID-431	BC95-C1	Sicily	I	a	5	Ia5	I_vs_II	4_Inter-Lineage	4_Inter-Lineage|I_vs_II	0.679900	13820.7
ID-272_MBio27-C3_Ponhpei_BT-81	ID-272	MBio27-C3	Ponhpei	II	a	10	IIa10	ID-431_BC95-C1_Sicily_BT-30_BG	ID-431	BC95-C1	Sicily	I	a	5	Ia5	I_vs_II	4_Inter-Lineage	4_Inter-Lineage|I_vs_II	0.696410	13820.7
ID-280_MBio28-C5_Ponhpei_BT-82	ID-280	MBio28-C5	Ponhpei	II	a	10	IIa10	ID-431_BC95-C1_Sicily_BT-30_BG	ID-431	BC95-C1	Sicily	I	a	5	Ia5	I_vs_II	4_Inter-Lineage	4_Inter-Lineage|I_vs_II	0.690928	13820.7
ID-287_MBio29-C2_Ponhpei_BT-49	ID-287	MBio29-C2	Ponhpei	II	a	10	IIa10	ID-431_BC95-C1_Sicily_BT-30_BG	ID-431	BC95-C1	Sicily	I	a	5	Ia5	I_vs_II	4_Inter-Lineage	4_Inter-Lineage|I_vs_II	0.717834	13820.7
ID-286_MBio29-C1_Ponhpei_BT-80	ID-286	MBio29-C1	Ponhpei	II	a	10	IIa10	ID-431_BC95-C1_Sicily_BT-30_BG	ID-431	BC95-C1	Sicily	I	a	5	Ia5	I_vs_II	4_Inter-Lineage	4_Inter-Lineage|I_vs_II	0.847341	13820.7
ID-074_BC59-C3_Ponhpei_BT-41_B	ID-074	BC59-C3	Ponhpei	II	a	10	IIa10	ID-431_BC95-C1_Sicily_BT-30_BG	ID-431	BC95-C1	Sicily	I	a	5	Ia5	I_vs_II	4_Inter-Lineage	4_Inter-Lineage|I_vs_II	0.717943	13820.7
ID-269_MBio26-C7_Ponhpei_BT-46	ID-269	MBio26-C7	Ponhpei	II	a	10	IIa10	ID-431_BC95-C1_Sicily_BT-30_BG	ID-431	BC95-C1	Sicily	I	a	5	Ia5	I_vs_II	4_Inter-Lineage	4_Inter-Lineage|I_vs_II	0.629776	13820.7
ID-283_MBio28-C10_Ponhpei_BT-4	ID-283	MBio28-C10	Ponhpei	II	a	10	IIa10	ID-431_BC95-C1_Sicily_BT-30_BG	ID-431	BC95-C1	Sicily	I	a	5	Ia5	I_vs_II	4_Inter-Lineage	4_Inter-Lineage|I_vs_II	0.646735	13820.7
ID-271_MBio26-C9_Ponhpei_BT-91	ID-271	MBio26-C9	Ponhpei	II	a	10	IIa10	ID-431_BC95-C1_Sicily_BT-30_BG	ID-431	BC95-C1	Sicily	I	a	5	Ia5	I_vs_II	4_Inter-Lineage	4_Inter-Lineage|I_vs_II	0.676450	13820.7
ID-279_MBio28-C1_Ponhpei_BT-48	ID-279	MBio28-C1	Ponhpei	II	a	10	IIa10	ID-431_BC95-C1_Sicily_BT-30_BG	ID-431	BC95-C1	Sicily	I	a	5	Ia5	I_vs_II	4_Inter-Lineage	4_Inter-Lineage|I_vs_II	0.629766	13820.7
ID-292_MBio29-C9_Ponhpei_BT-55	ID-292	MBio29-C9	Ponhpei	II	a	10	IIa10	ID-431_BC95-C1_Sicily_BT-30_BG	ID-431	BC95-C1	Sicily	I	a	5	Ia5	I_vs_II	4_Inter-Lineage	4_Inter-Lineage|I_vs_II	0.635328	13820.7
ID-274_MBio27-C5_Ponhpei_BT-56	ID-274	MBio27-C5	Ponhpei	II	a	10	IIa10	ID-431_BC95-C1_Sicily_BT-30_BG	ID-431	BC95-C1	Sicily	I	a	5	Ia5	I_vs_II	4_Inter-Lineage	4_Inter-Lineage|I_vs_II	0.640905	13820.7
ID-275_MBio27-C6_Ponhpei_BT-52	ID-275	MBio27-C6	Ponhpei	II	a	10	IIa10	ID-431_BC95-C1_Sicily_BT-30_BG	ID-431	BC95-C1	Sicily	I	a	5	Ia5	I_vs_II	4_Inter-Lineage	4_Inter-Lineage|I_vs_II	0.657717	13820.7
ID-273_MBio27-C4_Ponhpei_BT-79	ID-273	MBio27-C4	Ponhpei	II	a	10	IIa10	ID-411_BC95-C4_Sicily_BT-11_BG	ID-411	BC95-C4	Sicily	I	a	5	Ia5	I_vs_II	4_Inter-Lineage	4_Inter-Lineage|I_vs_II	0.717787	13820.7
ID-272_MBio27-C3_Ponhpei_BT-81	ID-272	MBio27-C3	Ponhpei	II	a	10	IIa10	ID-411_BC95-C4_Sicily_BT-11_BG	ID-411	BC95-C4	Sicily	I	a	5	Ia5	I_vs_II	4_Inter-Lineage	4_Inter-Lineage|I_vs_II	0.734297	13820.7
ID-280_MBio28-C5_Ponhpei_BT-82	ID-280	MBio28-C5	Ponhpei	II	a	10	IIa10	ID-411_BC95-C4_Sicily_BT-11_BG	ID-411	BC95-C4	Sicily	I	a	5	Ia5	I_vs_II	4_Inter-Lineage	4_Inter-Lineage|I_vs_II	0.728815	13820.7
ID-287_MBio29-C2_Ponhpei_BT-49	ID-287	MBio29-C2	Ponhpei	II	a	10	IIa10	ID-411_BC95-C4_Sicily_BT-11_BG	ID-411	BC95-C4	Sicily	I	a	5	Ia5	I_vs_II	4_Inter-Lineage	4_Inter-Lineage|I_vs_II	0.755721	13820.7
ID-286_MBio29-C1_Ponhpei_BT-80	ID-286	MBio29-C1	Ponhpei	II	a	10	IIa10	ID-411_BC95-C4_Sicily_BT-11_BG	ID-411	BC95-C4	Sicily	I	a	5	Ia5	I_vs_II	4_Inter-Lineage	4_Inter-Lineage|I_vs_II	0.885228	13820.7
ID-074_BC59-C3_Ponhpei_BT-41_B	ID-074	BC59-C3	Ponhpei	II	a	10	IIa10	ID-411_BC95-C4_Sicily_BT-11_BG	ID-411	BC95-C4	Sicily	I	a	5	Ia5	I_vs_II	4_Inter-Lineage	4_Inter-Lineage|I_vs_II	0.755830	13820.7
ID-269_MBio26-C7_Ponhpei_BT-46	ID-269	MBio26-C7	Ponhpei	II	a	10	IIa10	ID-411_BC95-C4_Sicily_BT-11_BG	ID-411	BC95-C4	Sicily	I	a	5	Ia5	I_vs_II	4_Inter-Lineage	4_Inter-Lineage|I_vs_II	0.667663	13820.7
ID-283_MBio28-C10_Ponhpei_BT-4	ID-283	MBio28-C10	Ponhpei	II	a	10	IIa10	ID-411_BC95-C4_Sicily_BT-11_BG	ID-411	BC95-C4	Sicily	I	a	5	Ia5	I_vs_II	4_Inter-Lineage	4_Inter-Lineage|I_vs_II	0.684622	13820.7
ID-271_MBio26-C9_Ponhpei_BT-91	ID-271	MBio26-C9	Ponhpei	II	a	10	IIa10	ID-411_BC95-C4_Sicily_BT-11_BG	ID-411	BC95-C4	Sicily	I	a	5	Ia5	I_vs_II	4_Inter-Lineage	4_Inter-Lineage|I_vs_II	0.714337	13820.7
ID-279_MBio28-C1_Ponhpei_BT-48	ID-279	MBio28-C1	Ponhpei	II	a	10	IIa10	ID-411_BC95-C4_Sicily_BT-11_BG	ID-411	BC95-C4	Sicily	I	a	5	Ia5	I_vs_II	4_Inter-Lineage	4_Inter-Lineage|I_vs_II	0.667653	13820.7
ID-292_MBio29-C9_Ponhpei_BT-55	ID-292	MBio29-C9	Ponhpei	II	a	10	IIa10	ID-411_BC95-C4_Sicily_BT-11_BG	ID-411	BC95-C4	Sicily	I	a	5	Ia5	I_vs_II	4_Inter-Lineage	4_Inter-Lineage|I_vs_II	0.673215	13820.7
ID-274_MBio27-C5_Ponhpei_BT-56	ID-274	MBio27-C5	Ponhpei	II	a	10	IIa10	ID-411_BC95-C4_Sicily_BT-11_BG	ID-411	BC95-C4	Sicily	I	a	5	Ia5	I_vs_II	4_Inter-Lineage	4_Inter-Lineage|I_vs_II	0.678792	13820.7
ID-275_MBio27-C6_Ponhpei_BT-52	ID-275	MBio27-C6	Ponhpei	II	a	10	IIa10	ID-411_BC95-C4_Sicily_BT-11_BG	ID-411	BC95-C4	Sicily	I	a	5	Ia5	I_vs_II	4_Inter-Lineage	4_Inter-Lineage|I_vs_II	0.695604	13820.7
ID-273_MBio27-C4_Ponhpei_BT-79	ID-273	MBio27-C4	Ponhpei	II	a	10	IIa10	ID-424_BC95-C2_Sicily_BT-15_BG	ID-424	BC95-C2	Sicily	I	a	5	Ia5	I_vs_II	4_Inter-Lineage	4_Inter-Lineage|I_vs_II	0.792433	13820.7
ID-272_MBio27-C3_Ponhpei_BT-81	ID-272	MBio27-C3	Ponhpei	II	a	10	IIa10	ID-424_BC95-C2_Sicily_BT-15_BG	ID-424	BC95-C2	Sicily	I	a	5	Ia5	I_vs_II	4_Inter-Lineage	4_Inter-Lineage|I_vs_II	0.808942	13820.7
ID-280_MBio28-C5_Ponhpei_BT-82	ID-280	MBio28-C5	Ponhpei	II	a	10	IIa10	ID-424_BC95-C2_Sicily_BT-15_BG	ID-424	BC95-C2	Sicily	I	a	5	Ia5	I_vs_II	4_Inter-Lineage	4_Inter-Lineage|I_vs_II	0.803461	13820.7
ID-287_MBio29-C2_Ponhpei_BT-49	ID-287	MBio29-C2	Ponhpei	II	a	10	IIa10	ID-424_BC95-C2_Sicily_BT-15_BG	ID-424	BC95-C2	Sicily	I	a	5	Ia5	I_vs_II	4_Inter-Lineage	4_Inter-Lineage|I_vs_II	0.830367	13820.7
ID-286_MBio29-C1_Ponhpei_BT-80	ID-286	MBio29-C1	Ponhpei	II	a	10	IIa10	ID-424_BC95-C2_Sicily_BT-15_BG	ID-424	BC95-C2	Sicily	I	a	5	Ia5	I_vs_II	4_Inter-Lineage	4_Inter-Lineage|I_vs_II	0.959874	13820.7
ID-074_BC59-C3_Ponhpei_BT-41_B	ID-074	BC59-C3	Ponhpei	II	a	10	IIa10	ID-424_BC95-C2_Sicily_BT-15_BG	ID-424	BC95-C2	Sicily	I	a	5	Ia5	I_vs_II	4_Inter-Lineage	4_Inter-Lineage|I_vs_II	0.830476	13820.7
ID-269_MBio26-C7_Ponhpei_BT-46	ID-269	MBio26-C7	Ponhpei	II	a	10	IIa10	ID-424_BC95-C2_Sicily_BT-15_BG	ID-424	BC95-C2	Sicily	I	a	5	Ia5	I_vs_II	4_Inter-Lineage	4_Inter-Lineage|I_vs_II	0.742309	13820.7
ID-283_MBio28-C10_Ponhpei_BT-4	ID-283	MBio28-C10	Ponhpei	II	a	10	IIa10	ID-424_BC95-C2_Sicily_BT-15_BG	ID-424	BC95-C2	Sicily	I	a	5	Ia5	I_vs_II	4_Inter-Lineage	4_Inter-Lineage|I_vs_II	0.759267	13820.7
ID-271_MBio26-C9_Ponhpei_BT-91	ID-271	MBio26-C9	Ponhpei	II	a	10	IIa10	ID-424_BC95-C2_Sicily_BT-15_BG	ID-424	BC95-C2	Sicily	I	a	5	Ia5	I_vs_II	4_Inter-Lineage	4_Inter-Lineage|I_vs_II	0.788983	13820.7
ID-279_MBio28-C1_Ponhpei_BT-48	ID-279	MBio28-C1	Ponhpei	II	a	10	IIa10	ID-424_BC95-C2_Sicily_BT-15_BG	ID-424	BC95-C2	Sicily	I	a	5	Ia5	I_vs_II	4_Inter-Lineage	4_Inter-Lineage|I_vs_II	0.742299	13820.7
ID-292_MBio29-C9_Ponhpei_BT-55	ID-292	MBio29-C9	Ponhpei	II	a	10	IIa10	ID-424_BC95-C2_Sicily_BT-15_BG	ID-424	BC95-C2	Sicily	I	a	5	Ia5	I_vs_II	4_Inter-Lineage	4_Inter-Lineage|I_vs_II	0.747861	13820.7
ID-274_MBio27-C5_Ponhpei_BT-56	ID-274	MBio27-C5	Ponhpei	II	a	10	IIa10	ID-424_BC95-C2_Sicily_BT-15_BG	ID-424	BC95-C2	Sicily	I	a	5	Ia5	I_vs_II	4_Inter-Lineage	4_Inter-Lineage|I_vs_II	0.753438	13820.7
ID-275_MBio27-C6_Ponhpei_BT-52	ID-275	MBio27-C6	Ponhpei	II	a	10	IIa10	ID-424_BC95-C2_Sicily_BT-15_BG	ID-424	BC95-C2	Sicily	I	a	5	Ia5	I_vs_II	4_Inter-Lineage	4_Inter-Lineage|I_vs_II	0.770250	13820.7
ID-273_MBio27-C4_Ponhpei_BT-79	ID-273	MBio27-C4	Ponhpei	II	a	10	IIa10	ID-426_BC95-C8_Sicily_BT-16_BG	ID-426	BC95-C8	Sicily	I	a	5	Ia5	I_vs_II	4_Inter-Lineage	4_Inter-Lineage|I_vs_II	0.798183	13820.7
ID-272_MBio27-C3_Ponhpei_BT-81	ID-272	MBio27-C3	Ponhpei	II	a	10	IIa10	ID-426_BC95-C8_Sicily_BT-16_BG	ID-426	BC95-C8	Sicily	I	a	5	Ia5	I_vs_II	4_Inter-Lineage	4_Inter-Lineage|I_vs_II	0.814692	13820.7
ID-280_MBio28-C5_Ponhpei_BT-82	ID-280	MBio28-C5	Ponhpei	II	a	10	IIa10	ID-426_BC95-C8_Sicily_BT-16_BG	ID-426	BC95-C8	Sicily	I	a	5	Ia5	I_vs_II	4_Inter-Lineage	4_Inter-Lineage|I_vs_II	0.809210	13820.7
ID-287_MBio29-C2_Ponhpei_BT-49	ID-287	MBio29-C2	Ponhpei	II	a	10	IIa10	ID-426_BC95-C8_Sicily_BT-16_BG	ID-426	BC95-C8	Sicily	I	a	5	Ia5	I_vs_II	4_Inter-Lineage	4_Inter-Lineage|I_vs_II	0.836116	13820.7
ID-286_MBio29-C1_Ponhpei_BT-80	ID-286	MBio29-C1	Ponhpei	II	a	10	IIa10	ID-426_BC95-C8_Sicily_BT-16_BG	ID-426	BC95-C8	Sicily	I	a	5	Ia5	I_vs_II	4_Inter-Lineage	4_Inter-Lineage|I_vs_II	0.965623	13820.7
ID-074_BC59-C3_Ponhpei_BT-41_B	ID-074	BC59-C3	Ponhpei	II	a	10	IIa10	ID-426_BC95-C8_Sicily_BT-16_BG	ID-426	BC95-C8	Sicily	I	a	5	Ia5	I_vs_II	4_Inter-Lineage	4_Inter-Lineage|I_vs_II	0.836226	13820.7
ID-269_MBio26-C7_Ponhpei_BT-46	ID-269	MBio26-C7	Ponhpei	II	a	10	IIa10	ID-426_BC95-C8_Sicily_BT-16_BG	ID-426	BC95-C8	Sicily	I	a	5	Ia5	I_vs_II	4_Inter-Lineage	4_Inter-Lineage|I_vs_II	0.748059	13820.7
ID-283_MBio28-C10_Ponhpei_BT-4	ID-283	MBio28-C10	Ponhpei	II	a	10	IIa10	ID-426_BC95-C8_Sicily_BT-16_BG	ID-426	BC95-C8	Sicily	I	a	5	Ia5	I_vs_II	4_Inter-Lineage	4_Inter-Lineage|I_vs_II	0.765017	13820.7
ID-271_MBio26-C9_Ponhpei_BT-91	ID-271	MBio26-C9	Ponhpei	II	a	10	IIa10	ID-426_BC95-C8_Sicily_BT-16_BG	ID-426	BC95-C8	Sicily	I	a	5	Ia5	I_vs_II	4_Inter-Lineage	4_Inter-Lineage|I_vs_II	0.794732	13820.7
ID-279_MBio28-C1_Ponhpei_BT-48	ID-279	MBio28-C1	Ponhpei	II	a	10	IIa10	ID-426_BC95-C8_Sicily_BT-16_BG	ID-426	BC95-C8	Sicily	I	a	5	Ia5	I_vs_II	4_Inter-Lineage	4_Inter-Lineage|I_vs_II	0.748048	13820.7
ID-292_MBio29-C9_Ponhpei_BT-55	ID-292	MBio29-C9	Ponhpei	II	a	10	IIa10	ID-426_BC95-C8_Sicily_BT-16_BG	ID-426	BC95-C8	Sicily	I	a	5	Ia5	I_vs_II	4_Inter-Lineage	4_Inter-Lineage|I_vs_II	0.753611	13820.7
ID-274_MBio27-C5_Ponhpei_BT-56	ID-274	MBio27-C5	Ponhpei	II	a	10	IIa10	ID-426_BC95-C8_Sicily_BT-16_BG	ID-426	BC95-C8	Sicily	I	a	5	Ia5	I_vs_II	4_Inter-Lineage	4_Inter-Lineage|I_vs_II	0.759187	13820.7
ID-275_MBio27-C6_Ponhpei_BT-52	ID-275	MBio27-C6	Ponhpei	II	a	10	IIa10	ID-426_BC95-C8_Sicily_BT-16_BG	ID-426	BC95-C8	Sicily	I	a	5	Ia5	I_vs_II	4_Inter-Lineage	4_Inter-Lineage|I_vs_II	0.776000	13820.7
ID-273_MBio27-C4_Ponhpei_BT-79	ID-273	MBio27-C4	Ponhpei	II	a	10	IIa10	ID-425_BC95-C7_Sicily_BT-17_BG	ID-425	BC95-C7	Sicily	I	a	5	Ia5	I_vs_II	4_Inter-Lineage	4_Inter-Lineage|I_vs_II	0.899101	13820.7
ID-272_MBio27-C3_Ponhpei_BT-81	ID-272	MBio27-C3	Ponhpei	II	a	10	IIa10	ID-425_BC95-C7_Sicily_BT-17_BG	ID-425	BC95-C7	Sicily	I	a	5	Ia5	I_vs_II	4_Inter-Lineage	4_Inter-Lineage|I_vs_II	0.915611	13820.7
ID-280_MBio28-C5_Ponhpei_BT-82	ID-280	MBio28-C5	Ponhpei	II	a	10	IIa10	ID-425_BC95-C7_Sicily_BT-17_BG	ID-425	BC95-C7	Sicily	I	a	5	Ia5	I_vs_II	4_Inter-Lineage	4_Inter-Lineage|I_vs_II	0.910129	13820.7
ID-287_MBio29-C2_Ponhpei_BT-49	ID-287	MBio29-C2	Ponhpei	II	a	10	IIa10	ID-425_BC95-C7_Sicily_BT-17_BG	ID-425	BC95-C7	Sicily	I	a	5	Ia5	I_vs_II	4_Inter-Lineage	4_Inter-Lineage|I_vs_II	0.937035	13820.7
ID-286_MBio29-C1_Ponhpei_BT-80	ID-286	MBio29-C1	Ponhpei	II	a	10	IIa10	ID-425_BC95-C7_Sicily_BT-17_BG	ID-425	BC95-C7	Sicily	I	a	5	Ia5	I_vs_II	4_Inter-Lineage	4_Inter-Lineage|I_vs_II	1.066542	13820.7
ID-074_BC59-C3_Ponhpei_BT-41_B	ID-074	BC59-C3	Ponhpei	II	a	10	IIa10	ID-425_BC95-C7_Sicily_BT-17_BG	ID-425	BC95-C7	Sicily	I	a	5	Ia5	I_vs_II	4_Inter-Lineage	4_Inter-Lineage|I_vs_II	0.937144	13820.7
ID-269_MBio26-C7_Ponhpei_BT-46	ID-269	MBio26-C7	Ponhpei	II	a	10	IIa10	ID-425_BC95-C7_Sicily_BT-17_BG	ID-425	BC95-C7	Sicily	I	a	5	Ia5	I_vs_II	4_Inter-Lineage	4_Inter-Lineage|I_vs_II	0.848977	13820.7
ID-283_MBio28-C10_Ponhpei_BT-4	ID-283	MBio28-C10	Ponhpei	II	a	10	IIa10	ID-425_BC95-C7_Sicily_BT-17_BG	ID-425	BC95-C7	Sicily	I	a	5	Ia5	I_vs_II	4_Inter-Lineage	4_Inter-Lineage|I_vs_II	0.865936	13820.7
ID-271_MBio26-C9_Ponhpei_BT-91	ID-271	MBio26-C9	Ponhpei	II	a	10	IIa10	ID-425_BC95-C7_Sicily_BT-17_BG	ID-425	BC95-C7	Sicily	I	a	5	Ia5	I_vs_II	4_Inter-Lineage	4_Inter-Lineage|I_vs_II	0.895651	13820.7
ID-279_MBio28-C1_Ponhpei_BT-48	ID-279	MBio28-C1	Ponhpei	II	a	10	IIa10	ID-425_BC95-C7_Sicily_BT-17_BG	ID-425	BC95-C7	Sicily	I	a	5	Ia5	I_vs_II	4_Inter-Lineage	4_Inter-Lineage|I_vs_II	0.848967	13820.7
ID-292_MBio29-C9_Ponhpei_BT-55	ID-292	MBio29-C9	Ponhpei	II	a	10	IIa10	ID-425_BC95-C7_Sicily_BT-17_BG	ID-425	BC95-C7	Sicily	I	a	5	Ia5	I_vs_II	4_Inter-Lineage	4_Inter-Lineage|I_vs_II	0.854529	13820.7
ID-274_MBio27-C5_Ponhpei_BT-56	ID-274	MBio27-C5	Ponhpei	II	a	10	IIa10	ID-425_BC95-C7_Sicily_BT-17_BG	ID-425	BC95-C7	Sicily	I	a	5	Ia5	I_vs_II	4_Inter-Lineage	4_Inter-Lineage|I_vs_II	0.860106	13820.7
ID-275_MBio27-C6_Ponhpei_BT-52	ID-275	MBio27-C6	Ponhpei	II	a	10	IIa10	ID-425_BC95-C7_Sicily_BT-17_BG	ID-425	BC95-C7	Sicily	I	a	5	Ia5	I_vs_II	4_Inter-Lineage	4_Inter-Lineage|I_vs_II	0.876918	13820.7
ID-273_MBio27-C4_Ponhpei_BT-79	ID-273	MBio27-C4	Ponhpei	II	a	10	IIa10	ID-401_BC95-C3_Sicily_BT-7_BG-	ID-401	BC95-C3	Sicily	I	a	5	Ia5	I_vs_II	4_Inter-Lineage	4_Inter-Lineage|I_vs_II	0.924849	13820.7
ID-272_MBio27-C3_Ponhpei_BT-81	ID-272	MBio27-C3	Ponhpei	II	a	10	IIa10	ID-401_BC95-C3_Sicily_BT-7_BG-	ID-401	BC95-C3	Sicily	I	a	5	Ia5	I_vs_II	4_Inter-Lineage	4_Inter-Lineage|I_vs_II	0.941358	13820.7
ID-280_MBio28-C5_Ponhpei_BT-82	ID-280	MBio28-C5	Ponhpei	II	a	10	IIa10	ID-401_BC95-C3_Sicily_BT-7_BG-	ID-401	BC95-C3	Sicily	I	a	5	Ia5	I_vs_II	4_Inter-Lineage	4_Inter-Lineage|I_vs_II	0.935877	13820.7
ID-287_MBio29-C2_Ponhpei_BT-49	ID-287	MBio29-C2	Ponhpei	II	a	10	IIa10	ID-401_BC95-C3_Sicily_BT-7_BG-	ID-401	BC95-C3	Sicily	I	a	5	Ia5	I_vs_II	4_Inter-Lineage	4_Inter-Lineage|I_vs_II	0.962783	13820.7
ID-286_MBio29-C1_Ponhpei_BT-80	ID-286	MBio29-C1	Ponhpei	II	a	10	IIa10	ID-401_BC95-C3_Sicily_BT-7_BG-	ID-401	BC95-C3	Sicily	I	a	5	Ia5	I_vs_II	4_Inter-Lineage	4_Inter-Lineage|I_vs_II	1.092290	13820.7
ID-074_BC59-C3_Ponhpei_BT-41_B	ID-074	BC59-C3	Ponhpei	II	a	10	IIa10	ID-401_BC95-C3_Sicily_BT-7_BG-	ID-401	BC95-C3	Sicily	I	a	5	Ia5	I_vs_II	4_Inter-Lineage	4_Inter-Lineage|I_vs_II	0.962892	13820.7
ID-269_MBio26-C7_Ponhpei_BT-46	ID-269	MBio26-C7	Ponhpei	II	a	10	IIa10	ID-401_BC95-C3_Sicily_BT-7_BG-	ID-401	BC95-C3	Sicily	I	a	5	Ia5	I_vs_II	4_Inter-Lineage	4_Inter-Lineage|I_vs_II	0.874725	13820.7
ID-283_MBio28-C10_Ponhpei_BT-4	ID-283	MBio28-C10	Ponhpei	II	a	10	IIa10	ID-401_BC95-C3_Sicily_BT-7_BG-	ID-401	BC95-C3	Sicily	I	a	5	Ia5	I_vs_II	4_Inter-Lineage	4_Inter-Lineage|I_vs_II	0.891683	13820.7
ID-271_MBio26-C9_Ponhpei_BT-91	ID-271	MBio26-C9	Ponhpei	II	a	10	IIa10	ID-401_BC95-C3_Sicily_BT-7_BG-	ID-401	BC95-C3	Sicily	I	a	5	Ia5	I_vs_II	4_Inter-Lineage	4_Inter-Lineage|I_vs_II	0.921399	13820.7
ID-279_MBio28-C1_Ponhpei_BT-48	ID-279	MBio28-C1	Ponhpei	II	a	10	IIa10	ID-401_BC95-C3_Sicily_BT-7_BG-	ID-401	BC95-C3	Sicily	I	a	5	Ia5	I_vs_II	4_Inter-Lineage	4_Inter-Lineage|I_vs_II	0.874715	13820.7
ID-292_MBio29-C9_Ponhpei_BT-55	ID-292	MBio29-C9	Ponhpei	II	a	10	IIa10	ID-401_BC95-C3_Sicily_BT-7_BG-	ID-401	BC95-C3	Sicily	I	a	5	Ia5	I_vs_II	4_Inter-Lineage	4_Inter-Lineage|I_vs_II	0.880277	13820.7
ID-274_MBio27-C5_Ponhpei_BT-56	ID-274	MBio27-C5	Ponhpei	II	a	10	IIa10	ID-401_BC95-C3_Sicily_BT-7_BG-	ID-401	BC95-C3	Sicily	I	a	5	Ia5	I_vs_II	4_Inter-Lineage	4_Inter-Lineage|I_vs_II	0.885854	13820.7
ID-275_MBio27-C6_Ponhpei_BT-52	ID-275	MBio27-C6	Ponhpei	II	a	10	IIa10	ID-401_BC95-C3_Sicily_BT-7_BG-	ID-401	BC95-C3	Sicily	I	a	5	Ia5	I_vs_II	4_Inter-Lineage	4_Inter-Lineage|I_vs_II	0.902666	13820.7
ID-273_MBio27-C4_Ponhpei_BT-79	ID-273	MBio27-C4	Ponhpei	II	a	10	IIa10	ID-360_BC95-C5_Sicily_BT-27_BG	ID-360	BC95-C5	Sicily	I	a	5	Ia5	I_vs_II	4_Inter-Lineage	4_Inter-Lineage|I_vs_II	0.814763	13820.7
ID-272_MBio27-C3_Ponhpei_BT-81	ID-272	MBio27-C3	Ponhpei	II	a	10	IIa10	ID-360_BC95-C5_Sicily_BT-27_BG	ID-360	BC95-C5	Sicily	I	a	5	Ia5	I_vs_II	4_Inter-Lineage	4_Inter-Lineage|I_vs_II	0.831272	13820.7
ID-280_MBio28-C5_Ponhpei_BT-82	ID-280	MBio28-C5	Ponhpei	II	a	10	IIa10	ID-360_BC95-C5_Sicily_BT-27_BG	ID-360	BC95-C5	Sicily	I	a	5	Ia5	I_vs_II	4_Inter-Lineage	4_Inter-Lineage|I_vs_II	0.825790	13820.7
ID-287_MBio29-C2_Ponhpei_BT-49	ID-287	MBio29-C2	Ponhpei	II	a	10	IIa10	ID-360_BC95-C5_Sicily_BT-27_BG	ID-360	BC95-C5	Sicily	I	a	5	Ia5	I_vs_II	4_Inter-Lineage	4_Inter-Lineage|I_vs_II	0.852696	13820.7
ID-286_MBio29-C1_Ponhpei_BT-80	ID-286	MBio29-C1	Ponhpei	II	a	10	IIa10	ID-360_BC95-C5_Sicily_BT-27_BG	ID-360	BC95-C5	Sicily	I	a	5	Ia5	I_vs_II	4_Inter-Lineage	4_Inter-Lineage|I_vs_II	0.982203	13820.7
ID-074_BC59-C3_Ponhpei_BT-41_B	ID-074	BC59-C3	Ponhpei	II	a	10	IIa10	ID-360_BC95-C5_Sicily_BT-27_BG	ID-360	BC95-C5	Sicily	I	a	5	Ia5	I_vs_II	4_Inter-Lineage	4_Inter-Lineage|I_vs_II	0.852806	13820.7
ID-269_MBio26-C7_Ponhpei_BT-46	ID-269	MBio26-C7	Ponhpei	II	a	10	IIa10	ID-360_BC95-C5_Sicily_BT-27_BG	ID-360	BC95-C5	Sicily	I	a	5	Ia5	I_vs_II	4_Inter-Lineage	4_Inter-Lineage|I_vs_II	0.764639	13820.7
ID-283_MBio28-C10_Ponhpei_BT-4	ID-283	MBio28-C10	Ponhpei	II	a	10	IIa10	ID-360_BC95-C5_Sicily_BT-27_BG	ID-360	BC95-C5	Sicily	I	a	5	Ia5	I_vs_II	4_Inter-Lineage	4_Inter-Lineage|I_vs_II	0.781597	13820.7
ID-271_MBio26-C9_Ponhpei_BT-91	ID-271	MBio26-C9	Ponhpei	II	a	10	IIa10	ID-360_BC95-C5_Sicily_BT-27_BG	ID-360	BC95-C5	Sicily	I	a	5	Ia5	I_vs_II	4_Inter-Lineage	4_Inter-Lineage|I_vs_II	0.811312	13820.7
ID-279_MBio28-C1_Ponhpei_BT-48	ID-279	MBio28-C1	Ponhpei	II	a	10	IIa10	ID-360_BC95-C5_Sicily_BT-27_BG	ID-360	BC95-C5	Sicily	I	a	5	Ia5	I_vs_II	4_Inter-Lineage	4_Inter-Lineage|I_vs_II	0.764628	13820.7
ID-292_MBio29-C9_Ponhpei_BT-55	ID-292	MBio29-C9	Ponhpei	II	a	10	IIa10	ID-360_BC95-C5_Sicily_BT-27_BG	ID-360	BC95-C5	Sicily	I	a	5	Ia5	I_vs_II	4_Inter-Lineage	4_Inter-Lineage|I_vs_II	0.770191	13820.7
ID-274_MBio27-C5_Ponhpei_BT-56	ID-274	MBio27-C5	Ponhpei	II	a	10	IIa10	ID-360_BC95-C5_Sicily_BT-27_BG	ID-360	BC95-C5	Sicily	I	a	5	Ia5	I_vs_II	4_Inter-Lineage	4_Inter-Lineage|I_vs_II	0.775767	13820.7
ID-275_MBio27-C6_Ponhpei_BT-52	ID-275	MBio27-C6	Ponhpei	II	a	10	IIa10	ID-360_BC95-C5_Sicily_BT-27_BG	ID-360	BC95-C5	Sicily	I	a	5	Ia5	I_vs_II	4_Inter-Lineage	4_Inter-Lineage|I_vs_II	0.792580	13820.7
ID-030_BC53-C1_Ponhpei_BT-54_B	ID-030	BC53-C1	Ponhpei	II	a	2	IIa2	ID-208_C154-4_Nascholim_BT-14_	ID-208	C154-4	Nascholim	I	a	6	Ia6	I_vs_II	4_Inter-Lineage	4_Inter-Lineage|I_vs_II	0.710949	12574.2
ID-030_BC53-C1_Ponhpei_BT-54_B	ID-030	BC53-C1	Ponhpei	II	a	2	IIa2	ID-209_C154-3_Nascholim_BT-18_	ID-209	C154-3	Nascholim	I	a	6	Ia6	I_vs_II	4_Inter-Lineage	4_Inter-Lineage|I_vs_II	0.789256	12574.2
ID-013_MBio76-C10_Kimbe-Bay_BT	ID-013	MBio76-C10	Kimbe-Bay	II	a	4	IIa4	ID-208_C154-4_Nascholim_BT-14_	ID-208	C154-4	Nascholim	I	a	6	Ia6	I_vs_II	4_Inter-Lineage	4_Inter-Lineage|I_vs_II	0.737402	12682.3
ID-013_MBio76-C10_Kimbe-Bay_BT	ID-013	MBio76-C10	Kimbe-Bay	II	a	4	IIa4	ID-209_C154-3_Nascholim_BT-18_	ID-209	C154-3	Nascholim	I	a	6	Ia6	I_vs_II	4_Inter-Lineage	4_Inter-Lineage|I_vs_II	0.815708	12682.3
ID-138_BC62-C7_Indonesia_BT-2_	ID-138	BC62-C7	Indonesia	II	c	1	IIc1	ID-208_C154-4_Nascholim_BT-14_	ID-208	C154-4	Nascholim	I	a	6	Ia6	I_vs_II	4_Inter-Lineage	4_Inter-Lineage|I_vs_II	0.894530	9762.15
ID-092_BC62-C4_Indonesia_BT-71	ID-092	BC62-C4	Indonesia	II	c	1	IIc1	ID-208_C154-4_Nascholim_BT-14_	ID-208	C154-4	Nascholim	I	a	6	Ia6	I_vs_II	4_Inter-Lineage	4_Inter-Lineage|I_vs_II	0.866019	9762.15
ID-052_BC62-C2_Indonesia_BT-88	ID-052	BC62-C2	Indonesia	II	c	1	IIc1	ID-208_C154-4_Nascholim_BT-14_	ID-208	C154-4	Nascholim	I	a	6	Ia6	I_vs_II	4_Inter-Lineage	4_Inter-Lineage|I_vs_II	0.943270	9762.15
ID-138_BC62-C7_Indonesia_BT-2_	ID-138	BC62-C7	Indonesia	II	c	1	IIc1	ID-209_C154-3_Nascholim_BT-18_	ID-209	C154-3	Nascholim	I	a	6	Ia6	I_vs_II	4_Inter-Lineage	4_Inter-Lineage|I_vs_II	0.972836	9762.15
ID-092_BC62-C4_Indonesia_BT-71	ID-092	BC62-C4	Indonesia	II	c	1	IIc1	ID-209_C154-3_Nascholim_BT-18_	ID-209	C154-3	Nascholim	I	a	6	Ia6	I_vs_II	4_Inter-Lineage	4_Inter-Lineage|I_vs_II	0.944326	9762.15
ID-052_BC62-C2_Indonesia_BT-88	ID-052	BC62-C2	Indonesia	II	c	1	IIc1	ID-209_C154-3_Nascholim_BT-18_	ID-209	C154-3	Nascholim	I	a	6	Ia6	I_vs_II	4_Inter-Lineage	4_Inter-Lineage|I_vs_II	1.021577	9762.15
ID-169_BC65-C9_Indonesia_BT-87	ID-169	BC65-C9	Indonesia	II	c	2	IIc2	ID-208_C154-4_Nascholim_BT-14_	ID-208	C154-4	Nascholim	I	a	6	Ia6	I_vs_II	4_Inter-Lineage	4_Inter-Lineage|I_vs_II	0.854250	9762.15
ID-139_BC65-C7_Indonesia_BT-40	ID-139	BC65-C7	Indonesia	II	c	2	IIc2	ID-208_C154-4_Nascholim_BT-14_	ID-208	C154-4	Nascholim	I	a	6	Ia6	I_vs_II	4_Inter-Lineage	4_Inter-Lineage|I_vs_II	0.823373	9762.15
ID-169_BC65-C9_Indonesia_BT-87	ID-169	BC65-C9	Indonesia	II	c	2	IIc2	ID-209_C154-3_Nascholim_BT-18_	ID-209	C154-3	Nascholim	I	a	6	Ia6	I_vs_II	4_Inter-Lineage	4_Inter-Lineage|I_vs_II	0.932557	9762.15
ID-139_BC65-C7_Indonesia_BT-40	ID-139	BC65-C7	Indonesia	II	c	2	IIc2	ID-209_C154-3_Nascholim_BT-18_	ID-209	C154-3	Nascholim	I	a	6	Ia6	I_vs_II	4_Inter-Lineage	4_Inter-Lineage|I_vs_II	0.901680	9762.15
ID-074_BC59-C3_Ponhpei_BT-41_B	ID-074	BC59-C3	Ponhpei	II	a	10	IIa10	ID-208_C154-4_Nascholim_BT-14_	ID-208	C154-4	Nascholim	I	a	6	Ia6	I_vs_II	4_Inter-Lineage	4_Inter-Lineage|I_vs_II	0.782361	12574.2
ID-074_BC59-C3_Ponhpei_BT-41_B	ID-074	BC59-C3	Ponhpei	II	a	10	IIa10	ID-209_C154-3_Nascholim_BT-18_	ID-209	C154-3	Nascholim	I	a	6	Ia6	I_vs_II	4_Inter-Lineage	4_Inter-Lineage|I_vs_II	0.860668	12574.2
ID-030_BC53-C1_Ponhpei_BT-54_B	ID-030	BC53-C1	Ponhpei	II	a	2	IIa2	ID-213_C517-3_Eilat_BT-29_BG-2	ID-213	C517-3	Eilat	I	a	7	Ia7	I_vs_II	4_Inter-Lineage	4_Inter-Lineage|I_vs_II	0.754877	12718.3
ID-013_MBio76-C10_Kimbe-Bay_BT	ID-013	MBio76-C10	Kimbe-Bay	II	a	4	IIa4	ID-213_C517-3_Eilat_BT-29_BG-2	ID-213	C517-3	Eilat	I	a	7	Ia7	I_vs_II	4_Inter-Lineage	4_Inter-Lineage|I_vs_II	0.781330	12734.8
ID-138_BC62-C7_Indonesia_BT-2_	ID-138	BC62-C7	Indonesia	II	c	1	IIc1	ID-213_C517-3_Eilat_BT-29_BG-2	ID-213	C517-3	Eilat	I	a	7	Ia7	I_vs_II	4_Inter-Lineage	4_Inter-Lineage|I_vs_II	0.938458	9720.18
ID-092_BC62-C4_Indonesia_BT-71	ID-092	BC62-C4	Indonesia	II	c	1	IIc1	ID-213_C517-3_Eilat_BT-29_BG-2	ID-213	C517-3	Eilat	I	a	7	Ia7	I_vs_II	4_Inter-Lineage	4_Inter-Lineage|I_vs_II	0.909947	9720.18
ID-052_BC62-C2_Indonesia_BT-88	ID-052	BC62-C2	Indonesia	II	c	1	IIc1	ID-213_C517-3_Eilat_BT-29_BG-2	ID-213	C517-3	Eilat	I	a	7	Ia7	I_vs_II	4_Inter-Lineage	4_Inter-Lineage|I_vs_II	0.987198	9720.18
ID-169_BC65-C9_Indonesia_BT-87	ID-169	BC65-C9	Indonesia	II	c	2	IIc2	ID-213_C517-3_Eilat_BT-29_BG-2	ID-213	C517-3	Eilat	I	a	7	Ia7	I_vs_II	4_Inter-Lineage	4_Inter-Lineage|I_vs_II	0.898178	9720.18
ID-139_BC65-C7_Indonesia_BT-40	ID-139	BC65-C7	Indonesia	II	c	2	IIc2	ID-213_C517-3_Eilat_BT-29_BG-2	ID-213	C517-3	Eilat	I	a	7	Ia7	I_vs_II	4_Inter-Lineage	4_Inter-Lineage|I_vs_II	0.867301	9720.18
ID-074_BC59-C3_Ponhpei_BT-41_B	ID-074	BC59-C3	Ponhpei	II	a	10	IIa10	ID-213_C517-3_Eilat_BT-29_BG-2	ID-213	C517-3	Eilat	I	a	7	Ia7	I_vs_II	4_Inter-Lineage	4_Inter-Lineage|I_vs_II	0.826289	12718.3
ID-030_BC53-C1_Ponhpei_BT-54_B	ID-030	BC53-C1	Ponhpei	II	a	2	IIa2	ID-217_C554-4_Falasarna_BT-13_	ID-217	C554-4	Falasarna	I	a	8	Ia8	I_vs_II	4_Inter-Lineage	4_Inter-Lineage|I_vs_II	0.711061	13319.8
ID-013_MBio76-C10_Kimbe-Bay_BT	ID-013	MBio76-C10	Kimbe-Bay	II	a	4	IIa4	ID-217_C554-4_Falasarna_BT-13_	ID-217	C554-4	Falasarna	I	a	8	Ia8	I_vs_II	4_Inter-Lineage	4_Inter-Lineage|I_vs_II	0.737513	13620.5
ID-138_BC62-C7_Indonesia_BT-2_	ID-138	BC62-C7	Indonesia	II	c	1	IIc1	ID-217_C554-4_Falasarna_BT-13_	ID-217	C554-4	Falasarna	I	a	8	Ia8	I_vs_II	4_Inter-Lineage	4_Inter-Lineage|I_vs_II	0.894641	10825.4
ID-092_BC62-C4_Indonesia_BT-71	ID-092	BC62-C4	Indonesia	II	c	1	IIc1	ID-217_C554-4_Falasarna_BT-13_	ID-217	C554-4	Falasarna	I	a	8	Ia8	I_vs_II	4_Inter-Lineage	4_Inter-Lineage|I_vs_II	0.866130	10825.4
ID-052_BC62-C2_Indonesia_BT-88	ID-052	BC62-C2	Indonesia	II	c	1	IIc1	ID-217_C554-4_Falasarna_BT-13_	ID-217	C554-4	Falasarna	I	a	8	Ia8	I_vs_II	4_Inter-Lineage	4_Inter-Lineage|I_vs_II	0.943382	10825.4
ID-169_BC65-C9_Indonesia_BT-87	ID-169	BC65-C9	Indonesia	II	c	2	IIc2	ID-217_C554-4_Falasarna_BT-13_	ID-217	C554-4	Falasarna	I	a	8	Ia8	I_vs_II	4_Inter-Lineage	4_Inter-Lineage|I_vs_II	0.854362	10825.4
ID-139_BC65-C7_Indonesia_BT-40	ID-139	BC65-C7	Indonesia	II	c	2	IIc2	ID-217_C554-4_Falasarna_BT-13_	ID-217	C554-4	Falasarna	I	a	8	Ia8	I_vs_II	4_Inter-Lineage	4_Inter-Lineage|I_vs_II	0.823485	10825.4
ID-074_BC59-C3_Ponhpei_BT-41_B	ID-074	BC59-C3	Ponhpei	II	a	10	IIa10	ID-217_C554-4_Falasarna_BT-13_	ID-217	C554-4	Falasarna	I	a	8	Ia8	I_vs_II	4_Inter-Lineage	4_Inter-Lineage|I_vs_II	0.782473	13319.8
ID-030_BC53-C1_Ponhpei_BT-54_B	ID-030	BC53-C1	Ponhpei	II	a	2	IIa2	ID-222_C555-5_Falasarna_BT-21_	ID-222	C555-5	Falasarna	I	a	9	Ia9	I_vs_II	4_Inter-Lineage	4_Inter-Lineage|I_vs_II	0.726479	13319.8
ID-030_BC53-C1_Ponhpei_BT-54_B	ID-030	BC53-C1	Ponhpei	II	a	2	IIa2	ID-221_C555-1_Falasarna_BT-19_	ID-221	C555-1	Falasarna	I	a	9	Ia9	I_vs_II	4_Inter-Lineage	4_Inter-Lineage|I_vs_II	0.700228	13319.8
ID-013_MBio76-C10_Kimbe-Bay_BT	ID-013	MBio76-C10	Kimbe-Bay	II	a	4	IIa4	ID-222_C555-5_Falasarna_BT-21_	ID-222	C555-5	Falasarna	I	a	9	Ia9	I_vs_II	4_Inter-Lineage	4_Inter-Lineage|I_vs_II	0.752931	13620.5
ID-013_MBio76-C10_Kimbe-Bay_BT	ID-013	MBio76-C10	Kimbe-Bay	II	a	4	IIa4	ID-221_C555-1_Falasarna_BT-19_	ID-221	C555-1	Falasarna	I	a	9	Ia9	I_vs_II	4_Inter-Lineage	4_Inter-Lineage|I_vs_II	0.726681	13620.5
ID-138_BC62-C7_Indonesia_BT-2_	ID-138	BC62-C7	Indonesia	II	c	1	IIc1	ID-222_C555-5_Falasarna_BT-21_	ID-222	C555-5	Falasarna	I	a	9	Ia9	I_vs_II	4_Inter-Lineage	4_Inter-Lineage|I_vs_II	0.910059	10825.4
ID-092_BC62-C4_Indonesia_BT-71	ID-092	BC62-C4	Indonesia	II	c	1	IIc1	ID-222_C555-5_Falasarna_BT-21_	ID-222	C555-5	Falasarna	I	a	9	Ia9	I_vs_II	4_Inter-Lineage	4_Inter-Lineage|I_vs_II	0.881548	10825.4
ID-052_BC62-C2_Indonesia_BT-88	ID-052	BC62-C2	Indonesia	II	c	1	IIc1	ID-222_C555-5_Falasarna_BT-21_	ID-222	C555-5	Falasarna	I	a	9	Ia9	I_vs_II	4_Inter-Lineage	4_Inter-Lineage|I_vs_II	0.958800	10825.4
ID-138_BC62-C7_Indonesia_BT-2_	ID-138	BC62-C7	Indonesia	II	c	1	IIc1	ID-221_C555-1_Falasarna_BT-19_	ID-221	C555-1	Falasarna	I	a	9	Ia9	I_vs_II	4_Inter-Lineage	4_Inter-Lineage|I_vs_II	0.883809	10825.4
ID-092_BC62-C4_Indonesia_BT-71	ID-092	BC62-C4	Indonesia	II	c	1	IIc1	ID-221_C555-1_Falasarna_BT-19_	ID-221	C555-1	Falasarna	I	a	9	Ia9	I_vs_II	4_Inter-Lineage	4_Inter-Lineage|I_vs_II	0.855298	10825.4
ID-052_BC62-C2_Indonesia_BT-88	ID-052	BC62-C2	Indonesia	II	c	1	IIc1	ID-221_C555-1_Falasarna_BT-19_	ID-221	C555-1	Falasarna	I	a	9	Ia9	I_vs_II	4_Inter-Lineage	4_Inter-Lineage|I_vs_II	0.932550	10825.4
ID-169_BC65-C9_Indonesia_BT-87	ID-169	BC65-C9	Indonesia	II	c	2	IIc2	ID-222_C555-5_Falasarna_BT-21_	ID-222	C555-5	Falasarna	I	a	9	Ia9	I_vs_II	4_Inter-Lineage	4_Inter-Lineage|I_vs_II	0.869779	10825.4
ID-139_BC65-C7_Indonesia_BT-40	ID-139	BC65-C7	Indonesia	II	c	2	IIc2	ID-222_C555-5_Falasarna_BT-21_	ID-222	C555-5	Falasarna	I	a	9	Ia9	I_vs_II	4_Inter-Lineage	4_Inter-Lineage|I_vs_II	0.838903	10825.4
ID-169_BC65-C9_Indonesia_BT-87	ID-169	BC65-C9	Indonesia	II	c	2	IIc2	ID-221_C555-1_Falasarna_BT-19_	ID-221	C555-1	Falasarna	I	a	9	Ia9	I_vs_II	4_Inter-Lineage	4_Inter-Lineage|I_vs_II	0.843529	10825.4
ID-139_BC65-C7_Indonesia_BT-40	ID-139	BC65-C7	Indonesia	II	c	2	IIc2	ID-221_C555-1_Falasarna_BT-19_	ID-221	C555-1	Falasarna	I	a	9	Ia9	I_vs_II	4_Inter-Lineage	4_Inter-Lineage|I_vs_II	0.812652	10825.4
ID-074_BC59-C3_Ponhpei_BT-41_B	ID-074	BC59-C3	Ponhpei	II	a	10	IIa10	ID-222_C555-5_Falasarna_BT-21_	ID-222	C555-5	Falasarna	I	a	9	Ia9	I_vs_II	4_Inter-Lineage	4_Inter-Lineage|I_vs_II	0.797891	13319.8
ID-074_BC59-C3_Ponhpei_BT-41_B	ID-074	BC59-C3	Ponhpei	II	a	10	IIa10	ID-221_C555-1_Falasarna_BT-19_	ID-221	C555-1	Falasarna	I	a	9	Ia9	I_vs_II	4_Inter-Lineage	4_Inter-Lineage|I_vs_II	0.771641	13319.8
ID-206_C150-2_Nascholim_BT-31_	ID-206	C150-2	Nascholim	I	a	4	Ia4	ID-273_MBio27-C4_Ponhpei_BT-79	ID-273	MBio27-C4	Ponhpei	II	a	10	IIa10	I_vs_II	4_Inter-Lineage	4_Inter-Lineage|I_vs_II	0.744127	12574.2
ID-206_C150-2_Nascholim_BT-31_	ID-206	C150-2	Nascholim	I	a	4	Ia4	ID-272_MBio27-C3_Ponhpei_BT-81	ID-272	MBio27-C3	Ponhpei	II	a	10	IIa10	I_vs_II	4_Inter-Lineage	4_Inter-Lineage|I_vs_II	0.760636	12574.2
ID-206_C150-2_Nascholim_BT-31_	ID-206	C150-2	Nascholim	I	a	4	Ia4	ID-280_MBio28-C5_Ponhpei_BT-82	ID-280	MBio28-C5	Ponhpei	II	a	10	IIa10	I_vs_II	4_Inter-Lineage	4_Inter-Lineage|I_vs_II	0.755155	12574.2
ID-206_C150-2_Nascholim_BT-31_	ID-206	C150-2	Nascholim	I	a	4	Ia4	ID-287_MBio29-C2_Ponhpei_BT-49	ID-287	MBio29-C2	Ponhpei	II	a	10	IIa10	I_vs_II	4_Inter-Lineage	4_Inter-Lineage|I_vs_II	0.782060	12574.2
ID-206_C150-2_Nascholim_BT-31_	ID-206	C150-2	Nascholim	I	a	4	Ia4	ID-286_MBio29-C1_Ponhpei_BT-80	ID-286	MBio29-C1	Ponhpei	II	a	10	IIa10	I_vs_II	4_Inter-Lineage	4_Inter-Lineage|I_vs_II	0.911567	12574.2
ID-206_C150-2_Nascholim_BT-31_	ID-206	C150-2	Nascholim	I	a	4	Ia4	ID-269_MBio26-C7_Ponhpei_BT-46	ID-269	MBio26-C7	Ponhpei	II	a	10	IIa10	I_vs_II	4_Inter-Lineage	4_Inter-Lineage|I_vs_II	0.694003	12574.2
ID-206_C150-2_Nascholim_BT-31_	ID-206	C150-2	Nascholim	I	a	4	Ia4	ID-283_MBio28-C10_Ponhpei_BT-4	ID-283	MBio28-C10	Ponhpei	II	a	10	IIa10	I_vs_II	4_Inter-Lineage	4_Inter-Lineage|I_vs_II	0.710961	12574.2
ID-206_C150-2_Nascholim_BT-31_	ID-206	C150-2	Nascholim	I	a	4	Ia4	ID-271_MBio26-C9_Ponhpei_BT-91	ID-271	MBio26-C9	Ponhpei	II	a	10	IIa10	I_vs_II	4_Inter-Lineage	4_Inter-Lineage|I_vs_II	0.740677	12574.2
ID-206_C150-2_Nascholim_BT-31_	ID-206	C150-2	Nascholim	I	a	4	Ia4	ID-279_MBio28-C1_Ponhpei_BT-48	ID-279	MBio28-C1	Ponhpei	II	a	10	IIa10	I_vs_II	4_Inter-Lineage	4_Inter-Lineage|I_vs_II	0.693992	12574.2
ID-206_C150-2_Nascholim_BT-31_	ID-206	C150-2	Nascholim	I	a	4	Ia4	ID-292_MBio29-C9_Ponhpei_BT-55	ID-292	MBio29-C9	Ponhpei	II	a	10	IIa10	I_vs_II	4_Inter-Lineage	4_Inter-Lineage|I_vs_II	0.699555	12574.2
ID-206_C150-2_Nascholim_BT-31_	ID-206	C150-2	Nascholim	I	a	4	Ia4	ID-274_MBio27-C5_Ponhpei_BT-56	ID-274	MBio27-C5	Ponhpei	II	a	10	IIa10	I_vs_II	4_Inter-Lineage	4_Inter-Lineage|I_vs_II	0.705132	12574.2
ID-206_C150-2_Nascholim_BT-31_	ID-206	C150-2	Nascholim	I	a	4	Ia4	ID-275_MBio27-C6_Ponhpei_BT-52	ID-275	MBio27-C6	Ponhpei	II	a	10	IIa10	I_vs_II	4_Inter-Lineage	4_Inter-Lineage|I_vs_II	0.721944	12574.2
ID-208_C154-4_Nascholim_BT-14_	ID-208	C154-4	Nascholim	I	a	6	Ia6	ID-273_MBio27-C4_Ponhpei_BT-79	ID-273	MBio27-C4	Ponhpei	II	a	10	IIa10	I_vs_II	4_Inter-Lineage	4_Inter-Lineage|I_vs_II	0.744318	12574.2
ID-208_C154-4_Nascholim_BT-14_	ID-208	C154-4	Nascholim	I	a	6	Ia6	ID-272_MBio27-C3_Ponhpei_BT-81	ID-272	MBio27-C3	Ponhpei	II	a	10	IIa10	I_vs_II	4_Inter-Lineage	4_Inter-Lineage|I_vs_II	0.760828	12574.2
ID-208_C154-4_Nascholim_BT-14_	ID-208	C154-4	Nascholim	I	a	6	Ia6	ID-280_MBio28-C5_Ponhpei_BT-82	ID-280	MBio28-C5	Ponhpei	II	a	10	IIa10	I_vs_II	4_Inter-Lineage	4_Inter-Lineage|I_vs_II	0.755346	12574.2
ID-208_C154-4_Nascholim_BT-14_	ID-208	C154-4	Nascholim	I	a	6	Ia6	ID-287_MBio29-C2_Ponhpei_BT-49	ID-287	MBio29-C2	Ponhpei	II	a	10	IIa10	I_vs_II	4_Inter-Lineage	4_Inter-Lineage|I_vs_II	0.782252	12574.2
ID-208_C154-4_Nascholim_BT-14_	ID-208	C154-4	Nascholim	I	a	6	Ia6	ID-286_MBio29-C1_Ponhpei_BT-80	ID-286	MBio29-C1	Ponhpei	II	a	10	IIa10	I_vs_II	4_Inter-Lineage	4_Inter-Lineage|I_vs_II	0.911759	12574.2
ID-208_C154-4_Nascholim_BT-14_	ID-208	C154-4	Nascholim	I	a	6	Ia6	ID-269_MBio26-C7_Ponhpei_BT-46	ID-269	MBio26-C7	Ponhpei	II	a	10	IIa10	I_vs_II	4_Inter-Lineage	4_Inter-Lineage|I_vs_II	0.694194	12574.2
ID-208_C154-4_Nascholim_BT-14_	ID-208	C154-4	Nascholim	I	a	6	Ia6	ID-283_MBio28-C10_Ponhpei_BT-4	ID-283	MBio28-C10	Ponhpei	II	a	10	IIa10	I_vs_II	4_Inter-Lineage	4_Inter-Lineage|I_vs_II	0.711153	12574.2
ID-208_C154-4_Nascholim_BT-14_	ID-208	C154-4	Nascholim	I	a	6	Ia6	ID-271_MBio26-C9_Ponhpei_BT-91	ID-271	MBio26-C9	Ponhpei	II	a	10	IIa10	I_vs_II	4_Inter-Lineage	4_Inter-Lineage|I_vs_II	0.740868	12574.2
ID-208_C154-4_Nascholim_BT-14_	ID-208	C154-4	Nascholim	I	a	6	Ia6	ID-279_MBio28-C1_Ponhpei_BT-48	ID-279	MBio28-C1	Ponhpei	II	a	10	IIa10	I_vs_II	4_Inter-Lineage	4_Inter-Lineage|I_vs_II	0.694184	12574.2
ID-208_C154-4_Nascholim_BT-14_	ID-208	C154-4	Nascholim	I	a	6	Ia6	ID-292_MBio29-C9_Ponhpei_BT-55	ID-292	MBio29-C9	Ponhpei	II	a	10	IIa10	I_vs_II	4_Inter-Lineage	4_Inter-Lineage|I_vs_II	0.699746	12574.2
ID-208_C154-4_Nascholim_BT-14_	ID-208	C154-4	Nascholim	I	a	6	Ia6	ID-274_MBio27-C5_Ponhpei_BT-56	ID-274	MBio27-C5	Ponhpei	II	a	10	IIa10	I_vs_II	4_Inter-Lineage	4_Inter-Lineage|I_vs_II	0.705323	12574.2
ID-208_C154-4_Nascholim_BT-14_	ID-208	C154-4	Nascholim	I	a	6	Ia6	ID-275_MBio27-C6_Ponhpei_BT-52	ID-275	MBio27-C6	Ponhpei	II	a	10	IIa10	I_vs_II	4_Inter-Lineage	4_Inter-Lineage|I_vs_II	0.722135	12574.2
ID-209_C154-3_Nascholim_BT-18_	ID-209	C154-3	Nascholim	I	a	6	Ia6	ID-273_MBio27-C4_Ponhpei_BT-79	ID-273	MBio27-C4	Ponhpei	II	a	10	IIa10	I_vs_II	4_Inter-Lineage	4_Inter-Lineage|I_vs_II	0.822625	12574.2
ID-209_C154-3_Nascholim_BT-18_	ID-209	C154-3	Nascholim	I	a	6	Ia6	ID-272_MBio27-C3_Ponhpei_BT-81	ID-272	MBio27-C3	Ponhpei	II	a	10	IIa10	I_vs_II	4_Inter-Lineage	4_Inter-Lineage|I_vs_II	0.839135	12574.2
ID-209_C154-3_Nascholim_BT-18_	ID-209	C154-3	Nascholim	I	a	6	Ia6	ID-280_MBio28-C5_Ponhpei_BT-82	ID-280	MBio28-C5	Ponhpei	II	a	10	IIa10	I_vs_II	4_Inter-Lineage	4_Inter-Lineage|I_vs_II	0.833653	12574.2
ID-209_C154-3_Nascholim_BT-18_	ID-209	C154-3	Nascholim	I	a	6	Ia6	ID-287_MBio29-C2_Ponhpei_BT-49	ID-287	MBio29-C2	Ponhpei	II	a	10	IIa10	I_vs_II	4_Inter-Lineage	4_Inter-Lineage|I_vs_II	0.860559	12574.2
ID-209_C154-3_Nascholim_BT-18_	ID-209	C154-3	Nascholim	I	a	6	Ia6	ID-286_MBio29-C1_Ponhpei_BT-80	ID-286	MBio29-C1	Ponhpei	II	a	10	IIa10	I_vs_II	4_Inter-Lineage	4_Inter-Lineage|I_vs_II	0.990066	12574.2
ID-209_C154-3_Nascholim_BT-18_	ID-209	C154-3	Nascholim	I	a	6	Ia6	ID-269_MBio26-C7_Ponhpei_BT-46	ID-269	MBio26-C7	Ponhpei	II	a	10	IIa10	I_vs_II	4_Inter-Lineage	4_Inter-Lineage|I_vs_II	0.772501	12574.2
ID-209_C154-3_Nascholim_BT-18_	ID-209	C154-3	Nascholim	I	a	6	Ia6	ID-283_MBio28-C10_Ponhpei_BT-4	ID-283	MBio28-C10	Ponhpei	II	a	10	IIa10	I_vs_II	4_Inter-Lineage	4_Inter-Lineage|I_vs_II	0.789460	12574.2
ID-209_C154-3_Nascholim_BT-18_	ID-209	C154-3	Nascholim	I	a	6	Ia6	ID-271_MBio26-C9_Ponhpei_BT-91	ID-271	MBio26-C9	Ponhpei	II	a	10	IIa10	I_vs_II	4_Inter-Lineage	4_Inter-Lineage|I_vs_II	0.819175	12574.2
ID-209_C154-3_Nascholim_BT-18_	ID-209	C154-3	Nascholim	I	a	6	Ia6	ID-279_MBio28-C1_Ponhpei_BT-48	ID-279	MBio28-C1	Ponhpei	II	a	10	IIa10	I_vs_II	4_Inter-Lineage	4_Inter-Lineage|I_vs_II	0.772491	12574.2
ID-209_C154-3_Nascholim_BT-18_	ID-209	C154-3	Nascholim	I	a	6	Ia6	ID-292_MBio29-C9_Ponhpei_BT-55	ID-292	MBio29-C9	Ponhpei	II	a	10	IIa10	I_vs_II	4_Inter-Lineage	4_Inter-Lineage|I_vs_II	0.778053	12574.2
ID-209_C154-3_Nascholim_BT-18_	ID-209	C154-3	Nascholim	I	a	6	Ia6	ID-274_MBio27-C5_Ponhpei_BT-56	ID-274	MBio27-C5	Ponhpei	II	a	10	IIa10	I_vs_II	4_Inter-Lineage	4_Inter-Lineage|I_vs_II	0.783630	12574.2
ID-209_C154-3_Nascholim_BT-18_	ID-209	C154-3	Nascholim	I	a	6	Ia6	ID-275_MBio27-C6_Ponhpei_BT-52	ID-275	MBio27-C6	Ponhpei	II	a	10	IIa10	I_vs_II	4_Inter-Lineage	4_Inter-Lineage|I_vs_II	0.800442	12574.2
ID-213_C517-3_Eilat_BT-29_BG-2	ID-213	C517-3	Eilat	I	a	7	Ia7	ID-273_MBio27-C4_Ponhpei_BT-79	ID-273	MBio27-C4	Ponhpei	II	a	10	IIa10	I_vs_II	4_Inter-Lineage	4_Inter-Lineage|I_vs_II	0.788247	12718.3
ID-213_C517-3_Eilat_BT-29_BG-2	ID-213	C517-3	Eilat	I	a	7	Ia7	ID-272_MBio27-C3_Ponhpei_BT-81	ID-272	MBio27-C3	Ponhpei	II	a	10	IIa10	I_vs_II	4_Inter-Lineage	4_Inter-Lineage|I_vs_II	0.804756	12718.3
ID-213_C517-3_Eilat_BT-29_BG-2	ID-213	C517-3	Eilat	I	a	7	Ia7	ID-280_MBio28-C5_Ponhpei_BT-82	ID-280	MBio28-C5	Ponhpei	II	a	10	IIa10	I_vs_II	4_Inter-Lineage	4_Inter-Lineage|I_vs_II	0.799274	12718.3
ID-213_C517-3_Eilat_BT-29_BG-2	ID-213	C517-3	Eilat	I	a	7	Ia7	ID-287_MBio29-C2_Ponhpei_BT-49	ID-287	MBio29-C2	Ponhpei	II	a	10	IIa10	I_vs_II	4_Inter-Lineage	4_Inter-Lineage|I_vs_II	0.826180	12718.3
ID-213_C517-3_Eilat_BT-29_BG-2	ID-213	C517-3	Eilat	I	a	7	Ia7	ID-286_MBio29-C1_Ponhpei_BT-80	ID-286	MBio29-C1	Ponhpei	II	a	10	IIa10	I_vs_II	4_Inter-Lineage	4_Inter-Lineage|I_vs_II	0.955687	12718.3
ID-213_C517-3_Eilat_BT-29_BG-2	ID-213	C517-3	Eilat	I	a	7	Ia7	ID-269_MBio26-C7_Ponhpei_BT-46	ID-269	MBio26-C7	Ponhpei	II	a	10	IIa10	I_vs_II	4_Inter-Lineage	4_Inter-Lineage|I_vs_II	0.738123	12718.3
ID-213_C517-3_Eilat_BT-29_BG-2	ID-213	C517-3	Eilat	I	a	7	Ia7	ID-283_MBio28-C10_Ponhpei_BT-4	ID-283	MBio28-C10	Ponhpei	II	a	10	IIa10	I_vs_II	4_Inter-Lineage	4_Inter-Lineage|I_vs_II	0.755081	12718.3
ID-213_C517-3_Eilat_BT-29_BG-2	ID-213	C517-3	Eilat	I	a	7	Ia7	ID-271_MBio26-C9_Ponhpei_BT-91	ID-271	MBio26-C9	Ponhpei	II	a	10	IIa10	I_vs_II	4_Inter-Lineage	4_Inter-Lineage|I_vs_II	0.784796	12718.3
ID-213_C517-3_Eilat_BT-29_BG-2	ID-213	C517-3	Eilat	I	a	7	Ia7	ID-279_MBio28-C1_Ponhpei_BT-48	ID-279	MBio28-C1	Ponhpei	II	a	10	IIa10	I_vs_II	4_Inter-Lineage	4_Inter-Lineage|I_vs_II	0.738112	12718.3
ID-213_C517-3_Eilat_BT-29_BG-2	ID-213	C517-3	Eilat	I	a	7	Ia7	ID-292_MBio29-C9_Ponhpei_BT-55	ID-292	MBio29-C9	Ponhpei	II	a	10	IIa10	I_vs_II	4_Inter-Lineage	4_Inter-Lineage|I_vs_II	0.743675	12718.3
ID-213_C517-3_Eilat_BT-29_BG-2	ID-213	C517-3	Eilat	I	a	7	Ia7	ID-274_MBio27-C5_Ponhpei_BT-56	ID-274	MBio27-C5	Ponhpei	II	a	10	IIa10	I_vs_II	4_Inter-Lineage	4_Inter-Lineage|I_vs_II	0.749251	12718.3
ID-213_C517-3_Eilat_BT-29_BG-2	ID-213	C517-3	Eilat	I	a	7	Ia7	ID-275_MBio27-C6_Ponhpei_BT-52	ID-275	MBio27-C6	Ponhpei	II	a	10	IIa10	I_vs_II	4_Inter-Lineage	4_Inter-Lineage|I_vs_II	0.766063	12718.3
ID-217_C554-4_Falasarna_BT-13_	ID-217	C554-4	Falasarna	I	a	8	Ia8	ID-273_MBio27-C4_Ponhpei_BT-79	ID-273	MBio27-C4	Ponhpei	II	a	10	IIa10	I_vs_II	4_Inter-Lineage	4_Inter-Lineage|I_vs_II	0.744430	13319.8
ID-217_C554-4_Falasarna_BT-13_	ID-217	C554-4	Falasarna	I	a	8	Ia8	ID-272_MBio27-C3_Ponhpei_BT-81	ID-272	MBio27-C3	Ponhpei	II	a	10	IIa10	I_vs_II	4_Inter-Lineage	4_Inter-Lineage|I_vs_II	0.760940	13319.8
ID-217_C554-4_Falasarna_BT-13_	ID-217	C554-4	Falasarna	I	a	8	Ia8	ID-280_MBio28-C5_Ponhpei_BT-82	ID-280	MBio28-C5	Ponhpei	II	a	10	IIa10	I_vs_II	4_Inter-Lineage	4_Inter-Lineage|I_vs_II	0.755458	13319.8
ID-217_C554-4_Falasarna_BT-13_	ID-217	C554-4	Falasarna	I	a	8	Ia8	ID-287_MBio29-C2_Ponhpei_BT-49	ID-287	MBio29-C2	Ponhpei	II	a	10	IIa10	I_vs_II	4_Inter-Lineage	4_Inter-Lineage|I_vs_II	0.782364	13319.8
ID-217_C554-4_Falasarna_BT-13_	ID-217	C554-4	Falasarna	I	a	8	Ia8	ID-286_MBio29-C1_Ponhpei_BT-80	ID-286	MBio29-C1	Ponhpei	II	a	10	IIa10	I_vs_II	4_Inter-Lineage	4_Inter-Lineage|I_vs_II	0.911871	13319.8
ID-217_C554-4_Falasarna_BT-13_	ID-217	C554-4	Falasarna	I	a	8	Ia8	ID-269_MBio26-C7_Ponhpei_BT-46	ID-269	MBio26-C7	Ponhpei	II	a	10	IIa10	I_vs_II	4_Inter-Lineage	4_Inter-Lineage|I_vs_II	0.694306	13319.8
ID-217_C554-4_Falasarna_BT-13_	ID-217	C554-4	Falasarna	I	a	8	Ia8	ID-283_MBio28-C10_Ponhpei_BT-4	ID-283	MBio28-C10	Ponhpei	II	a	10	IIa10	I_vs_II	4_Inter-Lineage	4_Inter-Lineage|I_vs_II	0.711265	13319.8
ID-217_C554-4_Falasarna_BT-13_	ID-217	C554-4	Falasarna	I	a	8	Ia8	ID-271_MBio26-C9_Ponhpei_BT-91	ID-271	MBio26-C9	Ponhpei	II	a	10	IIa10	I_vs_II	4_Inter-Lineage	4_Inter-Lineage|I_vs_II	0.740980	13319.8
ID-217_C554-4_Falasarna_BT-13_	ID-217	C554-4	Falasarna	I	a	8	Ia8	ID-279_MBio28-C1_Ponhpei_BT-48	ID-279	MBio28-C1	Ponhpei	II	a	10	IIa10	I_vs_II	4_Inter-Lineage	4_Inter-Lineage|I_vs_II	0.694296	13319.8
ID-217_C554-4_Falasarna_BT-13_	ID-217	C554-4	Falasarna	I	a	8	Ia8	ID-292_MBio29-C9_Ponhpei_BT-55	ID-292	MBio29-C9	Ponhpei	II	a	10	IIa10	I_vs_II	4_Inter-Lineage	4_Inter-Lineage|I_vs_II	0.699858	13319.8
ID-217_C554-4_Falasarna_BT-13_	ID-217	C554-4	Falasarna	I	a	8	Ia8	ID-274_MBio27-C5_Ponhpei_BT-56	ID-274	MBio27-C5	Ponhpei	II	a	10	IIa10	I_vs_II	4_Inter-Lineage	4_Inter-Lineage|I_vs_II	0.705435	13319.8
ID-217_C554-4_Falasarna_BT-13_	ID-217	C554-4	Falasarna	I	a	8	Ia8	ID-275_MBio27-C6_Ponhpei_BT-52	ID-275	MBio27-C6	Ponhpei	II	a	10	IIa10	I_vs_II	4_Inter-Lineage	4_Inter-Lineage|I_vs_II	0.722247	13319.8
ID-222_C555-5_Falasarna_BT-21_	ID-222	C555-5	Falasarna	I	a	9	Ia9	ID-273_MBio27-C4_Ponhpei_BT-79	ID-273	MBio27-C4	Ponhpei	II	a	10	IIa10	I_vs_II	4_Inter-Lineage	4_Inter-Lineage|I_vs_II	0.759848	13319.8
ID-222_C555-5_Falasarna_BT-21_	ID-222	C555-5	Falasarna	I	a	9	Ia9	ID-272_MBio27-C3_Ponhpei_BT-81	ID-272	MBio27-C3	Ponhpei	II	a	10	IIa10	I_vs_II	4_Inter-Lineage	4_Inter-Lineage|I_vs_II	0.776358	13319.8
ID-222_C555-5_Falasarna_BT-21_	ID-222	C555-5	Falasarna	I	a	9	Ia9	ID-280_MBio28-C5_Ponhpei_BT-82	ID-280	MBio28-C5	Ponhpei	II	a	10	IIa10	I_vs_II	4_Inter-Lineage	4_Inter-Lineage|I_vs_II	0.770876	13319.8
ID-222_C555-5_Falasarna_BT-21_	ID-222	C555-5	Falasarna	I	a	9	Ia9	ID-287_MBio29-C2_Ponhpei_BT-49	ID-287	MBio29-C2	Ponhpei	II	a	10	IIa10	I_vs_II	4_Inter-Lineage	4_Inter-Lineage|I_vs_II	0.797782	13319.8
ID-222_C555-5_Falasarna_BT-21_	ID-222	C555-5	Falasarna	I	a	9	Ia9	ID-286_MBio29-C1_Ponhpei_BT-80	ID-286	MBio29-C1	Ponhpei	II	a	10	IIa10	I_vs_II	4_Inter-Lineage	4_Inter-Lineage|I_vs_II	0.927289	13319.8
ID-222_C555-5_Falasarna_BT-21_	ID-222	C555-5	Falasarna	I	a	9	Ia9	ID-269_MBio26-C7_Ponhpei_BT-46	ID-269	MBio26-C7	Ponhpei	II	a	10	IIa10	I_vs_II	4_Inter-Lineage	4_Inter-Lineage|I_vs_II	0.709724	13319.8
ID-222_C555-5_Falasarna_BT-21_	ID-222	C555-5	Falasarna	I	a	9	Ia9	ID-283_MBio28-C10_Ponhpei_BT-4	ID-283	MBio28-C10	Ponhpei	II	a	10	IIa10	I_vs_II	4_Inter-Lineage	4_Inter-Lineage|I_vs_II	0.726683	13319.8
ID-222_C555-5_Falasarna_BT-21_	ID-222	C555-5	Falasarna	I	a	9	Ia9	ID-271_MBio26-C9_Ponhpei_BT-91	ID-271	MBio26-C9	Ponhpei	II	a	10	IIa10	I_vs_II	4_Inter-Lineage	4_Inter-Lineage|I_vs_II	0.756398	13319.8
ID-222_C555-5_Falasarna_BT-21_	ID-222	C555-5	Falasarna	I	a	9	Ia9	ID-279_MBio28-C1_Ponhpei_BT-48	ID-279	MBio28-C1	Ponhpei	II	a	10	IIa10	I_vs_II	4_Inter-Lineage	4_Inter-Lineage|I_vs_II	0.709714	13319.8
ID-222_C555-5_Falasarna_BT-21_	ID-222	C555-5	Falasarna	I	a	9	Ia9	ID-292_MBio29-C9_Ponhpei_BT-55	ID-292	MBio29-C9	Ponhpei	II	a	10	IIa10	I_vs_II	4_Inter-Lineage	4_Inter-Lineage|I_vs_II	0.715276	13319.8
ID-222_C555-5_Falasarna_BT-21_	ID-222	C555-5	Falasarna	I	a	9	Ia9	ID-274_MBio27-C5_Ponhpei_BT-56	ID-274	MBio27-C5	Ponhpei	II	a	10	IIa10	I_vs_II	4_Inter-Lineage	4_Inter-Lineage|I_vs_II	0.720853	13319.8
ID-222_C555-5_Falasarna_BT-21_	ID-222	C555-5	Falasarna	I	a	9	Ia9	ID-275_MBio27-C6_Ponhpei_BT-52	ID-275	MBio27-C6	Ponhpei	II	a	10	IIa10	I_vs_II	4_Inter-Lineage	4_Inter-Lineage|I_vs_II	0.737665	13319.8
ID-221_C555-1_Falasarna_BT-19_	ID-221	C555-1	Falasarna	I	a	9	Ia9	ID-273_MBio27-C4_Ponhpei_BT-79	ID-273	MBio27-C4	Ponhpei	II	a	10	IIa10	I_vs_II	4_Inter-Lineage	4_Inter-Lineage|I_vs_II	0.733598	13319.8
ID-221_C555-1_Falasarna_BT-19_	ID-221	C555-1	Falasarna	I	a	9	Ia9	ID-272_MBio27-C3_Ponhpei_BT-81	ID-272	MBio27-C3	Ponhpei	II	a	10	IIa10	I_vs_II	4_Inter-Lineage	4_Inter-Lineage|I_vs_II	0.750107	13319.8
ID-221_C555-1_Falasarna_BT-19_	ID-221	C555-1	Falasarna	I	a	9	Ia9	ID-280_MBio28-C5_Ponhpei_BT-82	ID-280	MBio28-C5	Ponhpei	II	a	10	IIa10	I_vs_II	4_Inter-Lineage	4_Inter-Lineage|I_vs_II	0.744625	13319.8
ID-221_C555-1_Falasarna_BT-19_	ID-221	C555-1	Falasarna	I	a	9	Ia9	ID-287_MBio29-C2_Ponhpei_BT-49	ID-287	MBio29-C2	Ponhpei	II	a	10	IIa10	I_vs_II	4_Inter-Lineage	4_Inter-Lineage|I_vs_II	0.771531	13319.8
ID-221_C555-1_Falasarna_BT-19_	ID-221	C555-1	Falasarna	I	a	9	Ia9	ID-286_MBio29-C1_Ponhpei_BT-80	ID-286	MBio29-C1	Ponhpei	II	a	10	IIa10	I_vs_II	4_Inter-Lineage	4_Inter-Lineage|I_vs_II	0.901038	13319.8
ID-221_C555-1_Falasarna_BT-19_	ID-221	C555-1	Falasarna	I	a	9	Ia9	ID-269_MBio26-C7_Ponhpei_BT-46	ID-269	MBio26-C7	Ponhpei	II	a	10	IIa10	I_vs_II	4_Inter-Lineage	4_Inter-Lineage|I_vs_II	0.683474	13319.8
ID-221_C555-1_Falasarna_BT-19_	ID-221	C555-1	Falasarna	I	a	9	Ia9	ID-283_MBio28-C10_Ponhpei_BT-4	ID-283	MBio28-C10	Ponhpei	II	a	10	IIa10	I_vs_II	4_Inter-Lineage	4_Inter-Lineage|I_vs_II	0.700432	13319.8
ID-221_C555-1_Falasarna_BT-19_	ID-221	C555-1	Falasarna	I	a	9	Ia9	ID-271_MBio26-C9_Ponhpei_BT-91	ID-271	MBio26-C9	Ponhpei	II	a	10	IIa10	I_vs_II	4_Inter-Lineage	4_Inter-Lineage|I_vs_II	0.730147	13319.8
ID-221_C555-1_Falasarna_BT-19_	ID-221	C555-1	Falasarna	I	a	9	Ia9	ID-279_MBio28-C1_Ponhpei_BT-48	ID-279	MBio28-C1	Ponhpei	II	a	10	IIa10	I_vs_II	4_Inter-Lineage	4_Inter-Lineage|I_vs_II	0.683463	13319.8
ID-221_C555-1_Falasarna_BT-19_	ID-221	C555-1	Falasarna	I	a	9	Ia9	ID-292_MBio29-C9_Ponhpei_BT-55	ID-292	MBio29-C9	Ponhpei	II	a	10	IIa10	I_vs_II	4_Inter-Lineage	4_Inter-Lineage|I_vs_II	0.689026	13319.8
ID-221_C555-1_Falasarna_BT-19_	ID-221	C555-1	Falasarna	I	a	9	Ia9	ID-274_MBio27-C5_Ponhpei_BT-56	ID-274	MBio27-C5	Ponhpei	II	a	10	IIa10	I_vs_II	4_Inter-Lineage	4_Inter-Lineage|I_vs_II	0.694602	13319.8
ID-221_C555-1_Falasarna_BT-19_	ID-221	C555-1	Falasarna	I	a	9	Ia9	ID-275_MBio27-C6_Ponhpei_BT-52	ID-275	MBio27-C6	Ponhpei	II	a	10	IIa10	I_vs_II	4_Inter-Lineage	4_Inter-Lineage|I_vs_II	0.711415	13319.8
ID-206_C150-2_Nascholim_BT-31_	ID-206	C150-2	Nascholim	I	a	4	Ia4	ID-227_C721-1_Lizard-Island_BT	ID-227	C721-1	Lizard-Island	II	a	3	IIa3	I_vs_II	4_Inter-Lineage	4_Inter-Lineage|I_vs_II	0.710715	12787.8
ID-208_C154-4_Nascholim_BT-14_	ID-208	C154-4	Nascholim	I	a	6	Ia6	ID-227_C721-1_Lizard-Island_BT	ID-227	C721-1	Lizard-Island	II	a	3	IIa3	I_vs_II	4_Inter-Lineage	4_Inter-Lineage|I_vs_II	0.710906	12787.8
ID-209_C154-3_Nascholim_BT-18_	ID-209	C154-3	Nascholim	I	a	6	Ia6	ID-227_C721-1_Lizard-Island_BT	ID-227	C721-1	Lizard-Island	II	a	3	IIa3	I_vs_II	4_Inter-Lineage	4_Inter-Lineage|I_vs_II	0.789213	12787.8
ID-213_C517-3_Eilat_BT-29_BG-2	ID-213	C517-3	Eilat	I	a	7	Ia7	ID-227_C721-1_Lizard-Island_BT	ID-227	C721-1	Lizard-Island	II	a	3	IIa3	I_vs_II	4_Inter-Lineage	4_Inter-Lineage|I_vs_II	0.754834	12771.9
ID-217_C554-4_Falasarna_BT-13_	ID-217	C554-4	Falasarna	I	a	8	Ia8	ID-227_C721-1_Lizard-Island_BT	ID-227	C721-1	Lizard-Island	II	a	3	IIa3	I_vs_II	4_Inter-Lineage	4_Inter-Lineage|I_vs_II	0.711018	13819.8
ID-222_C555-5_Falasarna_BT-21_	ID-222	C555-5	Falasarna	I	a	9	Ia9	ID-227_C721-1_Lizard-Island_BT	ID-227	C721-1	Lizard-Island	II	a	3	IIa3	I_vs_II	4_Inter-Lineage	4_Inter-Lineage|I_vs_II	0.726436	13819.8
ID-221_C555-1_Falasarna_BT-19_	ID-221	C555-1	Falasarna	I	a	9	Ia9	ID-227_C721-1_Lizard-Island_BT	ID-227	C721-1	Lizard-Island	II	a	3	IIa3	I_vs_II	4_Inter-Lineage	4_Inter-Lineage|I_vs_II	0.700185	13819.8
ID-313_MBio43-C5_Zanzibar_BT-1	ID-313	MBio43-C5	Zanzibar	I	a	2	Ia2	ID-404_MBio97-C6_Palau_BT-75_B	ID-404	MBio97-C6	Palau	II	a	5	IIa5	I_vs_II	4_Inter-Lineage	4_Inter-Lineage|I_vs_II	0.693809	10695.4
ID-313_MBio43-C5_Zanzibar_BT-1	ID-313	MBio43-C5	Zanzibar	I	a	2	Ia2	ID-415_MBio99-C2_Palau_BT-98_B	ID-415	MBio99-C2	Palau	II	a	5	IIa5	I_vs_II	4_Inter-Lineage	4_Inter-Lineage|I_vs_II	0.681650	10695.4
ID-313_MBio43-C5_Zanzibar_BT-1	ID-313	MBio43-C5	Zanzibar	I	a	2	Ia2	ID-416_MBio99-C5_Palau_BT-99_B	ID-416	MBio99-C5	Palau	II	a	5	IIa5	I_vs_II	4_Inter-Lineage	4_Inter-Lineage|I_vs_II	0.697926	10695.4
ID-313_MBio43-C5_Zanzibar_BT-1	ID-313	MBio43-C5	Zanzibar	I	a	2	Ia2	ID-356_MBio97-C4_Palau_BT-83_B	ID-356	MBio97-C4	Palau	II	a	5	IIa5	I_vs_II	4_Inter-Lineage	4_Inter-Lineage|I_vs_II	0.711844	10695.4
ID-313_MBio43-C5_Zanzibar_BT-1	ID-313	MBio43-C5	Zanzibar	I	a	2	Ia2	ID-460_MBio99-C1_Palau_BT-39_B	ID-460	MBio99-C1	Palau	II	a	5	IIa5	I_vs_II	4_Inter-Lineage	4_Inter-Lineage|I_vs_II	0.750555	10695.4
ID-313_MBio43-C5_Zanzibar_BT-1	ID-313	MBio43-C5	Zanzibar	I	a	2	Ia2	ID-388_MBio97-C3_Palau_BT-66_B	ID-388	MBio97-C3	Palau	II	a	5	IIa5	I_vs_II	4_Inter-Lineage	4_Inter-Lineage|I_vs_II	0.756048	10695.4
ID-313_MBio43-C5_Zanzibar_BT-1	ID-313	MBio43-C5	Zanzibar	I	a	2	Ia2	ID-391_MBio98-C8_Palau_BT-58_B	ID-391	MBio98-C8	Palau	II	a	5	IIa5	I_vs_II	4_Inter-Lineage	4_Inter-Lineage|I_vs_II	0.796430	10695.4
ID-313_MBio43-C5_Zanzibar_BT-1	ID-313	MBio43-C5	Zanzibar	I	a	2	Ia2	ID-387_MBio97-C2_Palau_BT-59_B	ID-387	MBio97-C2	Palau	II	a	5	IIa5	I_vs_II	4_Inter-Lineage	4_Inter-Lineage|I_vs_II	0.755969	10695.4
ID-313_MBio43-C5_Zanzibar_BT-1	ID-313	MBio43-C5	Zanzibar	I	a	2	Ia2	ID-405_MBio98-C4_Palau_BT-74_B	ID-405	MBio98-C4	Palau	II	a	5	IIa5	I_vs_II	4_Inter-Lineage	4_Inter-Lineage|I_vs_II	0.873965	10695.4
ID-313_MBio43-C5_Zanzibar_BT-1	ID-313	MBio43-C5	Zanzibar	I	a	2	Ia2	ID-406_MBio98-C2_Palau_BT-76_B	ID-406	MBio98-C2	Palau	II	a	5	IIa5	I_vs_II	4_Inter-Lineage	4_Inter-Lineage|I_vs_II	0.879506	10695.4
ID-313_MBio43-C5_Zanzibar_BT-1	ID-313	MBio43-C5	Zanzibar	I	a	2	Ia2	ID-365_MBio98-C6_Palau_BT-100_	ID-365	MBio98-C6	Palau	II	a	5	IIa5	I_vs_II	4_Inter-Lineage	4_Inter-Lineage|I_vs_II	0.877107	10695.4
ID-313_MBio43-C5_Zanzibar_BT-1	ID-313	MBio43-C5	Zanzibar	I	a	2	Ia2	ID-389_MBio97-C5_Palau_BT-60_B	ID-389	MBio97-C5	Palau	II	a	5	IIa5	I_vs_II	4_Inter-Lineage	4_Inter-Lineage|I_vs_II	0.745051	10695.4
ID-313_MBio43-C5_Zanzibar_BT-1	ID-313	MBio43-C5	Zanzibar	I	a	2	Ia2	ID-461_MBio97-C8_Palau_BT-57_B	ID-461	MBio97-C8	Palau	II	a	5	IIa5	I_vs_II	4_Inter-Lineage	4_Inter-Lineage|I_vs_II	0.756078	10695.4
ID-313_MBio43-C5_Zanzibar_BT-1	ID-313	MBio43-C5	Zanzibar	I	a	2	Ia2	ID-412_MBio97-C7_Palau_BT-90_B	ID-412	MBio97-C7	Palau	II	a	5	IIa5	I_vs_II	4_Inter-Lineage	4_Inter-Lineage|I_vs_II	0.685192	10695.4
ID-316_MBio43-C9_Zanzibar_BT-2	ID-316	MBio43-C9	Zanzibar	I	a	2	Ia2	ID-404_MBio97-C6_Palau_BT-75_B	ID-404	MBio97-C6	Palau	II	a	5	IIa5	I_vs_II	4_Inter-Lineage	4_Inter-Lineage|I_vs_II	0.831672	10695.4
ID-316_MBio43-C9_Zanzibar_BT-2	ID-316	MBio43-C9	Zanzibar	I	a	2	Ia2	ID-415_MBio99-C2_Palau_BT-98_B	ID-415	MBio99-C2	Palau	II	a	5	IIa5	I_vs_II	4_Inter-Lineage	4_Inter-Lineage|I_vs_II	0.819512	10695.4
ID-316_MBio43-C9_Zanzibar_BT-2	ID-316	MBio43-C9	Zanzibar	I	a	2	Ia2	ID-416_MBio99-C5_Palau_BT-99_B	ID-416	MBio99-C5	Palau	II	a	5	IIa5	I_vs_II	4_Inter-Lineage	4_Inter-Lineage|I_vs_II	0.835788	10695.4
ID-316_MBio43-C9_Zanzibar_BT-2	ID-316	MBio43-C9	Zanzibar	I	a	2	Ia2	ID-356_MBio97-C4_Palau_BT-83_B	ID-356	MBio97-C4	Palau	II	a	5	IIa5	I_vs_II	4_Inter-Lineage	4_Inter-Lineage|I_vs_II	0.849707	10695.4
ID-316_MBio43-C9_Zanzibar_BT-2	ID-316	MBio43-C9	Zanzibar	I	a	2	Ia2	ID-460_MBio99-C1_Palau_BT-39_B	ID-460	MBio99-C1	Palau	II	a	5	IIa5	I_vs_II	4_Inter-Lineage	4_Inter-Lineage|I_vs_II	0.888418	10695.4
ID-316_MBio43-C9_Zanzibar_BT-2	ID-316	MBio43-C9	Zanzibar	I	a	2	Ia2	ID-388_MBio97-C3_Palau_BT-66_B	ID-388	MBio97-C3	Palau	II	a	5	IIa5	I_vs_II	4_Inter-Lineage	4_Inter-Lineage|I_vs_II	0.893911	10695.4
ID-316_MBio43-C9_Zanzibar_BT-2	ID-316	MBio43-C9	Zanzibar	I	a	2	Ia2	ID-391_MBio98-C8_Palau_BT-58_B	ID-391	MBio98-C8	Palau	II	a	5	IIa5	I_vs_II	4_Inter-Lineage	4_Inter-Lineage|I_vs_II	0.934293	10695.4
ID-316_MBio43-C9_Zanzibar_BT-2	ID-316	MBio43-C9	Zanzibar	I	a	2	Ia2	ID-387_MBio97-C2_Palau_BT-59_B	ID-387	MBio97-C2	Palau	II	a	5	IIa5	I_vs_II	4_Inter-Lineage	4_Inter-Lineage|I_vs_II	0.893832	10695.4
ID-316_MBio43-C9_Zanzibar_BT-2	ID-316	MBio43-C9	Zanzibar	I	a	2	Ia2	ID-405_MBio98-C4_Palau_BT-74_B	ID-405	MBio98-C4	Palau	II	a	5	IIa5	I_vs_II	4_Inter-Lineage	4_Inter-Lineage|I_vs_II	1.011827	10695.4
ID-316_MBio43-C9_Zanzibar_BT-2	ID-316	MBio43-C9	Zanzibar	I	a	2	Ia2	ID-406_MBio98-C2_Palau_BT-76_B	ID-406	MBio98-C2	Palau	II	a	5	IIa5	I_vs_II	4_Inter-Lineage	4_Inter-Lineage|I_vs_II	1.017369	10695.4
ID-316_MBio43-C9_Zanzibar_BT-2	ID-316	MBio43-C9	Zanzibar	I	a	2	Ia2	ID-365_MBio98-C6_Palau_BT-100_	ID-365	MBio98-C6	Palau	II	a	5	IIa5	I_vs_II	4_Inter-Lineage	4_Inter-Lineage|I_vs_II	1.014969	10695.4
ID-316_MBio43-C9_Zanzibar_BT-2	ID-316	MBio43-C9	Zanzibar	I	a	2	Ia2	ID-389_MBio97-C5_Palau_BT-60_B	ID-389	MBio97-C5	Palau	II	a	5	IIa5	I_vs_II	4_Inter-Lineage	4_Inter-Lineage|I_vs_II	0.882913	10695.4
ID-316_MBio43-C9_Zanzibar_BT-2	ID-316	MBio43-C9	Zanzibar	I	a	2	Ia2	ID-461_MBio97-C8_Palau_BT-57_B	ID-461	MBio97-C8	Palau	II	a	5	IIa5	I_vs_II	4_Inter-Lineage	4_Inter-Lineage|I_vs_II	0.893941	10695.4
ID-316_MBio43-C9_Zanzibar_BT-2	ID-316	MBio43-C9	Zanzibar	I	a	2	Ia2	ID-412_MBio97-C7_Palau_BT-90_B	ID-412	MBio97-C7	Palau	II	a	5	IIa5	I_vs_II	4_Inter-Lineage	4_Inter-Lineage|I_vs_II	0.823055	10695.4
ID-322_MBio44-C7_Zanzibar_BT-3	ID-322	MBio44-C7	Zanzibar	I	a	2	Ia2	ID-404_MBio97-C6_Palau_BT-75_B	ID-404	MBio97-C6	Palau	II	a	5	IIa5	I_vs_II	4_Inter-Lineage	4_Inter-Lineage|I_vs_II	0.739307	10695.4
ID-322_MBio44-C7_Zanzibar_BT-3	ID-322	MBio44-C7	Zanzibar	I	a	2	Ia2	ID-415_MBio99-C2_Palau_BT-98_B	ID-415	MBio99-C2	Palau	II	a	5	IIa5	I_vs_II	4_Inter-Lineage	4_Inter-Lineage|I_vs_II	0.727147	10695.4
ID-322_MBio44-C7_Zanzibar_BT-3	ID-322	MBio44-C7	Zanzibar	I	a	2	Ia2	ID-416_MBio99-C5_Palau_BT-99_B	ID-416	MBio99-C5	Palau	II	a	5	IIa5	I_vs_II	4_Inter-Lineage	4_Inter-Lineage|I_vs_II	0.743423	10695.4
ID-322_MBio44-C7_Zanzibar_BT-3	ID-322	MBio44-C7	Zanzibar	I	a	2	Ia2	ID-356_MBio97-C4_Palau_BT-83_B	ID-356	MBio97-C4	Palau	II	a	5	IIa5	I_vs_II	4_Inter-Lineage	4_Inter-Lineage|I_vs_II	0.757341	10695.4
ID-322_MBio44-C7_Zanzibar_BT-3	ID-322	MBio44-C7	Zanzibar	I	a	2	Ia2	ID-460_MBio99-C1_Palau_BT-39_B	ID-460	MBio99-C1	Palau	II	a	5	IIa5	I_vs_II	4_Inter-Lineage	4_Inter-Lineage|I_vs_II	0.796053	10695.4
ID-322_MBio44-C7_Zanzibar_BT-3	ID-322	MBio44-C7	Zanzibar	I	a	2	Ia2	ID-388_MBio97-C3_Palau_BT-66_B	ID-388	MBio97-C3	Palau	II	a	5	IIa5	I_vs_II	4_Inter-Lineage	4_Inter-Lineage|I_vs_II	0.801546	10695.4
ID-322_MBio44-C7_Zanzibar_BT-3	ID-322	MBio44-C7	Zanzibar	I	a	2	Ia2	ID-391_MBio98-C8_Palau_BT-58_B	ID-391	MBio98-C8	Palau	II	a	5	IIa5	I_vs_II	4_Inter-Lineage	4_Inter-Lineage|I_vs_II	0.841928	10695.4
ID-322_MBio44-C7_Zanzibar_BT-3	ID-322	MBio44-C7	Zanzibar	I	a	2	Ia2	ID-387_MBio97-C2_Palau_BT-59_B	ID-387	MBio97-C2	Palau	II	a	5	IIa5	I_vs_II	4_Inter-Lineage	4_Inter-Lineage|I_vs_II	0.801467	10695.4
ID-322_MBio44-C7_Zanzibar_BT-3	ID-322	MBio44-C7	Zanzibar	I	a	2	Ia2	ID-405_MBio98-C4_Palau_BT-74_B	ID-405	MBio98-C4	Palau	II	a	5	IIa5	I_vs_II	4_Inter-Lineage	4_Inter-Lineage|I_vs_II	0.919462	10695.4
ID-322_MBio44-C7_Zanzibar_BT-3	ID-322	MBio44-C7	Zanzibar	I	a	2	Ia2	ID-406_MBio98-C2_Palau_BT-76_B	ID-406	MBio98-C2	Palau	II	a	5	IIa5	I_vs_II	4_Inter-Lineage	4_Inter-Lineage|I_vs_II	0.925004	10695.4
ID-322_MBio44-C7_Zanzibar_BT-3	ID-322	MBio44-C7	Zanzibar	I	a	2	Ia2	ID-365_MBio98-C6_Palau_BT-100_	ID-365	MBio98-C6	Palau	II	a	5	IIa5	I_vs_II	4_Inter-Lineage	4_Inter-Lineage|I_vs_II	0.922604	10695.4
ID-322_MBio44-C7_Zanzibar_BT-3	ID-322	MBio44-C7	Zanzibar	I	a	2	Ia2	ID-389_MBio97-C5_Palau_BT-60_B	ID-389	MBio97-C5	Palau	II	a	5	IIa5	I_vs_II	4_Inter-Lineage	4_Inter-Lineage|I_vs_II	0.790548	10695.4
ID-322_MBio44-C7_Zanzibar_BT-3	ID-322	MBio44-C7	Zanzibar	I	a	2	Ia2	ID-461_MBio97-C8_Palau_BT-57_B	ID-461	MBio97-C8	Palau	II	a	5	IIa5	I_vs_II	4_Inter-Lineage	4_Inter-Lineage|I_vs_II	0.801576	10695.4
ID-322_MBio44-C7_Zanzibar_BT-3	ID-322	MBio44-C7	Zanzibar	I	a	2	Ia2	ID-412_MBio97-C7_Palau_BT-90_B	ID-412	MBio97-C7	Palau	II	a	5	IIa5	I_vs_II	4_Inter-Lineage	4_Inter-Lineage|I_vs_II	0.730690	10695.4
ID-317_MBio43-C10_Zanzibar_BT-	ID-317	MBio43-C10	Zanzibar	I	a	2	Ia2	ID-404_MBio97-C6_Palau_BT-75_B	ID-404	MBio97-C6	Palau	II	a	5	IIa5	I_vs_II	4_Inter-Lineage	4_Inter-Lineage|I_vs_II	0.726202	10695.4
ID-317_MBio43-C10_Zanzibar_BT-	ID-317	MBio43-C10	Zanzibar	I	a	2	Ia2	ID-415_MBio99-C2_Palau_BT-98_B	ID-415	MBio99-C2	Palau	II	a	5	IIa5	I_vs_II	4_Inter-Lineage	4_Inter-Lineage|I_vs_II	0.714043	10695.4
ID-317_MBio43-C10_Zanzibar_BT-	ID-317	MBio43-C10	Zanzibar	I	a	2	Ia2	ID-416_MBio99-C5_Palau_BT-99_B	ID-416	MBio99-C5	Palau	II	a	5	IIa5	I_vs_II	4_Inter-Lineage	4_Inter-Lineage|I_vs_II	0.730319	10695.4
ID-317_MBio43-C10_Zanzibar_BT-	ID-317	MBio43-C10	Zanzibar	I	a	2	Ia2	ID-356_MBio97-C4_Palau_BT-83_B	ID-356	MBio97-C4	Palau	II	a	5	IIa5	I_vs_II	4_Inter-Lineage	4_Inter-Lineage|I_vs_II	0.744237	10695.4
ID-317_MBio43-C10_Zanzibar_BT-	ID-317	MBio43-C10	Zanzibar	I	a	2	Ia2	ID-460_MBio99-C1_Palau_BT-39_B	ID-460	MBio99-C1	Palau	II	a	5	IIa5	I_vs_II	4_Inter-Lineage	4_Inter-Lineage|I_vs_II	0.782948	10695.4
ID-317_MBio43-C10_Zanzibar_BT-	ID-317	MBio43-C10	Zanzibar	I	a	2	Ia2	ID-388_MBio97-C3_Palau_BT-66_B	ID-388	MBio97-C3	Palau	II	a	5	IIa5	I_vs_II	4_Inter-Lineage	4_Inter-Lineage|I_vs_II	0.788442	10695.4
ID-317_MBio43-C10_Zanzibar_BT-	ID-317	MBio43-C10	Zanzibar	I	a	2	Ia2	ID-391_MBio98-C8_Palau_BT-58_B	ID-391	MBio98-C8	Palau	II	a	5	IIa5	I_vs_II	4_Inter-Lineage	4_Inter-Lineage|I_vs_II	0.828823	10695.4
ID-317_MBio43-C10_Zanzibar_BT-	ID-317	MBio43-C10	Zanzibar	I	a	2	Ia2	ID-387_MBio97-C2_Palau_BT-59_B	ID-387	MBio97-C2	Palau	II	a	5	IIa5	I_vs_II	4_Inter-Lineage	4_Inter-Lineage|I_vs_II	0.788363	10695.4
ID-317_MBio43-C10_Zanzibar_BT-	ID-317	MBio43-C10	Zanzibar	I	a	2	Ia2	ID-405_MBio98-C4_Palau_BT-74_B	ID-405	MBio98-C4	Palau	II	a	5	IIa5	I_vs_II	4_Inter-Lineage	4_Inter-Lineage|I_vs_II	0.906358	10695.4
ID-317_MBio43-C10_Zanzibar_BT-	ID-317	MBio43-C10	Zanzibar	I	a	2	Ia2	ID-406_MBio98-C2_Palau_BT-76_B	ID-406	MBio98-C2	Palau	II	a	5	IIa5	I_vs_II	4_Inter-Lineage	4_Inter-Lineage|I_vs_II	0.911900	10695.4
ID-317_MBio43-C10_Zanzibar_BT-	ID-317	MBio43-C10	Zanzibar	I	a	2	Ia2	ID-365_MBio98-C6_Palau_BT-100_	ID-365	MBio98-C6	Palau	II	a	5	IIa5	I_vs_II	4_Inter-Lineage	4_Inter-Lineage|I_vs_II	0.909500	10695.4
ID-317_MBio43-C10_Zanzibar_BT-	ID-317	MBio43-C10	Zanzibar	I	a	2	Ia2	ID-389_MBio97-C5_Palau_BT-60_B	ID-389	MBio97-C5	Palau	II	a	5	IIa5	I_vs_II	4_Inter-Lineage	4_Inter-Lineage|I_vs_II	0.777444	10695.4
ID-317_MBio43-C10_Zanzibar_BT-	ID-317	MBio43-C10	Zanzibar	I	a	2	Ia2	ID-461_MBio97-C8_Palau_BT-57_B	ID-461	MBio97-C8	Palau	II	a	5	IIa5	I_vs_II	4_Inter-Lineage	4_Inter-Lineage|I_vs_II	0.788471	10695.4
ID-317_MBio43-C10_Zanzibar_BT-	ID-317	MBio43-C10	Zanzibar	I	a	2	Ia2	ID-412_MBio97-C7_Palau_BT-90_B	ID-412	MBio97-C7	Palau	II	a	5	IIa5	I_vs_II	4_Inter-Lineage	4_Inter-Lineage|I_vs_II	0.717586	10695.4
ID-312_MBio43-C4_Zanzibar_BT-1	ID-312	MBio43-C4	Zanzibar	I	a	2	Ia2	ID-404_MBio97-C6_Palau_BT-75_B	ID-404	MBio97-C6	Palau	II	a	5	IIa5	I_vs_II	4_Inter-Lineage	4_Inter-Lineage|I_vs_II	0.726202	10695.4
ID-312_MBio43-C4_Zanzibar_BT-1	ID-312	MBio43-C4	Zanzibar	I	a	2	Ia2	ID-415_MBio99-C2_Palau_BT-98_B	ID-415	MBio99-C2	Palau	II	a	5	IIa5	I_vs_II	4_Inter-Lineage	4_Inter-Lineage|I_vs_II	0.714043	10695.4
ID-312_MBio43-C4_Zanzibar_BT-1	ID-312	MBio43-C4	Zanzibar	I	a	2	Ia2	ID-416_MBio99-C5_Palau_BT-99_B	ID-416	MBio99-C5	Palau	II	a	5	IIa5	I_vs_II	4_Inter-Lineage	4_Inter-Lineage|I_vs_II	0.730319	10695.4
ID-312_MBio43-C4_Zanzibar_BT-1	ID-312	MBio43-C4	Zanzibar	I	a	2	Ia2	ID-356_MBio97-C4_Palau_BT-83_B	ID-356	MBio97-C4	Palau	II	a	5	IIa5	I_vs_II	4_Inter-Lineage	4_Inter-Lineage|I_vs_II	0.744237	10695.4
ID-312_MBio43-C4_Zanzibar_BT-1	ID-312	MBio43-C4	Zanzibar	I	a	2	Ia2	ID-460_MBio99-C1_Palau_BT-39_B	ID-460	MBio99-C1	Palau	II	a	5	IIa5	I_vs_II	4_Inter-Lineage	4_Inter-Lineage|I_vs_II	0.782948	10695.4
ID-312_MBio43-C4_Zanzibar_BT-1	ID-312	MBio43-C4	Zanzibar	I	a	2	Ia2	ID-388_MBio97-C3_Palau_BT-66_B	ID-388	MBio97-C3	Palau	II	a	5	IIa5	I_vs_II	4_Inter-Lineage	4_Inter-Lineage|I_vs_II	0.788442	10695.4
ID-312_MBio43-C4_Zanzibar_BT-1	ID-312	MBio43-C4	Zanzibar	I	a	2	Ia2	ID-391_MBio98-C8_Palau_BT-58_B	ID-391	MBio98-C8	Palau	II	a	5	IIa5	I_vs_II	4_Inter-Lineage	4_Inter-Lineage|I_vs_II	0.828823	10695.4
ID-312_MBio43-C4_Zanzibar_BT-1	ID-312	MBio43-C4	Zanzibar	I	a	2	Ia2	ID-387_MBio97-C2_Palau_BT-59_B	ID-387	MBio97-C2	Palau	II	a	5	IIa5	I_vs_II	4_Inter-Lineage	4_Inter-Lineage|I_vs_II	0.788363	10695.4
ID-312_MBio43-C4_Zanzibar_BT-1	ID-312	MBio43-C4	Zanzibar	I	a	2	Ia2	ID-405_MBio98-C4_Palau_BT-74_B	ID-405	MBio98-C4	Palau	II	a	5	IIa5	I_vs_II	4_Inter-Lineage	4_Inter-Lineage|I_vs_II	0.906358	10695.4
ID-312_MBio43-C4_Zanzibar_BT-1	ID-312	MBio43-C4	Zanzibar	I	a	2	Ia2	ID-406_MBio98-C2_Palau_BT-76_B	ID-406	MBio98-C2	Palau	II	a	5	IIa5	I_vs_II	4_Inter-Lineage	4_Inter-Lineage|I_vs_II	0.911900	10695.4
ID-312_MBio43-C4_Zanzibar_BT-1	ID-312	MBio43-C4	Zanzibar	I	a	2	Ia2	ID-365_MBio98-C6_Palau_BT-100_	ID-365	MBio98-C6	Palau	II	a	5	IIa5	I_vs_II	4_Inter-Lineage	4_Inter-Lineage|I_vs_II	0.909500	10695.4
ID-312_MBio43-C4_Zanzibar_BT-1	ID-312	MBio43-C4	Zanzibar	I	a	2	Ia2	ID-389_MBio97-C5_Palau_BT-60_B	ID-389	MBio97-C5	Palau	II	a	5	IIa5	I_vs_II	4_Inter-Lineage	4_Inter-Lineage|I_vs_II	0.777444	10695.4
ID-312_MBio43-C4_Zanzibar_BT-1	ID-312	MBio43-C4	Zanzibar	I	a	2	Ia2	ID-461_MBio97-C8_Palau_BT-57_B	ID-461	MBio97-C8	Palau	II	a	5	IIa5	I_vs_II	4_Inter-Lineage	4_Inter-Lineage|I_vs_II	0.788471	10695.4
ID-312_MBio43-C4_Zanzibar_BT-1	ID-312	MBio43-C4	Zanzibar	I	a	2	Ia2	ID-412_MBio97-C7_Palau_BT-90_B	ID-412	MBio97-C7	Palau	II	a	5	IIa5	I_vs_II	4_Inter-Lineage	4_Inter-Lineage|I_vs_II	0.717586	10695.4
ID-315_MBio43-C8_Zanzibar_BT-5	ID-315	MBio43-C8	Zanzibar	I	a	2	Ia2	ID-404_MBio97-C6_Palau_BT-75_B	ID-404	MBio97-C6	Palau	II	a	5	IIa5	I_vs_II	4_Inter-Lineage	4_Inter-Lineage|I_vs_II	0.911631	10695.4
ID-315_MBio43-C8_Zanzibar_BT-5	ID-315	MBio43-C8	Zanzibar	I	a	2	Ia2	ID-415_MBio99-C2_Palau_BT-98_B	ID-415	MBio99-C2	Palau	II	a	5	IIa5	I_vs_II	4_Inter-Lineage	4_Inter-Lineage|I_vs_II	0.899472	10695.4
ID-315_MBio43-C8_Zanzibar_BT-5	ID-315	MBio43-C8	Zanzibar	I	a	2	Ia2	ID-416_MBio99-C5_Palau_BT-99_B	ID-416	MBio99-C5	Palau	II	a	5	IIa5	I_vs_II	4_Inter-Lineage	4_Inter-Lineage|I_vs_II	0.915748	10695.4
ID-315_MBio43-C8_Zanzibar_BT-5	ID-315	MBio43-C8	Zanzibar	I	a	2	Ia2	ID-356_MBio97-C4_Palau_BT-83_B	ID-356	MBio97-C4	Palau	II	a	5	IIa5	I_vs_II	4_Inter-Lineage	4_Inter-Lineage|I_vs_II	0.929666	10695.4
ID-315_MBio43-C8_Zanzibar_BT-5	ID-315	MBio43-C8	Zanzibar	I	a	2	Ia2	ID-460_MBio99-C1_Palau_BT-39_B	ID-460	MBio99-C1	Palau	II	a	5	IIa5	I_vs_II	4_Inter-Lineage	4_Inter-Lineage|I_vs_II	0.968377	10695.4
ID-315_MBio43-C8_Zanzibar_BT-5	ID-315	MBio43-C8	Zanzibar	I	a	2	Ia2	ID-388_MBio97-C3_Palau_BT-66_B	ID-388	MBio97-C3	Palau	II	a	5	IIa5	I_vs_II	4_Inter-Lineage	4_Inter-Lineage|I_vs_II	0.973871	10695.4
ID-315_MBio43-C8_Zanzibar_BT-5	ID-315	MBio43-C8	Zanzibar	I	a	2	Ia2	ID-391_MBio98-C8_Palau_BT-58_B	ID-391	MBio98-C8	Palau	II	a	5	IIa5	I_vs_II	4_Inter-Lineage	4_Inter-Lineage|I_vs_II	1.014252	10695.4
ID-315_MBio43-C8_Zanzibar_BT-5	ID-315	MBio43-C8	Zanzibar	I	a	2	Ia2	ID-387_MBio97-C2_Palau_BT-59_B	ID-387	MBio97-C2	Palau	II	a	5	IIa5	I_vs_II	4_Inter-Lineage	4_Inter-Lineage|I_vs_II	0.973791	10695.4
ID-315_MBio43-C8_Zanzibar_BT-5	ID-315	MBio43-C8	Zanzibar	I	a	2	Ia2	ID-405_MBio98-C4_Palau_BT-74_B	ID-405	MBio98-C4	Palau	II	a	5	IIa5	I_vs_II	4_Inter-Lineage	4_Inter-Lineage|I_vs_II	1.091787	10695.4
ID-315_MBio43-C8_Zanzibar_BT-5	ID-315	MBio43-C8	Zanzibar	I	a	2	Ia2	ID-406_MBio98-C2_Palau_BT-76_B	ID-406	MBio98-C2	Palau	II	a	5	IIa5	I_vs_II	4_Inter-Lineage	4_Inter-Lineage|I_vs_II	1.097329	10695.4
ID-315_MBio43-C8_Zanzibar_BT-5	ID-315	MBio43-C8	Zanzibar	I	a	2	Ia2	ID-365_MBio98-C6_Palau_BT-100_	ID-365	MBio98-C6	Palau	II	a	5	IIa5	I_vs_II	4_Inter-Lineage	4_Inter-Lineage|I_vs_II	1.094929	10695.4
ID-315_MBio43-C8_Zanzibar_BT-5	ID-315	MBio43-C8	Zanzibar	I	a	2	Ia2	ID-389_MBio97-C5_Palau_BT-60_B	ID-389	MBio97-C5	Palau	II	a	5	IIa5	I_vs_II	4_Inter-Lineage	4_Inter-Lineage|I_vs_II	0.962873	10695.4
ID-315_MBio43-C8_Zanzibar_BT-5	ID-315	MBio43-C8	Zanzibar	I	a	2	Ia2	ID-461_MBio97-C8_Palau_BT-57_B	ID-461	MBio97-C8	Palau	II	a	5	IIa5	I_vs_II	4_Inter-Lineage	4_Inter-Lineage|I_vs_II	0.973900	10695.4
ID-315_MBio43-C8_Zanzibar_BT-5	ID-315	MBio43-C8	Zanzibar	I	a	2	Ia2	ID-412_MBio97-C7_Palau_BT-90_B	ID-412	MBio97-C7	Palau	II	a	5	IIa5	I_vs_II	4_Inter-Lineage	4_Inter-Lineage|I_vs_II	0.903015	10695.4
ID-309_MBio43-C1_Zanzibar_BT-2	ID-309	MBio43-C1	Zanzibar	I	a	2	Ia2	ID-404_MBio97-C6_Palau_BT-75_B	ID-404	MBio97-C6	Palau	II	a	5	IIa5	I_vs_II	4_Inter-Lineage	4_Inter-Lineage|I_vs_II	0.782298	10695.4
ID-309_MBio43-C1_Zanzibar_BT-2	ID-309	MBio43-C1	Zanzibar	I	a	2	Ia2	ID-415_MBio99-C2_Palau_BT-98_B	ID-415	MBio99-C2	Palau	II	a	5	IIa5	I_vs_II	4_Inter-Lineage	4_Inter-Lineage|I_vs_II	0.770139	10695.4
ID-309_MBio43-C1_Zanzibar_BT-2	ID-309	MBio43-C1	Zanzibar	I	a	2	Ia2	ID-416_MBio99-C5_Palau_BT-99_B	ID-416	MBio99-C5	Palau	II	a	5	IIa5	I_vs_II	4_Inter-Lineage	4_Inter-Lineage|I_vs_II	0.786415	10695.4
ID-309_MBio43-C1_Zanzibar_BT-2	ID-309	MBio43-C1	Zanzibar	I	a	2	Ia2	ID-356_MBio97-C4_Palau_BT-83_B	ID-356	MBio97-C4	Palau	II	a	5	IIa5	I_vs_II	4_Inter-Lineage	4_Inter-Lineage|I_vs_II	0.800333	10695.4
ID-309_MBio43-C1_Zanzibar_BT-2	ID-309	MBio43-C1	Zanzibar	I	a	2	Ia2	ID-460_MBio99-C1_Palau_BT-39_B	ID-460	MBio99-C1	Palau	II	a	5	IIa5	I_vs_II	4_Inter-Lineage	4_Inter-Lineage|I_vs_II	0.839044	10695.4
ID-309_MBio43-C1_Zanzibar_BT-2	ID-309	MBio43-C1	Zanzibar	I	a	2	Ia2	ID-388_MBio97-C3_Palau_BT-66_B	ID-388	MBio97-C3	Palau	II	a	5	IIa5	I_vs_II	4_Inter-Lineage	4_Inter-Lineage|I_vs_II	0.844537	10695.4
ID-309_MBio43-C1_Zanzibar_BT-2	ID-309	MBio43-C1	Zanzibar	I	a	2	Ia2	ID-391_MBio98-C8_Palau_BT-58_B	ID-391	MBio98-C8	Palau	II	a	5	IIa5	I_vs_II	4_Inter-Lineage	4_Inter-Lineage|I_vs_II	0.884919	10695.4
ID-309_MBio43-C1_Zanzibar_BT-2	ID-309	MBio43-C1	Zanzibar	I	a	2	Ia2	ID-387_MBio97-C2_Palau_BT-59_B	ID-387	MBio97-C2	Palau	II	a	5	IIa5	I_vs_II	4_Inter-Lineage	4_Inter-Lineage|I_vs_II	0.844458	10695.4
ID-309_MBio43-C1_Zanzibar_BT-2	ID-309	MBio43-C1	Zanzibar	I	a	2	Ia2	ID-405_MBio98-C4_Palau_BT-74_B	ID-405	MBio98-C4	Palau	II	a	5	IIa5	I_vs_II	4_Inter-Lineage	4_Inter-Lineage|I_vs_II	0.962453	10695.4
ID-309_MBio43-C1_Zanzibar_BT-2	ID-309	MBio43-C1	Zanzibar	I	a	2	Ia2	ID-406_MBio98-C2_Palau_BT-76_B	ID-406	MBio98-C2	Palau	II	a	5	IIa5	I_vs_II	4_Inter-Lineage	4_Inter-Lineage|I_vs_II	0.967995	10695.4
ID-309_MBio43-C1_Zanzibar_BT-2	ID-309	MBio43-C1	Zanzibar	I	a	2	Ia2	ID-365_MBio98-C6_Palau_BT-100_	ID-365	MBio98-C6	Palau	II	a	5	IIa5	I_vs_II	4_Inter-Lineage	4_Inter-Lineage|I_vs_II	0.965596	10695.4
ID-309_MBio43-C1_Zanzibar_BT-2	ID-309	MBio43-C1	Zanzibar	I	a	2	Ia2	ID-389_MBio97-C5_Palau_BT-60_B	ID-389	MBio97-C5	Palau	II	a	5	IIa5	I_vs_II	4_Inter-Lineage	4_Inter-Lineage|I_vs_II	0.833539	10695.4
ID-309_MBio43-C1_Zanzibar_BT-2	ID-309	MBio43-C1	Zanzibar	I	a	2	Ia2	ID-461_MBio97-C8_Palau_BT-57_B	ID-461	MBio97-C8	Palau	II	a	5	IIa5	I_vs_II	4_Inter-Lineage	4_Inter-Lineage|I_vs_II	0.844567	10695.4
ID-309_MBio43-C1_Zanzibar_BT-2	ID-309	MBio43-C1	Zanzibar	I	a	2	Ia2	ID-412_MBio97-C7_Palau_BT-90_B	ID-412	MBio97-C7	Palau	II	a	5	IIa5	I_vs_II	4_Inter-Lineage	4_Inter-Lineage|I_vs_II	0.773681	10695.4
ID-206_C150-2_Nascholim_BT-31_	ID-206	C150-2	Nascholim	I	a	4	Ia4	ID-404_MBio97-C6_Palau_BT-75_B	ID-404	MBio97-C6	Palau	II	a	5	IIa5	I_vs_II	4_Inter-Lineage	4_Inter-Lineage|I_vs_II	0.725402	10451.7
ID-206_C150-2_Nascholim_BT-31_	ID-206	C150-2	Nascholim	I	a	4	Ia4	ID-415_MBio99-C2_Palau_BT-98_B	ID-415	MBio99-C2	Palau	II	a	5	IIa5	I_vs_II	4_Inter-Lineage	4_Inter-Lineage|I_vs_II	0.713243	10451.7
ID-206_C150-2_Nascholim_BT-31_	ID-206	C150-2	Nascholim	I	a	4	Ia4	ID-416_MBio99-C5_Palau_BT-99_B	ID-416	MBio99-C5	Palau	II	a	5	IIa5	I_vs_II	4_Inter-Lineage	4_Inter-Lineage|I_vs_II	0.729519	10451.7
ID-206_C150-2_Nascholim_BT-31_	ID-206	C150-2	Nascholim	I	a	4	Ia4	ID-356_MBio97-C4_Palau_BT-83_B	ID-356	MBio97-C4	Palau	II	a	5	IIa5	I_vs_II	4_Inter-Lineage	4_Inter-Lineage|I_vs_II	0.743437	10451.7
ID-206_C150-2_Nascholim_BT-31_	ID-206	C150-2	Nascholim	I	a	4	Ia4	ID-460_MBio99-C1_Palau_BT-39_B	ID-460	MBio99-C1	Palau	II	a	5	IIa5	I_vs_II	4_Inter-Lineage	4_Inter-Lineage|I_vs_II	0.782148	10451.7
ID-206_C150-2_Nascholim_BT-31_	ID-206	C150-2	Nascholim	I	a	4	Ia4	ID-388_MBio97-C3_Palau_BT-66_B	ID-388	MBio97-C3	Palau	II	a	5	IIa5	I_vs_II	4_Inter-Lineage	4_Inter-Lineage|I_vs_II	0.787641	10451.7
ID-206_C150-2_Nascholim_BT-31_	ID-206	C150-2	Nascholim	I	a	4	Ia4	ID-391_MBio98-C8_Palau_BT-58_B	ID-391	MBio98-C8	Palau	II	a	5	IIa5	I_vs_II	4_Inter-Lineage	4_Inter-Lineage|I_vs_II	0.828023	10451.7
ID-206_C150-2_Nascholim_BT-31_	ID-206	C150-2	Nascholim	I	a	4	Ia4	ID-387_MBio97-C2_Palau_BT-59_B	ID-387	MBio97-C2	Palau	II	a	5	IIa5	I_vs_II	4_Inter-Lineage	4_Inter-Lineage|I_vs_II	0.787562	10451.7
ID-206_C150-2_Nascholim_BT-31_	ID-206	C150-2	Nascholim	I	a	4	Ia4	ID-405_MBio98-C4_Palau_BT-74_B	ID-405	MBio98-C4	Palau	II	a	5	IIa5	I_vs_II	4_Inter-Lineage	4_Inter-Lineage|I_vs_II	0.905558	10451.7
ID-206_C150-2_Nascholim_BT-31_	ID-206	C150-2	Nascholim	I	a	4	Ia4	ID-406_MBio98-C2_Palau_BT-76_B	ID-406	MBio98-C2	Palau	II	a	5	IIa5	I_vs_II	4_Inter-Lineage	4_Inter-Lineage|I_vs_II	0.911099	10451.7
ID-206_C150-2_Nascholim_BT-31_	ID-206	C150-2	Nascholim	I	a	4	Ia4	ID-365_MBio98-C6_Palau_BT-100_	ID-365	MBio98-C6	Palau	II	a	5	IIa5	I_vs_II	4_Inter-Lineage	4_Inter-Lineage|I_vs_II	0.908700	10451.7
ID-206_C150-2_Nascholim_BT-31_	ID-206	C150-2	Nascholim	I	a	4	Ia4	ID-389_MBio97-C5_Palau_BT-60_B	ID-389	MBio97-C5	Palau	II	a	5	IIa5	I_vs_II	4_Inter-Lineage	4_Inter-Lineage|I_vs_II	0.776644	10451.7
ID-206_C150-2_Nascholim_BT-31_	ID-206	C150-2	Nascholim	I	a	4	Ia4	ID-461_MBio97-C8_Palau_BT-57_B	ID-461	MBio97-C8	Palau	II	a	5	IIa5	I_vs_II	4_Inter-Lineage	4_Inter-Lineage|I_vs_II	0.787671	10451.7
ID-206_C150-2_Nascholim_BT-31_	ID-206	C150-2	Nascholim	I	a	4	Ia4	ID-412_MBio97-C7_Palau_BT-90_B	ID-412	MBio97-C7	Palau	II	a	5	IIa5	I_vs_II	4_Inter-Lineage	4_Inter-Lineage|I_vs_II	0.716785	10451.7
ID-431_BC95-C1_Sicily_BT-30_BG	ID-431	BC95-C1	Sicily	I	a	5	Ia5	ID-460_MBio99-C1_Palau_BT-39_B	ID-460	MBio99-C1	Palau	II	a	5	IIa5	I_vs_II	4_Inter-Lineage	4_Inter-Lineage|I_vs_II	0.717921	12032.5
ID-431_BC95-C1_Sicily_BT-30_BG	ID-431	BC95-C1	Sicily	I	a	5	Ia5	ID-461_MBio97-C8_Palau_BT-57_B	ID-461	MBio97-C8	Palau	II	a	5	IIa5	I_vs_II	4_Inter-Lineage	4_Inter-Lineage|I_vs_II	0.723444	12032.5
ID-411_BC95-C4_Sicily_BT-11_BG	ID-411	BC95-C4	Sicily	I	a	5	Ia5	ID-415_MBio99-C2_Palau_BT-98_B	ID-415	MBio99-C2	Palau	II	a	5	IIa5	I_vs_II	4_Inter-Lineage	4_Inter-Lineage|I_vs_II	0.686903	12032.5
ID-411_BC95-C4_Sicily_BT-11_BG	ID-411	BC95-C4	Sicily	I	a	5	Ia5	ID-416_MBio99-C5_Palau_BT-99_B	ID-416	MBio99-C5	Palau	II	a	5	IIa5	I_vs_II	4_Inter-Lineage	4_Inter-Lineage|I_vs_II	0.703179	12032.5
ID-411_BC95-C4_Sicily_BT-11_BG	ID-411	BC95-C4	Sicily	I	a	5	Ia5	ID-460_MBio99-C1_Palau_BT-39_B	ID-460	MBio99-C1	Palau	II	a	5	IIa5	I_vs_II	4_Inter-Lineage	4_Inter-Lineage|I_vs_II	0.755808	12032.5
ID-411_BC95-C4_Sicily_BT-11_BG	ID-411	BC95-C4	Sicily	I	a	5	Ia5	ID-461_MBio97-C8_Palau_BT-57_B	ID-461	MBio97-C8	Palau	II	a	5	IIa5	I_vs_II	4_Inter-Lineage	4_Inter-Lineage|I_vs_II	0.761331	12032.5
ID-411_BC95-C4_Sicily_BT-11_BG	ID-411	BC95-C4	Sicily	I	a	5	Ia5	ID-412_MBio97-C7_Palau_BT-90_B	ID-412	MBio97-C7	Palau	II	a	5	IIa5	I_vs_II	4_Inter-Lineage	4_Inter-Lineage|I_vs_II	0.690446	12032.5
ID-424_BC95-C2_Sicily_BT-15_BG	ID-424	BC95-C2	Sicily	I	a	5	Ia5	ID-460_MBio99-C1_Palau_BT-39_B	ID-460	MBio99-C1	Palau	II	a	5	IIa5	I_vs_II	4_Inter-Lineage	4_Inter-Lineage|I_vs_II	0.830454	12032.5
ID-424_BC95-C2_Sicily_BT-15_BG	ID-424	BC95-C2	Sicily	I	a	5	Ia5	ID-461_MBio97-C8_Palau_BT-57_B	ID-461	MBio97-C8	Palau	II	a	5	IIa5	I_vs_II	4_Inter-Lineage	4_Inter-Lineage|I_vs_II	0.835977	12032.5
ID-426_BC95-C8_Sicily_BT-16_BG	ID-426	BC95-C8	Sicily	I	a	5	Ia5	ID-460_MBio99-C1_Palau_BT-39_B	ID-460	MBio99-C1	Palau	II	a	5	IIa5	I_vs_II	4_Inter-Lineage	4_Inter-Lineage|I_vs_II	0.836204	12032.5
ID-426_BC95-C8_Sicily_BT-16_BG	ID-426	BC95-C8	Sicily	I	a	5	Ia5	ID-461_MBio97-C8_Palau_BT-57_B	ID-461	MBio97-C8	Palau	II	a	5	IIa5	I_vs_II	4_Inter-Lineage	4_Inter-Lineage|I_vs_II	0.841727	12032.5
ID-425_BC95-C7_Sicily_BT-17_BG	ID-425	BC95-C7	Sicily	I	a	5	Ia5	ID-460_MBio99-C1_Palau_BT-39_B	ID-460	MBio99-C1	Palau	II	a	5	IIa5	I_vs_II	4_Inter-Lineage	4_Inter-Lineage|I_vs_II	0.937122	12032.5
ID-425_BC95-C7_Sicily_BT-17_BG	ID-425	BC95-C7	Sicily	I	a	5	Ia5	ID-461_MBio97-C8_Palau_BT-57_B	ID-461	MBio97-C8	Palau	II	a	5	IIa5	I_vs_II	4_Inter-Lineage	4_Inter-Lineage|I_vs_II	0.942645	12032.5
ID-401_BC95-C3_Sicily_BT-7_BG-	ID-401	BC95-C3	Sicily	I	a	5	Ia5	ID-404_MBio97-C6_Palau_BT-75_B	ID-404	MBio97-C6	Palau	II	a	5	IIa5	I_vs_II	4_Inter-Lineage	4_Inter-Lineage|I_vs_II	0.906124	12032.5
ID-401_BC95-C3_Sicily_BT-7_BG-	ID-401	BC95-C3	Sicily	I	a	5	Ia5	ID-415_MBio99-C2_Palau_BT-98_B	ID-415	MBio99-C2	Palau	II	a	5	IIa5	I_vs_II	4_Inter-Lineage	4_Inter-Lineage|I_vs_II	0.893965	12032.5
ID-401_BC95-C3_Sicily_BT-7_BG-	ID-401	BC95-C3	Sicily	I	a	5	Ia5	ID-416_MBio99-C5_Palau_BT-99_B	ID-416	MBio99-C5	Palau	II	a	5	IIa5	I_vs_II	4_Inter-Lineage	4_Inter-Lineage|I_vs_II	0.910241	12032.5
ID-401_BC95-C3_Sicily_BT-7_BG-	ID-401	BC95-C3	Sicily	I	a	5	Ia5	ID-460_MBio99-C1_Palau_BT-39_B	ID-460	MBio99-C1	Palau	II	a	5	IIa5	I_vs_II	4_Inter-Lineage	4_Inter-Lineage|I_vs_II	0.962870	12032.5
ID-401_BC95-C3_Sicily_BT-7_BG-	ID-401	BC95-C3	Sicily	I	a	5	Ia5	ID-405_MBio98-C4_Palau_BT-74_B	ID-405	MBio98-C4	Palau	II	a	5	IIa5	I_vs_II	4_Inter-Lineage	4_Inter-Lineage|I_vs_II	1.086280	12032.5
ID-401_BC95-C3_Sicily_BT-7_BG-	ID-401	BC95-C3	Sicily	I	a	5	Ia5	ID-406_MBio98-C2_Palau_BT-76_B	ID-406	MBio98-C2	Palau	II	a	5	IIa5	I_vs_II	4_Inter-Lineage	4_Inter-Lineage|I_vs_II	1.091822	12032.5
ID-401_BC95-C3_Sicily_BT-7_BG-	ID-401	BC95-C3	Sicily	I	a	5	Ia5	ID-461_MBio97-C8_Palau_BT-57_B	ID-461	MBio97-C8	Palau	II	a	5	IIa5	I_vs_II	4_Inter-Lineage	4_Inter-Lineage|I_vs_II	0.968393	12032.5
ID-401_BC95-C3_Sicily_BT-7_BG-	ID-401	BC95-C3	Sicily	I	a	5	Ia5	ID-412_MBio97-C7_Palau_BT-90_B	ID-412	MBio97-C7	Palau	II	a	5	IIa5	I_vs_II	4_Inter-Lineage	4_Inter-Lineage|I_vs_II	0.897508	12032.5
ID-360_BC95-C5_Sicily_BT-27_BG	ID-360	BC95-C5	Sicily	I	a	5	Ia5	ID-404_MBio97-C6_Palau_BT-75_B	ID-404	MBio97-C6	Palau	II	a	5	IIa5	I_vs_II	4_Inter-Lineage	4_Inter-Lineage|I_vs_II	0.796038	12032.5
ID-360_BC95-C5_Sicily_BT-27_BG	ID-360	BC95-C5	Sicily	I	a	5	Ia5	ID-415_MBio99-C2_Palau_BT-98_B	ID-415	MBio99-C2	Palau	II	a	5	IIa5	I_vs_II	4_Inter-Lineage	4_Inter-Lineage|I_vs_II	0.783879	12032.5
ID-360_BC95-C5_Sicily_BT-27_BG	ID-360	BC95-C5	Sicily	I	a	5	Ia5	ID-416_MBio99-C5_Palau_BT-99_B	ID-416	MBio99-C5	Palau	II	a	5	IIa5	I_vs_II	4_Inter-Lineage	4_Inter-Lineage|I_vs_II	0.800154	12032.5
ID-360_BC95-C5_Sicily_BT-27_BG	ID-360	BC95-C5	Sicily	I	a	5	Ia5	ID-460_MBio99-C1_Palau_BT-39_B	ID-460	MBio99-C1	Palau	II	a	5	IIa5	I_vs_II	4_Inter-Lineage	4_Inter-Lineage|I_vs_II	0.852784	12032.5
ID-360_BC95-C5_Sicily_BT-27_BG	ID-360	BC95-C5	Sicily	I	a	5	Ia5	ID-388_MBio97-C3_Palau_BT-66_B	ID-388	MBio97-C3	Palau	II	a	5	IIa5	I_vs_II	4_Inter-Lineage	4_Inter-Lineage|I_vs_II	0.858277	12032.5
ID-360_BC95-C5_Sicily_BT-27_BG	ID-360	BC95-C5	Sicily	I	a	5	Ia5	ID-391_MBio98-C8_Palau_BT-58_B	ID-391	MBio98-C8	Palau	II	a	5	IIa5	I_vs_II	4_Inter-Lineage	4_Inter-Lineage|I_vs_II	0.898659	12032.5
ID-360_BC95-C5_Sicily_BT-27_BG	ID-360	BC95-C5	Sicily	I	a	5	Ia5	ID-387_MBio97-C2_Palau_BT-59_B	ID-387	MBio97-C2	Palau	II	a	5	IIa5	I_vs_II	4_Inter-Lineage	4_Inter-Lineage|I_vs_II	0.858198	12032.5
ID-360_BC95-C5_Sicily_BT-27_BG	ID-360	BC95-C5	Sicily	I	a	5	Ia5	ID-405_MBio98-C4_Palau_BT-74_B	ID-405	MBio98-C4	Palau	II	a	5	IIa5	I_vs_II	4_Inter-Lineage	4_Inter-Lineage|I_vs_II	0.976193	12032.5
ID-360_BC95-C5_Sicily_BT-27_BG	ID-360	BC95-C5	Sicily	I	a	5	Ia5	ID-406_MBio98-C2_Palau_BT-76_B	ID-406	MBio98-C2	Palau	II	a	5	IIa5	I_vs_II	4_Inter-Lineage	4_Inter-Lineage|I_vs_II	0.981735	12032.5
ID-360_BC95-C5_Sicily_BT-27_BG	ID-360	BC95-C5	Sicily	I	a	5	Ia5	ID-365_MBio98-C6_Palau_BT-100_	ID-365	MBio98-C6	Palau	II	a	5	IIa5	I_vs_II	4_Inter-Lineage	4_Inter-Lineage|I_vs_II	0.979336	12032.5
ID-360_BC95-C5_Sicily_BT-27_BG	ID-360	BC95-C5	Sicily	I	a	5	Ia5	ID-389_MBio97-C5_Palau_BT-60_B	ID-389	MBio97-C5	Palau	II	a	5	IIa5	I_vs_II	4_Inter-Lineage	4_Inter-Lineage|I_vs_II	0.847279	12032.5
ID-360_BC95-C5_Sicily_BT-27_BG	ID-360	BC95-C5	Sicily	I	a	5	Ia5	ID-461_MBio97-C8_Palau_BT-57_B	ID-461	MBio97-C8	Palau	II	a	5	IIa5	I_vs_II	4_Inter-Lineage	4_Inter-Lineage|I_vs_II	0.858307	12032.5
ID-360_BC95-C5_Sicily_BT-27_BG	ID-360	BC95-C5	Sicily	I	a	5	Ia5	ID-412_MBio97-C7_Palau_BT-90_B	ID-412	MBio97-C7	Palau	II	a	5	IIa5	I_vs_II	4_Inter-Lineage	4_Inter-Lineage|I_vs_II	0.787421	12032.5
ID-208_C154-4_Nascholim_BT-14_	ID-208	C154-4	Nascholim	I	a	6	Ia6	ID-404_MBio97-C6_Palau_BT-75_B	ID-404	MBio97-C6	Palau	II	a	5	IIa5	I_vs_II	4_Inter-Lineage	4_Inter-Lineage|I_vs_II	0.725593	10451.7
ID-208_C154-4_Nascholim_BT-14_	ID-208	C154-4	Nascholim	I	a	6	Ia6	ID-415_MBio99-C2_Palau_BT-98_B	ID-415	MBio99-C2	Palau	II	a	5	IIa5	I_vs_II	4_Inter-Lineage	4_Inter-Lineage|I_vs_II	0.713434	10451.7
ID-208_C154-4_Nascholim_BT-14_	ID-208	C154-4	Nascholim	I	a	6	Ia6	ID-416_MBio99-C5_Palau_BT-99_B	ID-416	MBio99-C5	Palau	II	a	5	IIa5	I_vs_II	4_Inter-Lineage	4_Inter-Lineage|I_vs_II	0.729710	10451.7
ID-208_C154-4_Nascholim_BT-14_	ID-208	C154-4	Nascholim	I	a	6	Ia6	ID-356_MBio97-C4_Palau_BT-83_B	ID-356	MBio97-C4	Palau	II	a	5	IIa5	I_vs_II	4_Inter-Lineage	4_Inter-Lineage|I_vs_II	0.743628	10451.7
ID-208_C154-4_Nascholim_BT-14_	ID-208	C154-4	Nascholim	I	a	6	Ia6	ID-460_MBio99-C1_Palau_BT-39_B	ID-460	MBio99-C1	Palau	II	a	5	IIa5	I_vs_II	4_Inter-Lineage	4_Inter-Lineage|I_vs_II	0.782339	10451.7
ID-208_C154-4_Nascholim_BT-14_	ID-208	C154-4	Nascholim	I	a	6	Ia6	ID-388_MBio97-C3_Palau_BT-66_B	ID-388	MBio97-C3	Palau	II	a	5	IIa5	I_vs_II	4_Inter-Lineage	4_Inter-Lineage|I_vs_II	0.787833	10451.7
ID-208_C154-4_Nascholim_BT-14_	ID-208	C154-4	Nascholim	I	a	6	Ia6	ID-391_MBio98-C8_Palau_BT-58_B	ID-391	MBio98-C8	Palau	II	a	5	IIa5	I_vs_II	4_Inter-Lineage	4_Inter-Lineage|I_vs_II	0.828215	10451.7
ID-208_C154-4_Nascholim_BT-14_	ID-208	C154-4	Nascholim	I	a	6	Ia6	ID-387_MBio97-C2_Palau_BT-59_B	ID-387	MBio97-C2	Palau	II	a	5	IIa5	I_vs_II	4_Inter-Lineage	4_Inter-Lineage|I_vs_II	0.787754	10451.7
ID-208_C154-4_Nascholim_BT-14_	ID-208	C154-4	Nascholim	I	a	6	Ia6	ID-405_MBio98-C4_Palau_BT-74_B	ID-405	MBio98-C4	Palau	II	a	5	IIa5	I_vs_II	4_Inter-Lineage	4_Inter-Lineage|I_vs_II	0.905749	10451.7
ID-208_C154-4_Nascholim_BT-14_	ID-208	C154-4	Nascholim	I	a	6	Ia6	ID-406_MBio98-C2_Palau_BT-76_B	ID-406	MBio98-C2	Palau	II	a	5	IIa5	I_vs_II	4_Inter-Lineage	4_Inter-Lineage|I_vs_II	0.911291	10451.7
ID-208_C154-4_Nascholim_BT-14_	ID-208	C154-4	Nascholim	I	a	6	Ia6	ID-365_MBio98-C6_Palau_BT-100_	ID-365	MBio98-C6	Palau	II	a	5	IIa5	I_vs_II	4_Inter-Lineage	4_Inter-Lineage|I_vs_II	0.908891	10451.7
ID-208_C154-4_Nascholim_BT-14_	ID-208	C154-4	Nascholim	I	a	6	Ia6	ID-389_MBio97-C5_Palau_BT-60_B	ID-389	MBio97-C5	Palau	II	a	5	IIa5	I_vs_II	4_Inter-Lineage	4_Inter-Lineage|I_vs_II	0.776835	10451.7
ID-208_C154-4_Nascholim_BT-14_	ID-208	C154-4	Nascholim	I	a	6	Ia6	ID-461_MBio97-C8_Palau_BT-57_B	ID-461	MBio97-C8	Palau	II	a	5	IIa5	I_vs_II	4_Inter-Lineage	4_Inter-Lineage|I_vs_II	0.787863	10451.7
ID-208_C154-4_Nascholim_BT-14_	ID-208	C154-4	Nascholim	I	a	6	Ia6	ID-412_MBio97-C7_Palau_BT-90_B	ID-412	MBio97-C7	Palau	II	a	5	IIa5	I_vs_II	4_Inter-Lineage	4_Inter-Lineage|I_vs_II	0.716977	10451.7
ID-209_C154-3_Nascholim_BT-18_	ID-209	C154-3	Nascholim	I	a	6	Ia6	ID-404_MBio97-C6_Palau_BT-75_B	ID-404	MBio97-C6	Palau	II	a	5	IIa5	I_vs_II	4_Inter-Lineage	4_Inter-Lineage|I_vs_II	0.803900	10451.7
ID-209_C154-3_Nascholim_BT-18_	ID-209	C154-3	Nascholim	I	a	6	Ia6	ID-415_MBio99-C2_Palau_BT-98_B	ID-415	MBio99-C2	Palau	II	a	5	IIa5	I_vs_II	4_Inter-Lineage	4_Inter-Lineage|I_vs_II	0.791741	10451.7
ID-209_C154-3_Nascholim_BT-18_	ID-209	C154-3	Nascholim	I	a	6	Ia6	ID-416_MBio99-C5_Palau_BT-99_B	ID-416	MBio99-C5	Palau	II	a	5	IIa5	I_vs_II	4_Inter-Lineage	4_Inter-Lineage|I_vs_II	0.808017	10451.7
ID-209_C154-3_Nascholim_BT-18_	ID-209	C154-3	Nascholim	I	a	6	Ia6	ID-356_MBio97-C4_Palau_BT-83_B	ID-356	MBio97-C4	Palau	II	a	5	IIa5	I_vs_II	4_Inter-Lineage	4_Inter-Lineage|I_vs_II	0.821935	10451.7
ID-209_C154-3_Nascholim_BT-18_	ID-209	C154-3	Nascholim	I	a	6	Ia6	ID-460_MBio99-C1_Palau_BT-39_B	ID-460	MBio99-C1	Palau	II	a	5	IIa5	I_vs_II	4_Inter-Lineage	4_Inter-Lineage|I_vs_II	0.860646	10451.7
ID-209_C154-3_Nascholim_BT-18_	ID-209	C154-3	Nascholim	I	a	6	Ia6	ID-388_MBio97-C3_Palau_BT-66_B	ID-388	MBio97-C3	Palau	II	a	5	IIa5	I_vs_II	4_Inter-Lineage	4_Inter-Lineage|I_vs_II	0.866140	10451.7
ID-209_C154-3_Nascholim_BT-18_	ID-209	C154-3	Nascholim	I	a	6	Ia6	ID-391_MBio98-C8_Palau_BT-58_B	ID-391	MBio98-C8	Palau	II	a	5	IIa5	I_vs_II	4_Inter-Lineage	4_Inter-Lineage|I_vs_II	0.906522	10451.7
ID-209_C154-3_Nascholim_BT-18_	ID-209	C154-3	Nascholim	I	a	6	Ia6	ID-387_MBio97-C2_Palau_BT-59_B	ID-387	MBio97-C2	Palau	II	a	5	IIa5	I_vs_II	4_Inter-Lineage	4_Inter-Lineage|I_vs_II	0.866061	10451.7
ID-209_C154-3_Nascholim_BT-18_	ID-209	C154-3	Nascholim	I	a	6	Ia6	ID-405_MBio98-C4_Palau_BT-74_B	ID-405	MBio98-C4	Palau	II	a	5	IIa5	I_vs_II	4_Inter-Lineage	4_Inter-Lineage|I_vs_II	0.984056	10451.7
ID-209_C154-3_Nascholim_BT-18_	ID-209	C154-3	Nascholim	I	a	6	Ia6	ID-406_MBio98-C2_Palau_BT-76_B	ID-406	MBio98-C2	Palau	II	a	5	IIa5	I_vs_II	4_Inter-Lineage	4_Inter-Lineage|I_vs_II	0.989598	10451.7
ID-209_C154-3_Nascholim_BT-18_	ID-209	C154-3	Nascholim	I	a	6	Ia6	ID-365_MBio98-C6_Palau_BT-100_	ID-365	MBio98-C6	Palau	II	a	5	IIa5	I_vs_II	4_Inter-Lineage	4_Inter-Lineage|I_vs_II	0.987198	10451.7
ID-209_C154-3_Nascholim_BT-18_	ID-209	C154-3	Nascholim	I	a	6	Ia6	ID-389_MBio97-C5_Palau_BT-60_B	ID-389	MBio97-C5	Palau	II	a	5	IIa5	I_vs_II	4_Inter-Lineage	4_Inter-Lineage|I_vs_II	0.855142	10451.7
ID-209_C154-3_Nascholim_BT-18_	ID-209	C154-3	Nascholim	I	a	6	Ia6	ID-461_MBio97-C8_Palau_BT-57_B	ID-461	MBio97-C8	Palau	II	a	5	IIa5	I_vs_II	4_Inter-Lineage	4_Inter-Lineage|I_vs_II	0.866169	10451.7
ID-209_C154-3_Nascholim_BT-18_	ID-209	C154-3	Nascholim	I	a	6	Ia6	ID-412_MBio97-C7_Palau_BT-90_B	ID-412	MBio97-C7	Palau	II	a	5	IIa5	I_vs_II	4_Inter-Lineage	4_Inter-Lineage|I_vs_II	0.795284	10451.7
ID-213_C517-3_Eilat_BT-29_BG-2	ID-213	C517-3	Eilat	I	a	7	Ia7	ID-404_MBio97-C6_Palau_BT-75_B	ID-404	MBio97-C6	Palau	II	a	5	IIa5	I_vs_II	4_Inter-Lineage	4_Inter-Lineage|I_vs_II	0.769521	10520.6
ID-213_C517-3_Eilat_BT-29_BG-2	ID-213	C517-3	Eilat	I	a	7	Ia7	ID-415_MBio99-C2_Palau_BT-98_B	ID-415	MBio99-C2	Palau	II	a	5	IIa5	I_vs_II	4_Inter-Lineage	4_Inter-Lineage|I_vs_II	0.757362	10520.6
ID-213_C517-3_Eilat_BT-29_BG-2	ID-213	C517-3	Eilat	I	a	7	Ia7	ID-416_MBio99-C5_Palau_BT-99_B	ID-416	MBio99-C5	Palau	II	a	5	IIa5	I_vs_II	4_Inter-Lineage	4_Inter-Lineage|I_vs_II	0.773638	10520.6
ID-213_C517-3_Eilat_BT-29_BG-2	ID-213	C517-3	Eilat	I	a	7	Ia7	ID-356_MBio97-C4_Palau_BT-83_B	ID-356	MBio97-C4	Palau	II	a	5	IIa5	I_vs_II	4_Inter-Lineage	4_Inter-Lineage|I_vs_II	0.787556	10520.6
ID-213_C517-3_Eilat_BT-29_BG-2	ID-213	C517-3	Eilat	I	a	7	Ia7	ID-460_MBio99-C1_Palau_BT-39_B	ID-460	MBio99-C1	Palau	II	a	5	IIa5	I_vs_II	4_Inter-Lineage	4_Inter-Lineage|I_vs_II	0.826267	10520.6
ID-213_C517-3_Eilat_BT-29_BG-2	ID-213	C517-3	Eilat	I	a	7	Ia7	ID-388_MBio97-C3_Palau_BT-66_B	ID-388	MBio97-C3	Palau	II	a	5	IIa5	I_vs_II	4_Inter-Lineage	4_Inter-Lineage|I_vs_II	0.831761	10520.6
ID-213_C517-3_Eilat_BT-29_BG-2	ID-213	C517-3	Eilat	I	a	7	Ia7	ID-391_MBio98-C8_Palau_BT-58_B	ID-391	MBio98-C8	Palau	II	a	5	IIa5	I_vs_II	4_Inter-Lineage	4_Inter-Lineage|I_vs_II	0.872143	10520.6
ID-213_C517-3_Eilat_BT-29_BG-2	ID-213	C517-3	Eilat	I	a	7	Ia7	ID-387_MBio97-C2_Palau_BT-59_B	ID-387	MBio97-C2	Palau	II	a	5	IIa5	I_vs_II	4_Inter-Lineage	4_Inter-Lineage|I_vs_II	0.831682	10520.6
ID-213_C517-3_Eilat_BT-29_BG-2	ID-213	C517-3	Eilat	I	a	7	Ia7	ID-405_MBio98-C4_Palau_BT-74_B	ID-405	MBio98-C4	Palau	II	a	5	IIa5	I_vs_II	4_Inter-Lineage	4_Inter-Lineage|I_vs_II	0.949677	10520.6
ID-213_C517-3_Eilat_BT-29_BG-2	ID-213	C517-3	Eilat	I	a	7	Ia7	ID-406_MBio98-C2_Palau_BT-76_B	ID-406	MBio98-C2	Palau	II	a	5	IIa5	I_vs_II	4_Inter-Lineage	4_Inter-Lineage|I_vs_II	0.955219	10520.6
ID-213_C517-3_Eilat_BT-29_BG-2	ID-213	C517-3	Eilat	I	a	7	Ia7	ID-365_MBio98-C6_Palau_BT-100_	ID-365	MBio98-C6	Palau	II	a	5	IIa5	I_vs_II	4_Inter-Lineage	4_Inter-Lineage|I_vs_II	0.952819	10520.6
ID-213_C517-3_Eilat_BT-29_BG-2	ID-213	C517-3	Eilat	I	a	7	Ia7	ID-389_MBio97-C5_Palau_BT-60_B	ID-389	MBio97-C5	Palau	II	a	5	IIa5	I_vs_II	4_Inter-Lineage	4_Inter-Lineage|I_vs_II	0.820763	10520.6
ID-213_C517-3_Eilat_BT-29_BG-2	ID-213	C517-3	Eilat	I	a	7	Ia7	ID-461_MBio97-C8_Palau_BT-57_B	ID-461	MBio97-C8	Palau	II	a	5	IIa5	I_vs_II	4_Inter-Lineage	4_Inter-Lineage|I_vs_II	0.831791	10520.6
ID-213_C517-3_Eilat_BT-29_BG-2	ID-213	C517-3	Eilat	I	a	7	Ia7	ID-412_MBio97-C7_Palau_BT-90_B	ID-412	MBio97-C7	Palau	II	a	5	IIa5	I_vs_II	4_Inter-Lineage	4_Inter-Lineage|I_vs_II	0.760905	10520.6
ID-217_C554-4_Falasarna_BT-13_	ID-217	C554-4	Falasarna	I	a	8	Ia8	ID-404_MBio97-C6_Palau_BT-75_B	ID-404	MBio97-C6	Palau	II	a	5	IIa5	I_vs_II	4_Inter-Lineage	4_Inter-Lineage|I_vs_II	0.725705	11377.8
ID-217_C554-4_Falasarna_BT-13_	ID-217	C554-4	Falasarna	I	a	8	Ia8	ID-415_MBio99-C2_Palau_BT-98_B	ID-415	MBio99-C2	Palau	II	a	5	IIa5	I_vs_II	4_Inter-Lineage	4_Inter-Lineage|I_vs_II	0.713546	11377.8
ID-217_C554-4_Falasarna_BT-13_	ID-217	C554-4	Falasarna	I	a	8	Ia8	ID-416_MBio99-C5_Palau_BT-99_B	ID-416	MBio99-C5	Palau	II	a	5	IIa5	I_vs_II	4_Inter-Lineage	4_Inter-Lineage|I_vs_II	0.729822	11377.8
ID-217_C554-4_Falasarna_BT-13_	ID-217	C554-4	Falasarna	I	a	8	Ia8	ID-356_MBio97-C4_Palau_BT-83_B	ID-356	MBio97-C4	Palau	II	a	5	IIa5	I_vs_II	4_Inter-Lineage	4_Inter-Lineage|I_vs_II	0.743740	11377.8
ID-217_C554-4_Falasarna_BT-13_	ID-217	C554-4	Falasarna	I	a	8	Ia8	ID-460_MBio99-C1_Palau_BT-39_B	ID-460	MBio99-C1	Palau	II	a	5	IIa5	I_vs_II	4_Inter-Lineage	4_Inter-Lineage|I_vs_II	0.782451	11377.8
ID-217_C554-4_Falasarna_BT-13_	ID-217	C554-4	Falasarna	I	a	8	Ia8	ID-388_MBio97-C3_Palau_BT-66_B	ID-388	MBio97-C3	Palau	II	a	5	IIa5	I_vs_II	4_Inter-Lineage	4_Inter-Lineage|I_vs_II	0.787945	11377.8
ID-217_C554-4_Falasarna_BT-13_	ID-217	C554-4	Falasarna	I	a	8	Ia8	ID-391_MBio98-C8_Palau_BT-58_B	ID-391	MBio98-C8	Palau	II	a	5	IIa5	I_vs_II	4_Inter-Lineage	4_Inter-Lineage|I_vs_II	0.828327	11377.8
ID-217_C554-4_Falasarna_BT-13_	ID-217	C554-4	Falasarna	I	a	8	Ia8	ID-387_MBio97-C2_Palau_BT-59_B	ID-387	MBio97-C2	Palau	II	a	5	IIa5	I_vs_II	4_Inter-Lineage	4_Inter-Lineage|I_vs_II	0.787866	11377.8
ID-217_C554-4_Falasarna_BT-13_	ID-217	C554-4	Falasarna	I	a	8	Ia8	ID-405_MBio98-C4_Palau_BT-74_B	ID-405	MBio98-C4	Palau	II	a	5	IIa5	I_vs_II	4_Inter-Lineage	4_Inter-Lineage|I_vs_II	0.905861	11377.8
ID-217_C554-4_Falasarna_BT-13_	ID-217	C554-4	Falasarna	I	a	8	Ia8	ID-406_MBio98-C2_Palau_BT-76_B	ID-406	MBio98-C2	Palau	II	a	5	IIa5	I_vs_II	4_Inter-Lineage	4_Inter-Lineage|I_vs_II	0.911403	11377.8
ID-217_C554-4_Falasarna_BT-13_	ID-217	C554-4	Falasarna	I	a	8	Ia8	ID-365_MBio98-C6_Palau_BT-100_	ID-365	MBio98-C6	Palau	II	a	5	IIa5	I_vs_II	4_Inter-Lineage	4_Inter-Lineage|I_vs_II	0.909003	11377.8
ID-217_C554-4_Falasarna_BT-13_	ID-217	C554-4	Falasarna	I	a	8	Ia8	ID-389_MBio97-C5_Palau_BT-60_B	ID-389	MBio97-C5	Palau	II	a	5	IIa5	I_vs_II	4_Inter-Lineage	4_Inter-Lineage|I_vs_II	0.776947	11377.8
ID-217_C554-4_Falasarna_BT-13_	ID-217	C554-4	Falasarna	I	a	8	Ia8	ID-461_MBio97-C8_Palau_BT-57_B	ID-461	MBio97-C8	Palau	II	a	5	IIa5	I_vs_II	4_Inter-Lineage	4_Inter-Lineage|I_vs_II	0.787974	11377.8
ID-217_C554-4_Falasarna_BT-13_	ID-217	C554-4	Falasarna	I	a	8	Ia8	ID-412_MBio97-C7_Palau_BT-90_B	ID-412	MBio97-C7	Palau	II	a	5	IIa5	I_vs_II	4_Inter-Lineage	4_Inter-Lineage|I_vs_II	0.717089	11377.8
ID-222_C555-5_Falasarna_BT-21_	ID-222	C555-5	Falasarna	I	a	9	Ia9	ID-404_MBio97-C6_Palau_BT-75_B	ID-404	MBio97-C6	Palau	II	a	5	IIa5	I_vs_II	4_Inter-Lineage	4_Inter-Lineage|I_vs_II	0.741123	11377.8
ID-222_C555-5_Falasarna_BT-21_	ID-222	C555-5	Falasarna	I	a	9	Ia9	ID-415_MBio99-C2_Palau_BT-98_B	ID-415	MBio99-C2	Palau	II	a	5	IIa5	I_vs_II	4_Inter-Lineage	4_Inter-Lineage|I_vs_II	0.728964	11377.8
ID-222_C555-5_Falasarna_BT-21_	ID-222	C555-5	Falasarna	I	a	9	Ia9	ID-416_MBio99-C5_Palau_BT-99_B	ID-416	MBio99-C5	Palau	II	a	5	IIa5	I_vs_II	4_Inter-Lineage	4_Inter-Lineage|I_vs_II	0.745240	11377.8
ID-222_C555-5_Falasarna_BT-21_	ID-222	C555-5	Falasarna	I	a	9	Ia9	ID-356_MBio97-C4_Palau_BT-83_B	ID-356	MBio97-C4	Palau	II	a	5	IIa5	I_vs_II	4_Inter-Lineage	4_Inter-Lineage|I_vs_II	0.759158	11377.8
ID-222_C555-5_Falasarna_BT-21_	ID-222	C555-5	Falasarna	I	a	9	Ia9	ID-460_MBio99-C1_Palau_BT-39_B	ID-460	MBio99-C1	Palau	II	a	5	IIa5	I_vs_II	4_Inter-Lineage	4_Inter-Lineage|I_vs_II	0.797869	11377.8
ID-222_C555-5_Falasarna_BT-21_	ID-222	C555-5	Falasarna	I	a	9	Ia9	ID-388_MBio97-C3_Palau_BT-66_B	ID-388	MBio97-C3	Palau	II	a	5	IIa5	I_vs_II	4_Inter-Lineage	4_Inter-Lineage|I_vs_II	0.803363	11377.8
ID-222_C555-5_Falasarna_BT-21_	ID-222	C555-5	Falasarna	I	a	9	Ia9	ID-391_MBio98-C8_Palau_BT-58_B	ID-391	MBio98-C8	Palau	II	a	5	IIa5	I_vs_II	4_Inter-Lineage	4_Inter-Lineage|I_vs_II	0.843745	11377.8
ID-222_C555-5_Falasarna_BT-21_	ID-222	C555-5	Falasarna	I	a	9	Ia9	ID-387_MBio97-C2_Palau_BT-59_B	ID-387	MBio97-C2	Palau	II	a	5	IIa5	I_vs_II	4_Inter-Lineage	4_Inter-Lineage|I_vs_II	0.803284	11377.8
ID-222_C555-5_Falasarna_BT-21_	ID-222	C555-5	Falasarna	I	a	9	Ia9	ID-405_MBio98-C4_Palau_BT-74_B	ID-405	MBio98-C4	Palau	II	a	5	IIa5	I_vs_II	4_Inter-Lineage	4_Inter-Lineage|I_vs_II	0.921279	11377.8
ID-222_C555-5_Falasarna_BT-21_	ID-222	C555-5	Falasarna	I	a	9	Ia9	ID-406_MBio98-C2_Palau_BT-76_B	ID-406	MBio98-C2	Palau	II	a	5	IIa5	I_vs_II	4_Inter-Lineage	4_Inter-Lineage|I_vs_II	0.926821	11377.8
ID-222_C555-5_Falasarna_BT-21_	ID-222	C555-5	Falasarna	I	a	9	Ia9	ID-365_MBio98-C6_Palau_BT-100_	ID-365	MBio98-C6	Palau	II	a	5	IIa5	I_vs_II	4_Inter-Lineage	4_Inter-Lineage|I_vs_II	0.924421	11377.8
ID-222_C555-5_Falasarna_BT-21_	ID-222	C555-5	Falasarna	I	a	9	Ia9	ID-389_MBio97-C5_Palau_BT-60_B	ID-389	MBio97-C5	Palau	II	a	5	IIa5	I_vs_II	4_Inter-Lineage	4_Inter-Lineage|I_vs_II	0.792365	11377.8
ID-222_C555-5_Falasarna_BT-21_	ID-222	C555-5	Falasarna	I	a	9	Ia9	ID-461_MBio97-C8_Palau_BT-57_B	ID-461	MBio97-C8	Palau	II	a	5	IIa5	I_vs_II	4_Inter-Lineage	4_Inter-Lineage|I_vs_II	0.803392	11377.8
ID-222_C555-5_Falasarna_BT-21_	ID-222	C555-5	Falasarna	I	a	9	Ia9	ID-412_MBio97-C7_Palau_BT-90_B	ID-412	MBio97-C7	Palau	II	a	5	IIa5	I_vs_II	4_Inter-Lineage	4_Inter-Lineage|I_vs_II	0.732507	11377.8
ID-221_C555-1_Falasarna_BT-19_	ID-221	C555-1	Falasarna	I	a	9	Ia9	ID-404_MBio97-C6_Palau_BT-75_B	ID-404	MBio97-C6	Palau	II	a	5	IIa5	I_vs_II	4_Inter-Lineage	4_Inter-Lineage|I_vs_II	0.714873	11377.8
ID-221_C555-1_Falasarna_BT-19_	ID-221	C555-1	Falasarna	I	a	9	Ia9	ID-415_MBio99-C2_Palau_BT-98_B	ID-415	MBio99-C2	Palau	II	a	5	IIa5	I_vs_II	4_Inter-Lineage	4_Inter-Lineage|I_vs_II	0.702714	11377.8
ID-221_C555-1_Falasarna_BT-19_	ID-221	C555-1	Falasarna	I	a	9	Ia9	ID-416_MBio99-C5_Palau_BT-99_B	ID-416	MBio99-C5	Palau	II	a	5	IIa5	I_vs_II	4_Inter-Lineage	4_Inter-Lineage|I_vs_II	0.718989	11377.8
ID-221_C555-1_Falasarna_BT-19_	ID-221	C555-1	Falasarna	I	a	9	Ia9	ID-356_MBio97-C4_Palau_BT-83_B	ID-356	MBio97-C4	Palau	II	a	5	IIa5	I_vs_II	4_Inter-Lineage	4_Inter-Lineage|I_vs_II	0.732908	11377.8
ID-221_C555-1_Falasarna_BT-19_	ID-221	C555-1	Falasarna	I	a	9	Ia9	ID-460_MBio99-C1_Palau_BT-39_B	ID-460	MBio99-C1	Palau	II	a	5	IIa5	I_vs_II	4_Inter-Lineage	4_Inter-Lineage|I_vs_II	0.771619	11377.8
ID-221_C555-1_Falasarna_BT-19_	ID-221	C555-1	Falasarna	I	a	9	Ia9	ID-388_MBio97-C3_Palau_BT-66_B	ID-388	MBio97-C3	Palau	II	a	5	IIa5	I_vs_II	4_Inter-Lineage	4_Inter-Lineage|I_vs_II	0.777112	11377.8
ID-221_C555-1_Falasarna_BT-19_	ID-221	C555-1	Falasarna	I	a	9	Ia9	ID-391_MBio98-C8_Palau_BT-58_B	ID-391	MBio98-C8	Palau	II	a	5	IIa5	I_vs_II	4_Inter-Lineage	4_Inter-Lineage|I_vs_II	0.817494	11377.8
ID-221_C555-1_Falasarna_BT-19_	ID-221	C555-1	Falasarna	I	a	9	Ia9	ID-387_MBio97-C2_Palau_BT-59_B	ID-387	MBio97-C2	Palau	II	a	5	IIa5	I_vs_II	4_Inter-Lineage	4_Inter-Lineage|I_vs_II	0.777033	11377.8
ID-221_C555-1_Falasarna_BT-19_	ID-221	C555-1	Falasarna	I	a	9	Ia9	ID-405_MBio98-C4_Palau_BT-74_B	ID-405	MBio98-C4	Palau	II	a	5	IIa5	I_vs_II	4_Inter-Lineage	4_Inter-Lineage|I_vs_II	0.895029	11377.8
ID-221_C555-1_Falasarna_BT-19_	ID-221	C555-1	Falasarna	I	a	9	Ia9	ID-406_MBio98-C2_Palau_BT-76_B	ID-406	MBio98-C2	Palau	II	a	5	IIa5	I_vs_II	4_Inter-Lineage	4_Inter-Lineage|I_vs_II	0.900570	11377.8
ID-221_C555-1_Falasarna_BT-19_	ID-221	C555-1	Falasarna	I	a	9	Ia9	ID-365_MBio98-C6_Palau_BT-100_	ID-365	MBio98-C6	Palau	II	a	5	IIa5	I_vs_II	4_Inter-Lineage	4_Inter-Lineage|I_vs_II	0.898171	11377.8
ID-221_C555-1_Falasarna_BT-19_	ID-221	C555-1	Falasarna	I	a	9	Ia9	ID-389_MBio97-C5_Palau_BT-60_B	ID-389	MBio97-C5	Palau	II	a	5	IIa5	I_vs_II	4_Inter-Lineage	4_Inter-Lineage|I_vs_II	0.766115	11377.8
ID-221_C555-1_Falasarna_BT-19_	ID-221	C555-1	Falasarna	I	a	9	Ia9	ID-461_MBio97-C8_Palau_BT-57_B	ID-461	MBio97-C8	Palau	II	a	5	IIa5	I_vs_II	4_Inter-Lineage	4_Inter-Lineage|I_vs_II	0.777142	11377.8
ID-221_C555-1_Falasarna_BT-19_	ID-221	C555-1	Falasarna	I	a	9	Ia9	ID-412_MBio97-C7_Palau_BT-90_B	ID-412	MBio97-C7	Palau	II	a	5	IIa5	I_vs_II	4_Inter-Lineage	4_Inter-Lineage|I_vs_II	0.706256	11377.8
[truncated: 3,890 more rows]

## Sheet: Geographic_distance
Station	Latitude	Longitude			Zanzibar	Sicily	Falasarna	Mauritius	Nascholim	Eilat	Maldives	Japan	Indonesia	Ningaloo-reef	O'ahu	Lord-Howe-Island	Kimbe-Bay	Lizard-Island	Ponhpei	Palau					A	B	A vs B	Distance
[truncated: 256 more rows]

[truncated: 1 more sheets: Linear regression outcome]
